# Supplementary material for: (E)-2-(2-Hy­droxy-3-methyl­benzyl­idene)-N-methyl­hydrazine-1-carbo­thio­amide: supra­molecular assemblies in two-dimensions mediated by N—H⋯S and C—H⋯π inter­actions
Source: Acta Crystallogr E Crystallogr Commun. 2019 Apr 5;75(Pt 5):571–5. doi: 10.1107/S2056989019004444 (PMC6505611; doi:10.1107/S2056989019004444)
Supplement: Supplementary file 1 [file e-75-00571-sup1.cif]

##############################################################################
#                                                                            #
# This CIF contains the data in a paper accepted for publication in          #
# Acta Crystallographica Section E. It conforms to the requirements of       #
# Notes for Authors for Acta Crystallographica Section E, and has been       #
# peer reviewed under the auspices of the IUCr Commission on Journals.       #
#                                                                            #
# Full details of the Crystallographic Information File format               #
# are given in the paper "The Crystallographic Information File (CIF):       #
# a New Standard Archive File for Crystallography" by S. R. Hall, F. H.      #
# Allen and I. D. Brown [Acta Cryst. (1991), A47, 655-685].                  #
#                                                                            #
# The current version of the core CIF dictionary is obtainable from          #
# ftp://ftp.iucr.org/pub/cif_core.dic.                                       #
#                                                                            #
# Software is freely available for graphical display of the structure(s)     #
# in this CIF. For information consult the CIF software page                 #
# http://www.iucr.org/resources/cif/software.                                #
#                                                                            #
# This file may be used for bona fide research purposes within the           #
# scientific community so long as proper attribution is given to the journal # 
# article from which it was obtained.                                        #
#                                                                            #
##############################################################################
data_I
_database_code_depnum_ccdc_archive 'CCDC 1485713'
_audit_creation_method     'SHELXL-2018/3'
_journal_date_recd_electronic     2019-03-04
_journal_date_accepted     2019-04-01
_journal_name_full     'Acta Crystallographica, Section E'
_journal_year     2019
_journal_volume     75
_journal_issue      5
_journal_page_first     571
_journal_page_last     575
_journal_paper_category     GO
_journal_paper_doi     10.1107/S2056989019004444
_journal_coeditor_code     NR2074
_publ_contact_author_name     'Arafath, Md. Azharul'
_publ_contact_author_address
;
Department of Chemistry,
Shahjalal University of Science and Technology, Sylhet 3114,
Bangladesh.
;
_publ_contact_author_email     'arafath.usm@gmail.com, farook@usm.my'
_publ_contact_author_fax     ?
_publ_contact_author_phone     ?
_publ_section_title
;\
(<i>E</i>)-2-(2-Hydroxy-3-methylbenzylidene)-<i>N</i>-methylhydrazine-1-\
carbothioamide: supramolecular assemblies in two-dimensions mediated by
N---H...S and C---H...\p interactions
;
loop_
    _publ_author_name
    _publ_author_footnote
    _publ_author_address
    'Arafath, Md. Azharul' .
;
Department of Chemistry,
Shahjalal University of Science and Technology, Sylhet 3114,
.
Bangladesh
;
    'Kwong, Huey Chong' .
;
School of Chemical Sciences,
Universiti Sains Malaysia,
Penang 11800 USM,
Malaysia
;
    'Adam, Farook' .
;
School of Chemical Sciences,
Universiti Sains Malaysia,
Penang 11800 USM,
Malaysia
;
_publ_section_synopsis
;
The character of the methylhydrazine carbothioamide moiety in the title compound
is a thiosemicarbazone Schiff base was confirmed by its bond lengths and bond
angles. In the crystal, molecules of the title compound are mediated into
sheets  parallel to the <i>ab</i> plane by N---H...S hydrogen bonds and
C---H... \p interactions.
;
_chemical_name_systematic
;\
(<i>E</i>)-2-(2-Hydroxy-3-methylbenzylidene)-<i>N</i>-methylhydrazine-1-\
carbothioamide
;
_chemical_name_common     ?
_chemical_formula_moiety     'C10 H13 N3 O S'
_chemical_formula_sum     'C10 H13 N3 O S'
_chemical_formula_iupac     'C10 H13 N3 O S'
_chemical_formula_weight     223.29
_chemical_melting_point     ?
_chemical_absolute_configuration     ?
_space_group_crystal_system     orthorhombic
_space_group_name_H-M_alt     'I b a 2'
_space_group_name_Hall     'I 2 -2c'
loop_
    _space_group_symop_operation_xyz
    'x, y, z'
    '-x, -y, z'
    'x+1/2, -y+1/2, z'
    '-x+1/2, y+1/2, z'
    'x+1/2, y+1/2, z+1/2'
    '-x+1/2, -y+1/2, z+1/2'
    'x+1, -y+1, z+1/2'
    '-x+1, y+1, z+1/2'
_cell_length_a     14.6474(14)
_cell_length_b     17.522(2)
_cell_length_c     8.9048(8)
_cell_angle_alpha     90
_cell_angle_beta     90
_cell_angle_gamma     90
_cell_volume     2285.4(4)
_cell_formula_units_Z     8
_cell_measurement_reflns_used     5563
_cell_measurement_theta_min     2.32
_cell_measurement_theta_max     29.47
_cell_measurement_temperature     296
_exptl_crystal_description     'Block'
_exptl_crystal_colour     'yellow'
_exptl_crystal_size_max     0.463
_exptl_crystal_size_mid     0.264
_exptl_crystal_size_min     0.161
_exptl_crystal_density_diffrn     1.298
_exptl_crystal_density_meas     ?
_exptl_crystal_density_method     ?
_exptl_crystal_F_000     944
_exptl_absorpt_coefficient_mu     0.261
_exptl_absorpt_correction_type     multi-scan
_exptl_absorpt_process_details
;
(SADABS; Bruker, 2012)
;
_exptl_absorpt_correction_T_min     0.8528
_exptl_absorpt_correction_T_max     0.8787
_diffrn_ambient_temperature     296
_diffrn_radiation_type     MoK\a
_diffrn_radiation_wavelength     0.71073
_diffrn_radiation_source     'fine-focus sealed tube'
_diffrn_radiation_monochromator     graphite
_diffrn_measurement_device_type
;
Bruker APEXII DUO CCD area-detector
;
_diffrn_measurement_method     '\f and \w scans'
_diffrn_detector_area_resol_mean     .
_diffrn_reflns_number     14825
_diffrn_reflns_av_R_equivalents     0.0204
_diffrn_reflns_av_unetI/netI     0.0185
_diffrn_reflns_theta_min     1.812
_diffrn_reflns_theta_max     30.087
_diffrn_reflns_theta_full     25.242
_diffrn_measured_fraction_theta_max     0.998
_diffrn_measured_fraction_theta_full     1.000
_diffrn_reflns_limit_h_min     -20
_diffrn_reflns_limit_h_max     20
_diffrn_reflns_limit_k_min     -23
_diffrn_reflns_limit_k_max     24
_diffrn_reflns_limit_l_min     -12
_diffrn_reflns_limit_l_max     12
_diffrn_standards_interval_count     .
_diffrn_standards_interval_time     .
_diffrn_standards_decay_%     ?
_refine_special_details     ?
_reflns_number_total     3359
_reflns_number_gt     2949
_reflns_threshold_expression     'I > 2\s(I)'
_refine_ls_structure_factor_coef     Fsqd
_refine_ls_matrix_type     full
_refine_ls_R_factor_all     0.0403
_refine_ls_R_factor_gt     0.0330
_refine_ls_wR_factor_gt     0.0870
_refine_ls_wR_factor_ref     0.0935
_refine_ls_goodness_of_fit_ref     1.060
_refine_ls_restrained_S_all     1.060
_refine_ls_number_reflns     3359
_refine_ls_number_parameters     150
_refine_ls_number_restraints     1
_refine_ls_hydrogen_treatment     mixed
_refine_ls_weighting_scheme     calc
_refine_ls_weighting_details
              'w=1/[\s^2^(Fo^2^)+(0.0497P)^2^+0.3888P] where P=(Fo^2^+2Fc^2^)/3'
_atom_sites_solution_hydrogens     mixed
_atom_sites_solution_primary     ?
_atom_sites_solution_secondary     ?
_refine_ls_shift/su_max     0.001
_refine_ls_shift/su_mean     0.000
_refine_diff_density_max     0.166
_refine_diff_density_min     -0.155
_refine_ls_extinction_method     none
_refine_ls_extinction_coef     .
_refine_ls_abs_structure_details
;
Flack parameter determined using 1222 quotients
[(<i>I</i>^+^)-(<i>I</i>^-^)]/[(<i>I</i>^+^)+(<i>I</i>^-^)]
(Parsons <i>et al.</i>,  2013)
;
_refine_ls_abs_structure_Flack     0.04(3)
loop_
    _atom_type_symbol
    _atom_type_description
    _atom_type_scat_dispersion_real
    _atom_type_scat_dispersion_imag
    _atom_type_scat_source
    'C' 'C' 0.0033 0.0016
                         'International Tables Vol C Tables 4.2.6.8 and 6.1.1.4'
    'H' 'H' 0.0000 0.0000
                         'International Tables Vol C Tables 4.2.6.8 and 6.1.1.4'
    'N' 'N' 0.0061 0.0033
                         'International Tables Vol C Tables 4.2.6.8 and 6.1.1.4'
    'O' 'O' 0.0106 0.0060
                         'International Tables Vol C Tables 4.2.6.8 and 6.1.1.4'
    'S' 'S' 0.1246 0.1234
                         'International Tables Vol C Tables 4.2.6.8 and 6.1.1.4'
_computing_data_collection
;
APEX2 (Bruker, 2012)
;
_computing_cell_refinement
;
SAINT (Bruker, 2012)
;
_computing_data_reduction
;
SAINT (Bruker, 2012)
;
_computing_structure_solution
;
SHELXS97 (Sheldrick, 2008)
;
_computing_structure_refinement
;
SHELXL2013 (Sheldrick, 2015)
;
_computing_molecular_graphics
;
SHELXL2013 (Sheldrick, 2015) and Mercury (Macrae <i>et al.</i>,
2006)
;
_computing_publication_material
;
SHELXL2013 (Sheldrick, 2015) and PLATON (Spek, 2009)
;
loop_
    _atom_site_type_symbol
    _atom_site_label
    _atom_site_fract_x
    _atom_site_fract_y
    _atom_site_fract_z
    _atom_site_U_iso_or_equiv
    _atom_site_adp_type
    _atom_site_calc_flag
    _atom_site_occupancy
    _atom_site_disorder_assembly
    _atom_site_disorder_group
    S S1 0.35594(4) 0.50006(3) 0.20442(10) 0.05018(16) Uani d 1 . .
    O O1 0.45729(12) 0.77741(11) 0.6162(3) 0.0621(6) Uani d 1 . .
    N N1 0.48391(12) 0.65142(9) 0.4511(3) 0.0414(4) Uani d 1 . .
    N N2 0.46275(13) 0.59332(10) 0.3526(2) 0.0436(4) Uani d 1 . .
    N N3 0.31035(13) 0.60707(11) 0.4029(2) 0.0459(4) Uani d 1 . .
    C C1 0.69785(15) 0.72085(14) 0.6081(2) 0.0443(5) Uani d 1 . .
    H H1A 0.735599 0.683585 0.567182 0.053 Uiso calc 1 . .
    C C2 0.73506(15) 0.77658(13) 0.6987(3) 0.0493(5) Uani d 1 . .
    H H2A 0.797160 0.776261 0.720393 0.059 Uiso calc 1 . .
    C C3 0.67936(16) 0.83287(14) 0.7568(3) 0.0492(5) Uani d 1 . .
    H H3A 0.704945 0.871242 0.815398 0.059 Uiso calc 1 . .
    C C4 0.58596(16) 0.83349(12) 0.7297(3) 0.0479(5) Uani d 1 . .
    C C5 0.54896(14) 0.77591(12) 0.6405(3) 0.0424(4) Uani d 1 . .
    C C6 0.60427(14) 0.71939(12) 0.5768(2) 0.0380(4) Uani d 1 . .
    C C7 0.5255(2) 0.89533(18) 0.7931(5) 0.0783(10) Uani d 1 . .
    H H7A 0.491901 0.918970 0.713173 0.117 Uiso calc 1 . .
    H H7B 0.562565 0.932944 0.842504 0.117 Uiso calc 1 . .
    H H7C 0.483746 0.873420 0.864103 0.117 Uiso calc 1 . .
    C C8 0.56962(15) 0.65960(11) 0.4793(3) 0.0410(4) Uani d 1 . .
    H H8A 0.610876 0.625925 0.435625 0.049 Uiso calc 1 . .
    C C9 0.37548(14) 0.57095(11) 0.3289(2) 0.0397(4) Uani d 1 . .
    C C10 0.21430(16) 0.58990(19) 0.3892(4) 0.0647(7) Uani d 1 . .
    H H10A 0.179253 0.629791 0.435460 0.097 Uiso calc 1 . .
    H H10B 0.201496 0.542285 0.438227 0.097 Uiso calc 1 . .
    H H10C 0.198298 0.586205 0.284940 0.097 Uiso calc 1 . .
    H H1N2 0.5065(18) 0.5680(16) 0.307(4) 0.056(8) Uiso d 1 . .
    H H1N3 0.3243(19) 0.6428(16) 0.471(4) 0.054(7) Uiso d 1 . .
    H H1O1 0.444(3) 0.7429(19) 0.555(5) 0.076(10) Uiso d 1 . .
loop_
    _atom_site_aniso_label
    _atom_site_aniso_U_11
    _atom_site_aniso_U_22
    _atom_site_aniso_U_33
    _atom_site_aniso_U_12
    _atom_site_aniso_U_13
    _atom_site_aniso_U_23
    S1 0.0523(3) 0.0455(3) 0.0527(3) -0.0030(2) -0.0095(3) -0.0097(2)
    O1 0.0328(8) 0.0601(11) 0.0936(16) -0.0015(7) -0.0014(8) -0.0230(10)
    N1 0.0439(9) 0.0367(7) 0.0436(8) -0.0042(6) -0.0024(9) 0.0006(9)
    N2 0.0412(9) 0.0404(9) 0.0491(10) 0.0001(7) -0.0030(8) -0.0060(8)
    N3 0.0409(9) 0.0495(10) 0.0475(9) 0.0000(8) -0.0055(7) -0.0078(8)
    C1 0.0380(10) 0.0490(12) 0.0460(11) 0.0012(9) 0.0008(9) 0.0009(9)
    C2 0.0379(9) 0.0576(12) 0.0525(11) -0.0059(9) -0.0058(10) 0.0016(12)
    C3 0.0478(12) 0.0485(11) 0.0513(11) -0.0119(10) -0.0057(10) -0.0017(9)
    C4 0.0446(11) 0.0416(10) 0.0575(15) -0.0049(9) 0.0020(9) -0.0064(9)
    C5 0.0327(10) 0.0401(10) 0.0544(12) -0.0048(8) 0.0031(8) 0.0002(9)
    C6 0.0357(9) 0.0380(10) 0.0401(10) -0.0037(8) 0.0010(8) 0.0033(8)
    C7 0.0642(17) 0.0641(17) 0.107(3) 0.0081(14) -0.0021(18) -0.0325(17)
    C8 0.0413(10) 0.0387(9) 0.0428(11) -0.0008(8) -0.0006(8) 0.0020(8)
    C9 0.0439(10) 0.0365(9) 0.0387(9) -0.0016(8) -0.0064(8) 0.0033(8)
    C10 0.0403(12) 0.0802(18) 0.0736(17) -0.0043(12) -0.0015(12) -0.0148(15)
_geom_special_details
;
 All esds (except the esd in the dihedral angle between two l.s. planes)
 are estimated using the full covariance matrix.  The cell esds are taken
 into account individually in the estimation of esds in distances, angles
 and torsion angles; correlations between esds in cell parameters are only
 used when they are defined by crystal symmetry.  An approximate (isotropic)
 treatment of cell esds is used for estimating esds involving l.s. planes.
;
loop_
    _geom_bond_atom_site_label_1
    _geom_bond_atom_site_label_2
    _geom_bond_site_symmetry_2
    _geom_bond_distance
    _geom_bond_publ_flag
    S1 C9 . 1.689(2) ?
    O1 C5 . 1.360(3) ?
    O1 H1O1 . 0.84(4) ?
    N1 C8 . 1.288(3) ?
    N1 N2 . 1.379(3) ?
    N2 C9 . 1.354(3) ?
    N2 H1N2 . 0.88(3) ?
    N3 C9 . 1.321(3) ?
    N3 C10 . 1.444(3) ?
    N3 H1N3 . 0.90(3) ?
    C1 C2 . 1.379(3) ?
    C1 C6 . 1.399(3) ?
    C1 H1A . 0.9300 ?
    C2 C3 . 1.381(4) ?
    C2 H2A . 0.9300 ?
    C3 C4 . 1.389(3) ?
    C3 H3A . 0.9300 ?
    C4 C5 . 1.393(3) ?
    C4 C7 . 1.509(4) ?
    C5 C6 . 1.400(3) ?
    C6 C8 . 1.452(3) ?
    C7 H7A . 0.9600 ?
    C7 H7B . 0.9600 ?
    C7 H7C . 0.9600 ?
    C8 H8A . 0.9300 ?
    C10 H10A . 0.9600 ?
    C10 H10B . 0.9600 ?
    C10 H10C . 0.9600 ?
loop_
    _geom_angle_atom_site_label_1
    _geom_angle_atom_site_label_2
    _geom_angle_atom_site_label_3
    _geom_angle_site_symmetry_1
    _geom_angle_site_symmetry_3
    _geom_angle
    _geom_angle_publ_flag
    C5 O1 H1O1 . . 108(3) ?
    C8 N1 N2 . . 115.18(18) ?
    C9 N2 N1 . . 121.68(18) ?
    C9 N2 H1N2 . . 118.0(19) ?
    N1 N2 H1N2 . . 120.2(19) ?
    C9 N3 C10 . . 124.2(2) ?
    C9 N3 H1N3 . . 120.5(18) ?
    C10 N3 H1N3 . . 115.1(18) ?
    C2 C1 C6 . . 121.1(2) ?
    C2 C1 H1A . . 119.4 ?
    C6 C1 H1A . . 119.4 ?
    C1 C2 C3 . . 119.4(2) ?
    C1 C2 H2A . . 120.3 ?
    C3 C2 H2A . . 120.3 ?
    C2 C3 C4 . . 121.5(2) ?
    C2 C3 H3A . . 119.3 ?
    C4 C3 H3A . . 119.3 ?
    C3 C4 C5 . . 118.4(2) ?
    C3 C4 C7 . . 121.2(2) ?
    C5 C4 C7 . . 120.3(2) ?
    O1 C5 C4 . . 117.4(2) ?
    O1 C5 C6 . . 121.4(2) ?
    C4 C5 C6 . . 121.21(19) ?
    C1 C6 C5 . . 118.25(19) ?
    C1 C6 C8 . . 118.35(19) ?
    C5 C6 C8 . . 123.40(18) ?
    C4 C7 H7A . . 109.5 ?
    C4 C7 H7B . . 109.5 ?
    H7A C7 H7B . . 109.5 ?
    C4 C7 H7C . . 109.5 ?
    H7A C7 H7C . . 109.5 ?
    H7B C7 H7C . . 109.5 ?
    N1 C8 C6 . . 122.5(2) ?
    N1 C8 H8A . . 118.7 ?
    C6 C8 H8A . . 118.7 ?
    N3 C9 N2 . . 117.8(2) ?
    N3 C9 S1 . . 123.86(17) ?
    N2 C9 S1 . . 118.37(16) ?
    N3 C10 H10A . . 109.5 ?
    N3 C10 H10B . . 109.5 ?
    H10A C10 H10B . . 109.5 ?
    N3 C10 H10C . . 109.5 ?
    H10A C10 H10C . . 109.5 ?
    H10B C10 H10C . . 109.5 ?
loop_
    _geom_torsion_atom_site_label_1
    _geom_torsion_atom_site_label_2
    _geom_torsion_atom_site_label_3
    _geom_torsion_atom_site_label_4
    _geom_torsion_site_symmetry_1
    _geom_torsion_site_symmetry_2
    _geom_torsion_site_symmetry_3
    _geom_torsion_site_symmetry_4
    _geom_torsion
    _geom_torsion_publ_flag
    C8 N1 N2 C9 . . . . 170.4(2) ?
    C6 C1 C2 C3 . . . . -1.4(4) ?
    C1 C2 C3 C4 . . . . 1.9(4) ?
    C2 C3 C4 C5 . . . . -0.6(3) ?
    C2 C3 C4 C7 . . . . -179.8(3) ?
    C3 C4 C5 O1 . . . . 179.6(2) ?
    C7 C4 C5 O1 . . . . -1.1(4) ?
    C3 C4 C5 C6 . . . . -1.2(3) ?
    C7 C4 C5 C6 . . . . 178.0(3) ?
    C2 C1 C6 C5 . . . . -0.3(3) ?
    C2 C1 C6 C8 . . . . 179.4(2) ?
    O1 C5 C6 C1 . . . . -179.2(2) ?
    C4 C5 C6 C1 . . . . 1.7(3) ?
    O1 C5 C6 C8 . . . . 1.1(3) ?
    C4 C5 C6 C8 . . . . -178.0(2) ?
    N2 N1 C8 C6 . . . . 178.06(19) ?
    C1 C6 C8 N1 . . . . 176.1(2) ?
    C5 C6 C8 N1 . . . . -4.2(3) ?
    C10 N3 C9 N2 . . . . 179.9(2) ?
    C10 N3 C9 S1 . . . . 1.2(3) ?
    N1 N2 C9 N3 . . . . 0.4(3) ?
    N1 N2 C9 S1 . . . . 179.17(16) ?
loop_
    _geom_hbond_atom_site_label_D
    _geom_hbond_atom_site_label_H
    _geom_hbond_atom_site_label_A
    _geom_hbond_site_symmetry_A
    _geom_hbond_distance_DH
    _geom_hbond_distance_HA
    _geom_hbond_distance_DA
    _geom_hbond_angle_DHA
    _geom_hbond_publ_flag
    O1 H1O1 N1 . 0.84(4) 1.94(4) 2.681(3) 147(4) yes
    N2 H1N2 S1 2_665 0.89(3) 2.51(3) 3.387(2) 173(3) yes
    C10 H10A Cg1 8_465 0.96 2.70 3.577(4) 152 yes
_shelx_space_group_comment
;
The symmetry employed for this shelxl refinement is uniquely defined
by the following loop, which should always be used as a source of
symmetry information in preference to the above space-group names.
They are only intended as comments.
;
_shelx_estimated_absorpt_T_min     0.889
_shelx_estimated_absorpt_T_max     0.959
_shelx_hkl_file
;
   2   0   0 928.969 17.4562   3
  -2   0   0 918.155 17.3397   2
  -2   0   0 930.765 17.4796   1
  -4   0   0 3.36599 0.29155   1
   4   0   0 3.25538 0.27509   3
  -6   0   0 25.1998 0.94228   1
  -6   0   0 25.4124 0.81759   2
   6   0   0 25.6467 0.94697   3
  -8   0   0 666.425 13.1489   1
   8   0   0 684.671 13.1395   3
  -8   0   0 683.505 12.8338   2
 -10   0   0 616.664 12.4473   1
  10   0   0 623.258 12.3985   3
 -10   0   0 635.846 12.0154   2
 -12   0   0 660.033 12.8461   2
 -12   0   0 676.346 13.4865   1
  12   0   0 664.047 13.3628   3
  12   0   0 665.605 12.8604   2
 -14   0   0 460.016 10.0191   1
 -14   0   0 469.049 9.54464   2
 -14   0   0 460.330 9.74564   3
  14   0   0 456.640 9.85750   3
  16   0   0 165.832 4.51052   3
 -16   0   0 158.675 4.33996   3
 -16   0   0 160.133 4.63794   1
 -18   0   0 476.154 10.9142   1
 -20   0   0 4.29594 0.98707   1
 -22   0   0 15.4294 1.89235   1
 -24   0   0 1.99538 1.08429   1
  -1  -1   0 1754.34 31.4217   2
  -1   1   0 1642.46 31.2585   1
   1   1   0 1658.83 31.3940   3
   3  -1   0 512.188 9.56919   2
  -3  -1   0 518.407 9.70506   1
   3  -1   0 523.633 9.68447   3
  -3  -1   0 518.836 9.60644   2
  -3   1   0 526.703 9.65854   3
   3   1   0 520.051 9.69891   3
  -3   1   0 505.474 9.66507   1
  -3   1   0 511.460 9.55850   2
   5  -1   0 0.63609 0.18719   3
  -5  -1   0 0.35742 0.14242   2
   5  -1   0 0.26853 0.12050   2
  -5  -1   0 0.28215 0.14073   1
  -5   1   0 0.52213 0.16404   3
  -5   1   0 1.33014 0.19785   2
   5   1   0 0.57689 0.19074   3
  -5   1   0 0.10144 0.15903   1
  -7  -1   0 742.001 13.8066   2
   7  -1   0 729.337 13.7185   2
  -7  -1   0 719.560 14.0311   1
   7  -1   0 731.979 13.9956   3
  -7   1   0 731.586 13.9336   3
  -7   1   0 731.847 13.7139   2
  -7   1   0 725.883 14.0218   1
   7   1   0 750.782 14.0572   3
   9  -1   0 0.17019 0.27383   3
   9  -1   0 0.33451 0.20896   2
  -9  -1   0 0.42921 0.29293   1
  -9  -1   0 0.04481 0.20578   2
  -9   1   0 0.35215 0.26553   1
   9   1   0 1.15494 0.37979   3
  -9   1   0 0.16674 0.17873   2
  -9   1   0 -0.2845 0.23058   3
  11  -1   0 215.801 4.61393   2
  11  -1   0 214.498 5.02014   3
 -11  -1   0 221.086 5.14153   1
 -11  -1   0 214.901 4.70638   2
  11   1   0 218.226 5.09387   3
 -11   1   0 213.553 5.09958   1
 -11   1   0 216.192 4.59571   2
 -11   1   0 214.553 4.93414   3
 -13  -1   0 198.334 4.94490   1
  13  -1   0 188.956 4.76762   3
 -13  -1   0 193.004 4.38309   2
  13  -1   0 192.198 4.28397   2
 -13   1   0 186.565 4.23374   2
 -13   1   0 196.863 4.70956   3
 -13   1   0 193.825 4.92786   1
  13   1   0 192.089 4.83205   3
 -15  -1   0 104.075 3.40176   1
  15  -1   0 114.906 3.38324   3
  15   1   0 103.619 3.30794   3
 -15   1   0 106.851 3.48952   1
 -15   1   0 110.268 3.23358   3
 -17  -1   0 3.93192 0.91610   1
 -17   1   0 2.76782 0.84390   1
 -19  -1   0 31.5510 2.06532   1
 -19   1   0 27.6205 1.88060   1
 -21  -1   0 16.7648 1.88668   1
 -21   1   0 22.3985 2.17830   1
 -23  -1   0 1.58268 0.90687   1
 -23   1   0 0.77676 0.83998   1
   0  -2   0 556.698 10.2806   2
   0   2   0 552.585 10.2749   3
   0   2   0 555.883 10.2371   1
  -2  -2   0 396.872 7.48635   2
  -2  -2   0 399.243 7.48751   1
   2  -2   0 400.450 7.44869   2
  -2   2   0 390.097 7.46390   1
   2   2   0 398.369 7.51836   3
  -2   2   0 394.534 7.46838   3
  -4  -2   0 431.941 8.35008   1
   4  -2   0 437.530 8.20137   2
  -4  -2   0 440.180 8.27253   2
   4   2   0 431.687 8.36329   3
  -4   2   0 433.590 8.28913   3
  -4   2   0 427.256 8.31120   1
  -6  -2   0 8.61828 0.48783   2
  -6  -2   0 7.04652 0.51614   1
   6  -2   0 6.04924 0.46795   3
   6  -2   0 7.11405 0.41483   2
  -6   2   0 6.20214 0.48424   1
   6   2   0 6.95362 0.51136   3
  -6   2   0 7.22368 0.46786   3
  -8  -2   0 8.89624 0.56267   2
  -8  -2   0 7.24068 0.61463   1
   8  -2   0 6.50895 0.44829   2
   8  -2   0 7.19014 0.59239   3
  -8   2   0 6.87853 0.59680   1
   8   2   0 7.59934 0.61832   3
  -8   2   0 6.96897 0.53269   3
  10  -2   0 133.798 3.05876   2
 -10  -2   0 131.804 3.19862   2
  10  -2   0 132.408 3.39480   3
 -10  -2   0 134.438 3.47510   1
 -10   2   0 135.021 3.48951   1
  10   2   0 134.485 3.48717   3
 -10   2   0 132.345 3.31445   3
 -12  -2   0 3.48312 0.51522   2
  12  -2   0 4.18304 0.50574   2
  12  -2   0 3.05793 0.58671   3
 -12  -2   0 3.51041 0.67455   1
 -12   2   0 3.74733 0.62060   3
 -12   2   0 2.87990 0.63642   1
  12   2   0 4.95121 0.73791   3
 -14  -2   0 2.61517 0.51097   2
 -14  -2   0 2.01153 0.56730   1
  14  -2   0 3.25468 0.68865   3
  14   2   0 2.81243 0.68678   3
 -14   2   0 2.48294 0.58462   3
 -14   2   0 1.77318 0.52656   1
  16  -2   0 96.1552 3.12261   3
 -16  -2   0 92.0283 3.25007   1
  16   2   0 92.7529 3.16374   3
 -16   2   0 88.2173 2.92307   3
 -16   2   0 95.9868 3.35815   1
 -18  -2   0 1.16610 0.72944   1
 -18   2   0 1.07518 0.71299   1
 -20  -2   0 0.73885 0.78281   1
 -20   2   0 0.93501 0.76862   1
 -22  -2   0 0.98061 0.72437   1
 -22   2   0 1.04237 0.90805   1
 -24  -2   0 3.43306 1.16099   1
 -24   2   0 2.93106 1.09189   1
  -1  -3   0 1063.22 19.5569   1
  -1  -3   0 1070.28 19.6334   2
   1  -3   0 1079.32 19.6052   2
   1   3   0 1063.64 19.6323   3
  -1   3   0 1050.65 19.5499   1
  -1   3   0 1064.76 19.5917   3
   1   3   0 1059.23 19.5451   1
  -3  -3   0 1307.34 23.6782   1
   3  -3   0 1290.35 23.6146   2
  -3  -3   0 1281.71 23.6853   2
   3   3   0 1289.66 23.7437   3
  -3   3   0 1270.41 23.6522   1
  -3   3   0 1271.49 23.6429   3
  -5  -3   0 1030.13 19.1055   1
   5  -3   0 1026.90 18.9240   2
  -5  -3   0 1031.48 19.0307   2
   5   3   0 1000.82 19.1380   3
  -5   3   0 1007.28 19.0614   1
  -5   3   0 1026.50 19.0240   3
  -7  -3   0 101.187 2.46731   2
   7  -3   0 98.5348 2.33251   2
  -7  -3   0 97.5473 2.56965   1
   7   3   0 98.3653 2.61333   3
  -7   3   0 99.3679 2.47476   3
  -7   3   0 99.2467 2.55717   1
  -9  -3   0 2469.26 45.9301   2
  -9  -3   0 2543.08 46.2011   1
   9  -3   0 2533.34 45.7416   2
  -9   3   0 2435.90 46.1499   1
   9   3   0 2467.86 46.2300   3
  -9   3   0 2533.25 46.0071   3
 -11  -3   0 7.23917 0.81464   1
 -11  -3   0 6.45328 0.68210   2
  11  -3   0 6.08697 0.71773   3
  11  -3   0 5.88185 0.56936   2
 -11   3   0 7.57561 0.74897   3
 -11   3   0 5.28681 0.73232   1
  11   3   0 5.70179 0.75352   3
  13  -3   0 60.8422 2.19404   3
  13  -3   0 62.2296 1.84756   2
 -13  -3   0 60.0500 2.29460   1
 -13  -3   0 61.0008 2.01231   2
 -13   3   0 61.0150 2.10740   3
 -13   3   0 68.2798 2.43260   1
  13   3   0 61.7443 2.33696   3
 -15  -3   0 112.201 3.54514   1
 -15   3   0 111.331 3.56150   1
  15   3   0 114.622 3.55088   3
 -15   3   0 102.485 3.15647   3
 -17  -3   0 164.074 4.81499   1
  17   3   0 154.888 4.66909   3
 -17   3   0 168.414 4.93251   1
 -19  -3   0 31.5206 2.03526   1
 -19   3   0 27.6524 1.89662   1
 -21  -3   0 0.76392 0.64384   1
 -21   3   0 0.14199 0.75825   1
 -23  -3   0 12.2799 1.65657   1
 -23   3   0 11.3278 1.76747   1
   0  -4   0 90.4036 2.14204   2
   0   4   0 91.5774 2.06337   1
   0   4   0 90.6028 2.13318   3
  -2  -4   0 1522.62 28.5032   1
   2  -4   0 1583.92 28.5654   2
  -2  -4   0 1577.32 28.6306   2
   2   4   0 1551.40 28.8260   1
  -2   4   0 1548.04 28.5476   3
   2   4   0 1557.37 28.6303   3
  -2   4   0 1531.25 28.5226   1
  -4  -4   0 1006.82 18.9889   2
  -4  -4   0 1022.40 18.9661   1
   4  -4   0 1015.34 18.8936   2
   4   4   0 1011.44 19.0716   3
  -4   4   0 1022.05 18.9364   3
  -4   4   0 1011.97 18.9636   1
   6  -4   0 1351.49 24.9533   2
  -6  -4   0 1360.21 25.1589   1
  -6  -4   0 1365.06 25.1088   2
  -6   4   0 1324.65 25.1365   1
   6   4   0 1332.66 25.2398   3
  -6   4   0 1347.86 25.0552   3
  -8  -4   0 26.8306 1.19424   1
  -8  -4   0 27.3358 1.13633   2
   8  -4   0 28.0745 1.02999   2
  -8   4   0 26.4725 1.16191   1
  -8   4   0 24.2935 1.07919   3
   8   4   0 28.0051 1.25680   3
 -10  -4   0 61.8459 2.11633   1
 -10  -4   0 65.7316 2.02043   2
  10  -4   0 63.5028 1.83224   2
  10   4   0 66.4497 2.23214   3
 -10   4   0 62.5013 2.13772   1
 -10   4   0 65.2211 2.02390   3
 -12  -4   0 176.483 4.51772   1
  12  -4   0 173.474 3.98692   2
 -12  -4   0 179.387 4.28830   2
 -12   4   0 178.959 4.29570   3
 -12   4   0 165.028 4.48263   1
  12   4   0 176.300 4.59981   3
 -14  -4   0 105.475 3.01654   2
 -14  -4   0 105.478 3.34531   1
 -14   4   0 104.108 3.04682   3
 -14   4   0 105.618 3.37018   1
  14   4   0 101.607 3.33478   3
 -16  -4   0 214.319 5.75010   1
  16   4   0 213.038 5.77914   3
 -16   4   0 230.933 5.96414   1
 -16   4   0 213.319 5.75558   3
 -18  -4   0 38.1213 2.16850   1
 -18   4   0 36.1951 2.09639   1
 -20  -4   0 1.09813 0.76288   1
 -20   4   0 1.82637 0.87326   1
 -22  -4   0 0.60931 0.77045   1
 -22   4   0 0.17000 0.71066   1
 -24  -4   0 23.0789 2.45539   1
 -24   4   0 18.6800 2.26678   1
  -1  -5   0 183.614 3.85332   1
  -1  -5   0 183.408 3.97983   2
   1  -5   0 179.217 3.92769   2
   1   5   0 183.324 3.82981   1
  -1   5   0 184.153 3.93098   3
  -1   5   0 183.024 3.85133   1
   1   5   0 178.722 3.95787   3
  -3  -5   0 91.0843 2.39741   2
   3  -5   0 98.0821 2.36681   2
  -3  -5   0 99.9484 2.34243   1
  -3   5   0 96.4008 2.35105   3
   3   5   0 95.5135 2.44938   3
  -3   5   0 96.0342 2.35405   1
  -5  -5   0 24.4791 1.02496   2
   5  -5   0 23.6230 0.94178   2
  -5  -5   0 25.4524 1.01078   1
  -5   5   0 23.5471 0.96622   3
  -5   5   0 25.2002 1.02274   1
   5   5   0 24.4352 1.07481   3
   7  -5   0 124.458 2.96305   2
  -7  -5   0 127.878 3.14565   2
  -7  -5   0 123.702 3.13722   1
  -7   5   0 128.172 3.07506   3
  -7   5   0 121.791 3.14860   1
   7   5   0 122.624 3.24862   3
  -9  -5   0 24.7645 1.22057   1
   9  -5   0 24.3411 1.04248   2
  -9  -5   0 25.6301 1.17682   2
  -9   5   0 26.6467 1.15872   3
   9   5   0 25.0879 1.28893   3
  -9   5   0 26.3137 1.26460   1
  11  -5   0 3.96660 0.52623   2
 -11  -5   0 3.82315 0.62008   2
 -11  -5   0 5.34259 0.75140   1
 -11   5   0 3.81639 0.60298   3
  11   5   0 4.88178 0.76636   3
 -11   5   0 3.85527 0.67803   1
 -13  -5   0 21.3601 1.22125   2
  13  -5   0 20.0210 1.01342   2
 -13  -5   0 24.0471 1.42007   1
 -13   5   0 20.1195 1.37392   1
 -13   5   0 21.6009 1.20801   3
  13   5   0 21.7636 1.40065   3
 -15  -5   0 12.0251 1.31375   1
 -15   5   0 11.0290 1.32499   1
  15   5   0 11.5841 1.30314   3
 -15   5   0 9.50862 1.02226   3
 -17  -5   0 6.06625 1.05135   1
 -17   5   0 6.52259 1.14292   1
  17   5   0 6.65432 1.11388   3
 -19  -5   0 0.46988 0.73295   1
 -19   5   0 0.11365 0.70516   1
 -21  -5   0 3.58110 1.07649   1
 -21   5   0 3.00046 1.08453   1
 -23  -5   0 4.63790 1.26926   1
 -23   5   0 5.98264 1.37225   1
   0  -6   0 338.567 6.86758   2
   0   6   0 327.390 6.82391   3
   0   6   0 334.779 6.68267   1
   2  -6   0 1092.78 20.4117   2
  -2  -6   0 1093.11 20.4889   2
  -2  -6   0 1080.09 20.2767   1
   2   6   0 1090.57 20.2645   1
  -2   6   0 1084.27 20.3185   1
  -2   6   0 1076.28 20.3800   3
   2   6   0 1079.32 20.4825   3
   4  -6   0 51.4131 1.61473   2
  -4  -6   0 52.7659 1.70517   2
  -4  -6   0 51.5635 1.59844   1
   4   6   0 54.3144 1.74406   3
  -4   6   0 52.6468 1.64297   1
  -4   6   0 54.3330 1.64293   3
  -6  -6   0 123.386 3.06282   1
   6  -6   0 119.747 2.95770   2
  -6  -6   0 119.413 3.10349   2
   6   6   0 119.293 3.20107   3
  -6   6   0 120.797 3.00303   3
  -6   6   0 120.342 3.08896   1
  -8  -6   0 286.225 6.28060   2
  -8  -6   0 284.990 6.25734   1
   8  -6   0 291.347 6.07378   2
   8   6   0 283.158 6.45091   3
  -8   6   0 281.696 6.29798   1
  -8   6   0 284.016 6.14185   3
 -10  -6   0 151.439 3.92065   1
  10  -6   0 153.189 3.61434   2
 -10  -6   0 147.965 3.84608   2
 -10   6   0 148.705 3.72879   3
 -10   6   0 147.924 3.95647   1
  10   6   0 141.938 4.01891   3
 -12  -6   0 56.0879 2.03956   2
  12  -6   0 48.0213 1.69771   2
 -12  -6   0 53.3294 2.08883   1
 -12   6   0 49.2748 2.09916   1
  12   6   0 50.0264 2.16277   3
 -12   6   0 48.9173 1.85321   3
 -14  -6   0 11.7877 1.26150   1
 -14  -6   0 8.73729 0.98690   2
 -14   6   0 9.65760 1.21128   1
  14   6   0 10.6107 1.25005   3
 -14   6   0 10.7485 1.03445   3
 -16  -6   0 50.2374 2.34060   1
  16   6   0 46.4499 2.37002   3
 -16   6   0 50.0602 2.44454   1
 -18  -6   0 2.33330 0.82723   1
 -18   6   0 3.06718 0.83356   1
 -20  -6   0 43.1927 2.47168   1
 -20   6   0 41.5660 2.57524   1
 -22  -6   0 1.23412 0.88096   1
 -22   6   0 0.87804 0.81763   1
  -1  -7   0 1082.49 20.3458   1
  -1  -7   0 1077.52 20.5700   2
   1  -7   0 1086.99 20.5497   2
  -1   7   0 1084.51 20.3551   1
   1   7   0 1082.16 20.5699   3
  -1   7   0 1092.12 20.5262   3
   1   7   0 1075.24 20.3064   1
  -3  -7   0 301.331 6.27922   1
   3  -7   0 304.846 6.41751   2
  -3  -7   0 301.739 6.51720   2
  -3   7   0 308.942 6.36172   1
   3   7   0 303.985 6.53571   3
   3   7   0 299.053 6.24959   1
  -3   7   0 301.603 6.39056   3
   5  -7   0 380.007 7.89565   2
  -5  -7   0 383.982 7.86788   1
  -5  -7   0 375.655 8.03679   2
   5   7   0 380.982 8.13875   3
  -5   7   0 396.058 7.93744   3
  -5   7   0 386.634 7.96357   1
  -7  -7   0 86.7403 2.63005   2
  -7  -7   0 92.9509 2.59436   1
   7  -7   0 89.6587 2.49254   2
  -7   7   0 89.7445 2.53087   3
  -7   7   0 92.4775 2.66280   1
   7   7   0 87.1960 2.74181   3
  -9  -7   0 103.283 2.99165   2
   9  -7   0 106.518 2.78249   2
  -9  -7   0 95.6568 2.86930   1
  -9   7   0 101.937 3.00770   1
  -9   7   0 97.5770 2.79995   3
   9   7   0 97.3807 3.09288   3
 -11  -7   0 109.224 3.21054   2
  11  -7   0 103.196 2.86890   2
 -11  -7   0 102.588 3.15498   1
 -11   7   0 106.564 3.27675   1
  11   7   0 107.102 3.39967   3
 -11   7   0 103.226 2.98671   3
  13  -7   0 270.901 5.99009   2
 -13  -7   0 261.151 6.36365   2
 -13  -7   0 267.213 6.46700   1
 -13   7   0 264.120 6.17766   3
  13   7   0 270.056 6.76530   3
 -13   7   0 275.906 6.67627   1
 -15  -7   0 95.9742 3.32253   1
 -15   7   0 96.4746 3.46686   1
 -15   7   0 94.5491 3.02108   3
  15   7   0 99.1641 3.55233   3
 -17  -7   0 31.5882 1.95219   1
 -17   7   0 28.2904 1.87939   1
  17   7   0 30.1399 1.97875   3
 -19  -7   0 8.68339 1.38589   1
 -19   7   0 6.89788 1.36173   1
 -21  -7   0 9.64786 1.47121   1
 -21   7   0 11.0669 1.68289   1
 -23  -7   0 6.60427 1.42329   1
 -23   7   0 10.6073 1.72898   1
   0  -8   0 153.994 3.83455   2
   0   8   0 154.698 3.59457   1
   0   8   0 150.567 3.79337   3
  -2  -8   0 592.490 11.6569   1
  -2  -8   0 578.865 11.9413   2
   2  -8   0 605.547 11.9269   2
  -2   8   0 600.861 11.7260   1
   2   8   0 600.817 11.6408   1
  -2   8   0 603.575 11.8830   3
   2   8   0 591.411 11.9619   3
   4  -8   0 171.875 4.06297   2
  -4  -8   0 157.854 4.09647   2
  -4  -8   0 171.098 3.92171   1
  -4   8   0 172.031 4.01991   1
   4   8   0 163.312 4.16007   3
  -4   8   0 160.223 3.98363   3
  -6  -8   0 59.2566 2.10511   2
  -6  -8   0 60.7391 1.96830   1
   6  -8   0 59.5434 1.98827   2
  -6   8   0 60.0852 2.04097   1
   6   8   0 65.1112 2.25053   3
  -6   8   0 60.0181 1.98089   3
   8  -8   0 15.7578 0.96359   2
  -8  -8   0 15.3620 0.97511   1
  -8  -8   0 14.5791 1.02444   2
  -8   8   0 15.4597 1.02958   1
   8   8   0 15.7848 1.13846   3
  -8   8   0 14.1040 0.93896   3
  10  -8   0 9.95856 0.92849   2
 -10  -8   0 9.70013 1.06924   2
 -10  -8   0 10.8691 0.92422   1
  10   8   0 10.1943 1.17410   3
 -10   8   0 10.1899 1.11400   1
 -10   8   0 9.63504 0.94432   3
 -12  -8   0 12.9219 1.25799   1
 -12  -8   0 15.1382 1.20906   2
  12  -8   0 13.1919 0.98013   2
  12   8   0 14.5276 1.45940   3
 -12   8   0 12.5450 0.98681   3
 -12   8   0 12.9928 1.32924   1
 -14  -8   0 107.743 3.50254   1
 -14  -8   0 102.890 3.43437   2
  14   8   0 111.381 3.81719   3
 -14   8   0 108.679 3.68501   1
 -14   8   0 108.406 3.28767   3
 -16  -8   0 88.9219 3.28652   1
 -16   8   0 88.1144 3.45270   1
  16   8   0 90.7657 3.53459   3
 -18  -8   0 4.04832 0.99935   1
 -18   8   0 3.37215 1.03975   1
 -20  -8   0 5.31604 1.17488   1
 -20   8   0 4.19770 1.15414   1
 -22  -8   0 2.67769 1.04572   1
 -22   8   0 0.84331 0.88309   1
  -1  -9   0 23.1768 1.24421   2
  -1  -9   0 24.5656 1.10809   1
   1  -9   0 23.1972 1.24301   2
  -1   9   0 22.3481 1.20815   3
   1   9   0 23.0777 1.23809   3
   1   9   0 23.8087 1.07098   1
  -1   9   0 22.5858 1.06687   1
   3  -9   0 121.691 3.33883   2
  -3  -9   0 117.977 3.38732   2
  -3  -9   0 122.737 3.11800   1
   3   9   0 122.033 3.09227   1
  -3   9   0 127.135 3.34899   3
   3   9   0 123.072 3.42086   3
  -3   9   0 122.181 3.19739   1
   5  -9   0 106.074 3.02132   2
  -5  -9   0 104.402 3.12874   2
  -5  -9   0 111.474 2.92959   1
   5   9   0 103.371 3.17107   3
  -5   9   0 103.364 2.96919   1
  -5   9   0 108.431 3.00637   3
   7  -9   0 111.199 3.11362   2
  -7  -9   0 105.915 3.03148   1
  -7  -9   0 107.705 3.27087   2
  -7   9   0 115.900 3.16191   3
  -7   9   0 112.687 3.22025   1
   7   9   0 104.376 3.31817   3
  -9  -9   0 2.42430 0.60383   2
   9  -9   0 2.62014 0.57450   2
  -9  -9   0 1.15487 0.45810   1
   9   9   0 1.09125 0.58289   3
  -9   9   0 1.22183 0.46759   3
  -9   9   0 1.07340 0.49167   1
 -11  -9   0 167.846 4.67632   2
 -11  -9   0 164.118 4.48882   1
  11  -9   0 174.374 4.35463   2
  11   9   0 175.185 4.94649   3
 -11   9   0 169.020 4.72565   1
 -11   9   0 167.969 4.39098   3
 -13  -9   0 14.2424 1.19993   1
  13  -9   0 13.6429 1.09546   2
 -13  -9   0 14.7596 1.43879   2
  13   9   0 14.0429 1.55266   3
 -13   9   0 12.3107 1.05938   3
 -13   9   0 15.0281 1.50545   1
 -15  -9   0 0.32497 0.58753   1
 -15   9   0 -0.6345 0.51577   1
  15   9   0 0.14176 0.63523   3
 -15   9   0 -0.0905 0.45066   3
 -17  -9   0 -0.4758 0.56639   1
 -17   9   0 0.73240 0.72178   1
  17   9   0 0.56095 0.70208   3
 -19  -9   0 0.60192 0.71020   1
 -19   9   0 1.40482 0.84258   1
 -21  -9   0 10.8628 1.58480   1
 -21   9   0 11.7765 1.71426   1
   0 -10   0 73.9103 2.51081   2
   0  10   0 74.6444 2.50677   3
   0  10   0 73.5976 2.22485   1
  -2 -10   0 84.1243 2.42505   1
  -2 -10   0 79.4766 2.70170   2
   2 -10   0 86.6450 2.72798   2
  -2  10   0 83.2557 2.46825   1
   2  10   0 80.2753 2.36849   1
  -2  10   0 81.8610 2.65150   3
   2  10   0 82.4154 2.69603   3
   4 -10   0 473.674 10.0891   2
  -4 -10   0 489.569 9.80203   1
  -4 -10   0 471.507 10.1912   2
   4  10   0 477.155 10.2651   3
  -4  10   0 472.949 9.91032   1
  -4  10   0 486.834 10.0793   3
   6 -10   0 41.5281 1.80400   2
  -6 -10   0 42.6759 1.91817   2
  -6 -10   0 41.8235 1.66295   1
  -6  10   0 45.0230 1.83320   3
  -6  10   0 43.8266 1.79924   1
   6  10   0 41.3299 1.97158   3
  -8 -10   0 128.230 3.76530   2
   8 -10   0 124.430 3.51611   2
  -8 -10   0 123.513 3.45753   1
  -8  10   0 117.557 3.46051   3
  -8  10   0 122.364 3.61387   1
   8  10   0 122.146 3.85398   3
 -10 -10   0 74.4600 2.59505   1
 -10 -10   0 75.3863 2.82880   2
  10 -10   0 75.3980 2.56542   2
  10  10   0 76.2335 2.99804   3
 -10  10   0 77.8726 2.81662   1
 -10  10   0 74.3266 2.58741   3
 -12 -10   0 56.2890 2.33955   1
 -12 -10   0 63.3383 2.63106   2
  12 -10   0 58.2249 2.25431   2
 -12  10   0 56.8943 2.26511   3
 -12  10   0 59.6736 2.58905   1
  12  10   0 57.7680 2.70721   3
 -14 -10   0 54.2326 2.39654   1
 -14 -10   0 57.9929 2.57594   2
 -14  10   0 59.6570 2.69289   1
  14  10   0 53.3414 2.72216   3
 -14  10   0 57.9297 2.34544   3
 -16 -10   0 20.1591 1.56481   1
  16  10   0 18.1057 1.90580   3
 -16  10   0 20.9088 2.02381   1
 -18 -10   0 7.69881 1.24765   1
 -18  10   0 5.13234 1.18244   1
 -20 -10   0 7.78078 1.35779   1
 -20  10   0 6.65373 1.34466   1
  -1 -11   0 85.4012 2.59828   1
  -1 -11   0 89.9085 3.00058   2
   1 -11   0 90.4428 2.94976   2
  -1  11   0 91.2461 2.95934   3
  -1  11   0 89.8204 2.65656   1
   1  11   0 91.9261 2.63344   1
   1  11   0 94.1131 3.02310   3
  -3 -11   0 242.688 6.01803   2
   3 -11   0 244.304 5.96422   2
  -3 -11   0 244.220 5.55226   1
  -3  11   0 242.227 5.89825   3
  -3  11   0 246.260 5.67832   1
   3  11   0 242.888 5.51955   1
   3  11   0 248.255 6.06525   3
  -5 -11   0 5.33957 0.71204   1
   5 -11   0 7.74384 0.98891   2
  -5 -11   0 6.81145 0.99353   2
  -5  11   0 6.74330 0.93985   3
  -5  11   0 6.61878 0.83512   1
   5  11   0 7.29260 1.00018   3
  -7 -11   0 380.498 8.74871   2
   7 -11   0 384.053 8.53714   2
  -7 -11   0 379.671 8.27090   1
   7  11   0 390.082 8.93001   3
  -7  11   0 376.744 8.46580   3
  -7  11   0 384.992 8.53306   1
  -9 -11   0 90.2621 2.90237   1
  -9 -11   0 87.6172 3.16814   2
   9 -11   0 87.2999 2.95219   2
   9  11   0 88.3535 3.31839   3
  -9  11   0 90.3680 2.97545   3
  -9  11   0 91.0879 3.11162   1
 -11 -11   0 342.492 7.90866   1
  11 -11   0 338.122 7.86447   2
 -11 -11   0 342.510 8.27450   2
 -11  11   0 347.674 8.24122   1
  11  11   0 354.013 8.60111   3
 -11  11   0 345.175 7.91098   3
 -13 -11   0 7.08856 1.15934   2
 -13 -11   0 6.34893 0.99233   1
  13 -11   0 8.05527 1.07659   2
  13  11   0 6.06116 1.18940   3
 -13  11   0 7.91640 1.09656   3
 -13  11   0 8.26574 1.19535   1
 -15 -11   0 32.0955 1.90901   1
  15  11   0 36.4845 2.34744   3
 -15  11   0 33.8151 2.12246   1
 -17 -11   0 14.2790 1.57206   1
  17  11   0 14.6754 1.83968   3
 -17  11   0 13.6887 1.69395   1
 -19 -11   0 3.35725 1.06311   1
 -19  11   0 2.02543 0.85498   1
   0 -12   0 201.768 5.36407   2
   0 -12   0 204.178 4.90722   1
   0  12   0 195.882 5.29022   3
   0  12   0 210.934 4.90690   1
  -2 -12   0 0.40195 0.36174   1
   2 -12   0 0.00594 0.40244   2
  -2 -12   0 0.51142 0.57083   2
   2  12   0 0.31455 0.36551   1
   2  12   0 1.13056 0.62434   3
  -2  12   0 0.43891 0.54256   3
  -2  12   0 0.69725 0.41762   1
  -4 -12   0 38.9808 1.63807   1
  -4 -12   0 40.0628 2.01969   2
   4 -12   0 41.2386 1.93494   2
  -4  12   0 41.5406 1.91927   3
  -4  12   0 38.8669 1.74276   1
   4  12   0 39.9753 2.04232   3
   6 -12   0 259.445 6.46737   2
  -6 -12   0 261.795 6.07419   1
  -6 -12   0 264.086 6.64818   2
  -6  12   0 259.767 6.30549   1
   6  12   0 271.693 6.82293   3
  -6  12   0 263.198 6.43123   3
   8 -12   0 3.04685 0.78169   2
  -8 -12   0 1.48411 0.52552   1
  -8 -12   0 1.18114 0.68729   2
   8  12   0 1.78493 0.82071   3
  -8  12   0 2.39809 0.66482   1
  -8  12   0 2.69441 0.75504   3
  10 -12   0 92.1601 3.19452   2
 -10 -12   0 90.4671 3.36113   2
 -10 -12   0 89.7703 3.01756   1
 -10  12   0 88.4973 3.22815   1
  10  12   0 94.0761 3.58638   3
 -10  12   0 89.0619 3.09990   3
  12 -12   0 3.39763 0.84932   2
 -12 -12   0 4.11009 0.93991   2
 -12 -12   0 3.95766 0.80184   1
 -12  12   0 4.44150 0.95570   1
 -12  12   0 4.56024 0.91724   3
  12  12   0 3.66392 1.03446   3
 -14 -12   0 13.0892 1.38418   1
 -14 -12   0 16.5112 1.71649   2
 -14  12   0 14.9307 1.65856   1
  14  12   0 15.2456 1.84290   3
 -14  12   0 14.5290 1.43334   3
 -16 -12   0 1.58995 0.72288   1
 -16  12   0 1.76943 0.79737   1
  16  12   0 2.41679 1.04974   3
 -18 -12   0 -0.8104 0.55317   1
 -18  12   0 1.49398 0.88001   1
 -20 -12   0 0.35194 0.76343   1
 -20  12   0 1.49794 1.00117   1
   1 -13   0 1.78126 0.71589   2
  -1 -13   0 1.13774 0.64080   2
   1  13   0 1.88550 0.52473   1
  -1  13   0 2.10393 0.70374   3
  -1  13   0 1.89300 0.52969   1
   1  13   0 2.11110 0.72114   3
   3 -13   0 32.8994 1.87030   2
  -3 -13   0 29.3975 1.83336   2
   3  13   0 32.3101 1.91009   3
  -3  13   0 32.2514 1.82558   3
   5 -13   0 127.488 4.01360   2
  -5 -13   0 129.553 4.15147   2
  -5  13   0 126.117 3.96389   3
   5  13   0 125.599 4.16008   3
  -5  13   0 128.909 3.76147   1
  -7 -13   0 115.380 4.48071   1
  -7 -13   0 111.878 3.85322   2
   7 -13   0 108.443 3.62611   2
   7  13   0 120.398 4.06834   3
  -7  13   0 110.829 3.65070   3
  -7  13   0 108.344 3.53676   1
  -9 -13   0 0.43272 0.78635   1
   9 -13   0 0.59437 0.64729   2
  -9 -13   0 2.00325 0.77964   2
  -9  13   0 0.11801 0.52129   1
  -9  13   0 0.38056 0.63697   3
   9  13   0 -0.3379 0.66757   3
 -11 -13   0 2.64241 0.92872   2
  11 -13   0 3.06014 0.86199   2
  11  13   0 2.01338 0.89936   3
 -11  13   0 3.45339 0.86663   1
 -11  13   0 2.82660 0.80885   3
  13 -13   0 14.5440 1.55192   2
 -13 -13   0 10.8716 1.49748   2
 -13  13   0 14.1553 1.48013   3
  13  13   0 12.5920 1.73118   3
 -13  13   0 12.1983 1.58871   1
  15  13   0 7.44432 1.40689   3
  17  13   0 7.47835 1.53672   3
   0 -14   0 -0.1948 0.57538   2
   0  14   0 -0.0921 0.56908   3
  -2 -14   0 162.500 4.86243   2
   2 -14   0 169.079 4.89825   2
  -2  14   0 152.309 4.66348   3
   2  14   0 153.656 4.76351   3
  -4 -14   0 20.1765 1.65451   2
   4 -14   0 21.5288 1.65213   2
  -4  14   0 17.1449 1.67035   3
   4  14   0 20.4671 1.65407   3
   6 -14   0 145.953 4.55198   2
  -6 -14   0 155.931 4.78614   2
   6  14   0 142.208 4.71182   3
  -6  14   0 146.404 4.51343   3
  -8 -14   0 18.2457 1.52467   2
   8 -14   0 21.5251 1.66036   2
  -8  14   0 17.8792 1.51722   3
   8  14   0 19.5328 1.93737   3
 -10 -14   0 0.91395 0.73748   2
  10 -14   0 1.08952 0.70633   2
 -10  14   0 1.18487 0.74936   3
  10  14   0 2.72609 0.94410   3
 -12 -14   0 49.4045 2.66431   2
  12 -14   0 55.2509 2.55004   2
 -12  14   0 47.7521 2.41569   3
  12  14   0 41.9962 2.68669   3
 -14 -14   0 12.1664 1.66547   2
  14  14   0 11.5276 1.69678   3
 -14  14   0 11.9587 1.46827   3
  16  14   0 34.3236 2.57249   3
   1 -15   0 38.4564 2.23681   2
  -1 -15   0 35.0468 2.14470   2
  -1  15   0 38.3662 2.16994   3
   1  15   0 31.8193 1.97852   3
  -3 -15   0 0.93620 0.61080   2
   3 -15   0 0.53744 0.68762   2
  -3  15   0 0.83081 0.57358   3
   3  15   0 1.36374 0.73983   3
  -5 -15   0 44.9962 2.44991   2
   5 -15   0 45.0525 2.39930   2
  -5  15   0 45.1015 2.34893   3
   5  15   0 38.4346 2.27792   3
  -7 -15   0 0.64139 0.70039   2
   7 -15   0 0.63722 0.79496   2
   7  15   0 1.91636 0.72651   3
  -7  15   0 2.10681 0.82013   3
   9 -15   0 11.7841 1.48741   2
  -9 -15   0 7.91834 1.31509   2
  -9  15   0 9.57578 1.35095   3
   9  15   0 11.0667 1.61801   3
 -11 -15   0 0.96819 0.76018   2
  11 -15   0 0.34308 0.70445   2
  11  15   0 0.64096 0.74830   3
 -11  15   0 0.74236 0.72837   3
 -13 -15   0 20.2892 2.09159   2
  13  15   0 23.2913 2.37018   3
 -13  15   0 22.8173 1.89760   3
  15  15   0 0.10479 0.84565   3
  17  15   0 7.18006 1.75326   3
   0 -16   0 2.36017 0.85343   2
   0  16   0 2.62796 0.90942   3
  -2 -16   0 3.63531 0.99592   2
   2 -16   0 4.37560 1.09711   2
  -2  16   0 2.67604 0.93250   3
   2  16   0 2.61756 0.87273   3
   4 -16   0 3.74523 1.06780   2
  -4 -16   0 3.53355 0.98171   2
  -4  16   0 5.20704 1.08580   3
   4  16   0 3.37630 1.01547   3
  -6 -16   0 0.52978 0.65665   2
   6 -16   0 0.13137 0.68252   2
   6  16   0 1.63171 0.84951   3
  -6  16   0 1.33303 0.77993   3
  -8 -16   0 3.49566 0.90943   2
   8 -16   0 2.60597 0.93116   2
  -8  16   0 2.78838 0.95276   3
   8  16   0 3.96847 1.07568   3
 -10 -16   0 13.3962 1.72644   2
  10 -16   0 13.2528 1.68913   2
  10  16   0 13.3319 1.76590   3
 -10  16   0 13.1043 1.63268   3
  12 -16   0 1.76300 0.90917   2
 -12 -16   0 0.82360 0.77081   2
 -12  16   0 0.16397 0.75961   3
  12  16   0 1.43821 0.93290   3
 -14 -16   0 2.05605 1.05388   2
  14  16   0 0.87660 0.93900   3
   1 -17   0 10.4819 1.55518   2
  -1 -17   0 8.19625 1.37541   2
  -1  17   0 6.91858 1.25801   3
   1  17   0 9.27474 1.50721   3
  -3 -17   0 10.4424 1.54961   2
   3 -17   0 8.22554 1.41678   2
   3  17   0 9.08964 1.51126   3
  -3  17   0 8.19522 1.40457   3
   5 -17   0 52.3397 2.82701   2
  -5 -17   0 48.5978 2.78579   2
  -5  17   0 50.5151 2.65422   3
   5  17   0 53.9798 2.98057   3
   7 -17   0 5.72485 1.25113   2
  -7 -17   0 4.98521 1.20245   2
  -7  17   0 7.40829 1.36328   3
   7  17   0 1.49934 1.00907   3
  -9 -17   0 38.4370 2.53893   2
   9 -17   0 41.0896 2.51073   2
   9  17   0 37.5080 2.65229   3
  -9  17   0 33.7885 2.28951   3
  11 -17   0 1.21626 0.91031   2
 -11 -17   0 -0.0289 0.72328   2
  11  17   0 0.42555 0.87295   3
 -11  17   0 0.25548 0.74710   3
 -13 -17   0 14.5095 1.92876   2
  13  17   0 13.6844 1.98720   3
 -13  17   0 13.8632 1.74782   3
   0 -18   0 25.8515 2.12352   2
   0  18   0 21.5766 2.27223   3
  -2 -18   0 15.2399 1.89441   2
   2 -18   0 18.1425 2.03068   2
  -2  18   0 17.1966 1.99970   3
   2  18   0 16.5261 1.97953   3
   4 -18   0 -0.0498 0.73290   2
  -4 -18   0 1.22768 0.88233   2
  -4  18   0 0.27720 0.84201   3
   4  18   0 -0.0922 0.78612   3
   6 -18   0 12.2199 1.70871   2
  -6 -18   0 13.7408 1.83851   2
   6  18   0 13.2019 1.92579   3
  -6  18   0 14.9239 1.84653   3
  -8 -18   0 8.54322 1.55095   2
   8 -18   0 6.35602 1.34289   2
  -8  18   0 8.43327 1.46922   3
   8  18   0 11.0820 1.75569   3
  10 -18   0 7.60375 1.41560   2
 -10 -18   0 6.40425 1.42854   2
  10  18   0 6.29492 1.48803   3
 -10  18   0 7.94276 1.45524   3
 -12 -18   0 8.35704 1.61812   2
  12 -18   0 7.59465 1.69434   2
 -12  18   0 11.5006 1.62244   3
  12  18   0 8.71791 1.84014   3
   1 -19   0 3.12483 1.12766   2
  -1 -19   0 5.25043 1.33522   2
   1  19   0 5.16491 1.33161   3
  -1  19   0 3.58264 1.19115   3
   3 -19   0 0.22409 0.74073   2
  -3 -19   0 1.51717 0.93527   2
  -3  19   0 1.51356 0.97395   3
   3  19   0 1.08033 0.74183   3
  -5 -19   0 5.66932 1.27992   2
   5 -19   0 8.73569 1.51828   2
   5  19   0 6.67658 1.49839   3
  -5  19   0 7.85181 1.43160   3
   7 -19   0 -0.0594 0.78991   2
  -7 -19   0 -0.7403 0.65394   2
   7  19   0 0.37584 0.96305   3
  -7  19   0 0.10561 0.77087   3
  -9 -19   0 1.05577 0.94029   2
   9 -19   0 -0.1644 0.72529   2
   9  19   0 -0.1233 0.83983   3
  -9  19   0 0.17659 0.76039   3
   0 -20   0 2.49545 1.12854   2
   0  20   0 4.22652 1.28143   3
   2 -20   0 1.92391 1.06791   2
  -2 -20   0 3.69757 1.25096   2
   2  20   0 2.89527 1.17638   3
  -2  20   0 2.93906 1.17478   3
   4 -20   0 40.2459 2.79337   2
  -4 -20   0 46.6861 3.04296   2
  -4  20   0 44.7154 2.87895   3
   4  20   0 44.9853 2.94740   3
   6 -20   0 -0.2830 0.87006   2
  -6 -20   0 1.93270 1.58503   2
  -6  20   0 0.54109 0.88024   3
 -24   0   1 -0.5790 0.68990   1
 -22   0   1 -0.5950 0.65352   1
 -20   0   1 -0.1690 0.62088   1
 -18   0   1 -0.3241 0.56403   1
 -16   0   1 0.25517 0.35495   2
  16   0  -1 0.68792 0.40853   2
 -16   0   1 -0.2941 0.35841   1
  14   0  -1 -0.2402 0.28517   3
 -14   0   1 0.40382 0.35145   2
 -14   0   1 0.09703 0.26981   3
 -14   0   1 -0.0955 0.44257   1
  14   0  -1 0.75883 0.37106   2
  12   0  -1 -0.0523 0.21685   3
 -12   0   1 -0.0397 0.31841   1
 -12   0   1 0.77827 0.32737   2
 -10   0   1 -0.0842 0.25264   1
  10   0  -1 0.07782 0.18170   3
 -10   0   1 -0.1138 0.23886   2
  -8   0   1 -0.2602 0.16374   1
   8   0  -1 -0.0179 0.13842   3
  -8   0   1 -0.1145 0.18036   2
  -6   0   1 0.10487 0.12857   1
   6   0  -1 0.33068 0.11956   3
  -6   0   1 0.17762 0.17442   2
   4   0  -1 0.14941 0.04919   3
  -4   0   1 0.25262 0.05114   3
  -4   0   1 0.16611 0.11294   1
  -4   0   1 0.12125 0.10622   2
  -2   0   1 1.13930 0.14298   1
  -2   0   1 1.29320 0.17451   2
   0   0   1 1.31557 0.18245   3
   0   0   1 1.43208 0.16210   1
   2   0   1 0.09343 0.15252   3
  -2   0  -1 0.23810 0.11336   1
   4   0   1 0.09301 0.04239   2
  -4   0  -1 0.17800 0.16396   1
   4   0   1 -0.0567 0.18329   3
  -6   0  -1 0.07481 0.15739   1
  -6   0  -1 0.07066 0.07067   2
   6   0   1 0.09530 0.08003   2
   6   0   1 -0.0520 0.21950   3
  -8   0  -1 0.09076 0.10696   2
   8   0   1 -0.0061 0.10719   2
   8   0   1 -0.0687 0.28236   3
  -8   0  -1 -0.2102 0.16868   1
  10   0   1 0.18298 0.33157   3
  10   0   1 -0.0320 0.12477   2
 -10   0  -1 0.21147 0.32261   1
 -10   0  -1 0.10365 0.13682   2
 -12   0  -1 -0.3603 0.36907   1
  12   0   1 0.55221 0.47308   3
 -14   0  -1 -0.4150 0.32638   3
 -14   0  -1 -0.1367 0.35506   1
  14   0   1 -0.6251 0.37097   3
 -16   0  -1 1.62404 0.66623   1
 -16   0  -1 0.18496 0.55971   3
  16   0   1 -0.4322 0.56259   3
 -18   0  -1 1.57536 0.77817   1
 -20   0  -1 -0.5838 0.62582   1
 -22   0  -1 -1.1158 0.66672   1
 -25  -1   1 1.63927 0.98468   1
 -25   1   1 1.03770 0.91131   1
 -23  -1   1 2.62170 0.90811   1
 -23   1   1 2.88013 1.03952   1
 -21  -1   1 1.57370 0.85093   1
 -21   1   1 3.63644 1.00843   1
 -19  -1   1 0.27490 0.68651   1
 -19   1   1 -0.8608 0.37373   1
 -17  -1   1 15.4435 1.54040   1
 -17   1   1 14.4057 1.48388   1
 -15  -1   1 4.58660 0.67094   2
 -15  -1   1 4.12236 0.79172   1
  15  -1  -1 5.28700 0.68142   2
  15  -1  -1 4.92576 0.68665   3
  15   1  -1 5.49093 0.74409   3
 -15   1   1 5.02567 0.82963   1
 -15   1   1 6.06012 0.68404   3
 -15   1   1 4.81105 0.65431   2
  13  -1  -1 40.4810 1.55203   2
 -13  -1   1 41.9668 1.76851   1
  13  -1  -1 38.9155 1.46120   3
 -13  -1   1 38.1314 1.56866   2
 -13   1   1 43.3586 1.82842   1
 -13   1   1 42.5616 1.57014   2
 -13   1   1 42.1841 1.46377   3
  13   1  -1 41.2173 1.54987   3
 -11  -1   1 42.5663 1.63706   1
  11  -1  -1 43.7174 1.52551   2
  11  -1  -1 43.4311 1.41202   3
 -11  -1   1 41.1940 1.54780   2
 -11   1   1 43.9212 1.66778   1
 -11   1   1 45.0514 1.39182   3
  11   1  -1 41.4590 1.44505   3
 -11   1   1 41.3936 1.48865   2
  -9  -1   1 365.987 7.54662   1
   9  -1  -1 374.836 7.49568   2
   9  -1  -1 366.192 7.22532   3
  -9  -1   1 362.999 7.52465   2
   9   1  -1 374.657 7.32464   3
  -9   1   1 364.332 7.18106   3
  -9   1   1 368.352 7.48032   2
  -9   1   1 363.639 7.60257   1
  -7  -1   1 286.541 5.87687   1
   7  -1  -1 294.218 5.91365   2
  -7  -1   1 280.506 5.93125   2
   7  -1  -1 285.864 5.59394   3
   7   1  -1 293.698 5.68324   3
  -7   1   1 291.199 5.91401   2
  -7   1   1 283.931 5.94137   1
  -7   1   1 291.458 5.56940   3
  -5  -1   1 1929.04 36.0887   2
  -5  -1   1 1930.11 36.7564   1
   5  -1  -1 1893.94 36.0222   2
  -5   1   1 1945.74 35.6352   2
  -5   1   1 2008.78 36.0267   3
   5   1  -1 1965.69 35.9299   3
  -5   1   1 1935.31 36.4486   1
  -3  -1   1 415.035 7.66508   1
   3  -1  -1 415.022 7.84062   2
  -3  -1   1 416.086 7.86102   2
  -3   1   1 407.620 7.52210   3
  -3   1   1 410.098 7.83308   2
   3   1  -1 404.423 7.56098   3
  -3   1   1 407.229 7.82875   1
   1  -1  -1 -0.0527 0.06165   2
  -1  -1   1 0.01005 0.07174   2
  -1  -1   1 0.08296 0.04758   1
  -1   1   1 0.10491 0.07826   2
  -1   1   1 -0.0134 0.05923   3
   1   1  -1 0.09550 0.07369   3
  -1   1   1 0.03151 0.08704   1
  -1  -1  -1 410.296 7.61714   2
   1  -1   1 415.017 7.61569   2
  -1  -1  -1 409.982 7.87107   1
   1  -1   1 417.794 7.93800   3
  -1   1  -1 408.523 7.70977   1
  -1   1  -1 411.427 7.89326   3
   1   1   1 410.080 7.92504   3
   1   1   1 417.056 7.86598   1
  -3  -1  -1 1936.15 36.0963   1
   3  -1   1 1923.40 35.3523   3
  -3  -1  -1 1937.81 35.4717   2
   3  -1   1 1949.24 35.2879   2
   3   1   1 1933.54 35.3645   3
  -3   1  -1 1881.92 36.0850   1
  -3   1  -1 1885.38 35.2850   3
  -5  -1  -1 291.568 5.48135   2
  -5  -1  -1 288.533 5.99737   1
   5  -1   1 291.655 5.37353   2
   5  -1   1 290.146 6.10664   3
   5   1   1 287.406 6.12296   3
  -5   1  -1 285.285 5.89995   1
  -7  -1  -1 362.100 7.54323   1
   7  -1   1 369.590 7.67314   3
  -7  -1  -1 372.089 6.92004   2
   7  -1   1 364.499 6.78869   2
   7   1   1 362.231 7.69025   3
  -7   1  -1 351.997 7.54271   3
  -7   1  -1 353.494 7.44400   1
   9  -1   1 42.5466 1.06711   2
  -9  -1  -1 41.7362 1.16137   2
   9  -1   1 41.0567 1.69855   3
  -9  -1  -1 44.0637 1.67141   1
  -9   1  -1 39.0920 1.57708   1
   9   1   1 41.8216 1.73188   3
  -9   1  -1 41.5732 1.64460   3
 -11  -1  -1 40.6022 1.18527   2
 -11  -1  -1 41.7673 1.77057   1
  11  -1   1 41.3353 1.09754   2
  11  -1   1 40.7549 1.79803   3
 -11   1  -1 38.4700 1.69967   1
 -11   1  -1 38.7924 1.69462   3
  11   1   1 33.6247 1.71489   3
  13  -1   1 4.53342 0.81787   3
 -13  -1  -1 5.30330 0.91711   1
  13   1   1 6.01047 0.93518   3
 -13   1  -1 6.05049 0.87032   3
 -13   1  -1 4.85790 0.86513   1
  15  -1   1 14.6030 1.46728   3
 -15  -1  -1 14.0492 1.21643   1
 -15   1  -1 15.2162 1.52824   1
  15   1   1 16.1208 1.36653   3
 -15   1  -1 15.4653 1.47487   3
 -17  -1  -1 -0.3613 0.47538   3
  17  -1   1 1.24503 0.66303   3
 -17  -1  -1 -0.1263 0.63695   1
 -17   1  -1 0.40058 0.66596   1
  17   1   1 0.22793 0.69115   3
 -17   1  -1 0.57526 0.63198   3
 -19  -1  -1 2.91466 0.98066   1
 -19   1  -1 3.22788 0.95155   1
 -21  -1  -1 2.78688 1.09193   1
 -21   1  -1 1.77399 1.04497   1
 -23  -1  -1 1.21221 0.96034   1
 -23   1  -1 1.04578 0.95768   1
 -24  -2   1 1.38851 0.94525   1
 -24   2   1 0.92830 0.89867   1
 -22  -2   1 1.76935 0.89080   1
 -22   2   1 0.93495 0.87249   1
 -20  -2   1 27.0025 1.94902   1
 -20   2   1 26.3953 1.86885   1
 -18  -2   1 33.1573 1.97195   1
 -18   2   1 34.9809 2.06223   1
 -16  -2   1 27.3750 1.57971   1
  16  -2  -1 25.5723 1.41523   2
  16   2  -1 27.8766 1.48089   3
 -16   2   1 29.3510 1.33657   2
 -16   2   1 28.0653 1.71580   1
  14  -2  -1 14.9121 0.95479   2
  14  -2  -1 17.1435 0.99309   3
 -14  -2   1 18.0692 1.20300   1
 -14  -2   1 17.5263 1.08057   2
 -14   2   1 17.4290 0.92772   3
 -14   2   1 18.2551 1.20926   1
 -14   2   1 16.5532 0.97733   2
  14   2  -1 15.8272 1.02706   3
  12  -2  -1 30.4339 1.21349   3
  12  -2  -1 30.7391 1.29251   2
 -12  -2   1 31.2254 1.35586   2
 -12  -2   1 31.1936 1.42169   1
  12   2  -1 29.8663 1.28495   3
 -12   2   1 31.1613 1.16720   3
 -12   2   1 31.2605 1.45475   1
 -12   2   1 31.5386 1.27146   2
 -10  -2   1 77.4244 2.24953   2
  10  -2  -1 76.3695 2.14405   2
 -10  -2   1 72.4514 2.21210   1
  10   2  -1 75.3156 2.09635   3
 -10   2   1 75.2758 2.12477   2
 -10   2   1 74.6560 2.29874   1
 -10   2   1 74.8603 1.93318   3
  -8  -2   1 77.0961 2.16671   2
  -8  -2   1 78.2839 2.10923   1
   8  -2  -1 79.4696 2.10675   2
  -8   2   1 78.2676 2.20637   1
  -8   2   1 77.9641 2.08429   2
   8   2  -1 77.3401 1.99768   3
  -8   2   1 80.3862 1.86473   3
  -6  -2   1 14.1711 0.62475   1
   6  -2  -1 13.7276 0.66347   2
  -6  -2   1 12.1816 0.66752   2
  -6   2   1 12.3841 0.46810   3
   6   2  -1 12.9360 0.55284   3
  -6   2   1 12.1657 0.62860   2
  -6   2   1 14.1072 0.70195   1
  -4  -2   1 695.366 12.9881   2
   4  -2  -1 687.013 12.9318   2
  -4  -2   1 674.132 12.7209   1
  -4   2   1 692.821 12.6234   3
   4   2  -1 683.807 12.7100   3
  -4   2   1 690.116 12.9805   1
  -4   2   1 685.430 12.9122   2
  -2  -2   1 2133.73 39.6697   2
   2  -2  -1 2058.47 38.9740   2
  -2  -2   1 2100.98 38.5463   1
  -2   2   1 2080.28 39.4639   1
   2   2  -1 2113.11 39.1810   3
  -2   2   1 2088.56 39.4787   3
   0  -2  -1 2110.34 38.4974   2
   0  -2   1 2096.18 39.2649   2
   0   2   1 2107.43 39.3760   3
   0   2  -1 2066.97 39.1651   3
   0   2  -1 2058.28 38.4137   1
   0   2   1 2114.88 39.4007   1
   2  -2   1 695.325 13.1288   3
  -2  -2  -1 696.824 13.0642   1
   2  -2   1 687.069 12.7342   2
  -2  -2  -1 683.036 12.7495   2
  -2   2  -1 689.349 12.8054   1
   2   2   1 691.881 13.0494   1
  -2   2  -1 698.341 13.0704   3
   2   2   1 687.893 13.1177   3
   4  -2   1 13.4477 0.44172   2
   4  -2   1 13.7662 0.74363   3
  -4  -2  -1 13.9069 0.50223   2
  -4  -2  -1 12.9998 0.68199   1
   4   2   1 12.5651 0.73125   3
  -4   2  -1 13.1675 0.61696   1
  -4   2  -1 13.3761 0.70724   3
  -6  -2  -1 80.1786 1.82749   2
  -6  -2  -1 78.4263 2.22309   1
   6  -2   1 79.7373 1.69647   2
   6  -2   1 79.5132 2.29120   3
   6   2   1 76.5271 2.30101   3
  -6   2  -1 75.8363 2.21021   3
  -6   2  -1 77.8303 2.09440   1
   8  -2   1 73.3786 2.34379   3
  -8  -2  -1 74.5587 1.83811   2
   8  -2   1 75.7184 1.68372   2
  -8  -2  -1 74.5380 2.30008   1
   8   2   1 73.7043 2.38884   3
  -8   2  -1 74.2118 2.28613   3
  -8   2  -1 73.2167 2.19839   1
 -10  -2  -1 31.8941 1.06053   2
  10  -2   1 28.6151 0.87824   2
 -10  -2  -1 30.9248 1.45821   1
  10  -2   1 30.7550 1.48825   3
 -10   2  -1 30.1741 1.40885   1
 -10   2  -1 28.7619 1.39768   3
  10   2   1 28.1922 1.48426   3
 -12  -2  -1 16.9326 1.22220   1
  12  -2   1 18.1628 1.27123   3
 -12   2  -1 16.1513 1.17191   1
 -12   2  -1 16.8806 1.14744   3
  12   2   1 19.1922 1.30490   3
 -14  -2  -1 27.7050 1.68141   1
  14  -2   1 29.1365 1.70948   3
 -14   2  -1 29.7370 1.60645   3
 -14   2  -1 29.8658 1.71524   1
  14   2   1 25.4506 1.65163   3
  16  -2   1 31.3125 1.85649   3
 -16  -2  -1 32.1810 1.93874   1
  16   2   1 34.2148 1.98375   3
 -16   2  -1 32.4221 1.82113   3
 -16   2  -1 32.2757 1.94520   1
 -18  -2  -1 25.8335 1.78861   1
 -18   2  -1 25.6151 1.79741   1
 -20  -2  -1 0.70979 0.84690   1
 -20   2  -1 0.49866 0.82632   1
 -22  -2  -1 0.07590 0.86974   1
 -22   2  -1 0.69875 0.89477   1
 -25  -3   1 0.59571 0.88320   1
 -25   3   1 -0.8231 0.75082   1
 -23  -3   1 0.92001 0.80348   1
 -23   3   1 0.40795 0.85065   1
 -21  -3   1 7.88175 1.37045   1
 -21   3   1 7.02882 1.31290   1
 -19  -3   1 4.63743 1.01657   1
 -19   3   1 3.85861 1.00336   1
 -17  -3   1 15.0304 1.24746   1
 -17   3   1 14.5006 1.48733   1
 -15  -3   1 5.91443 0.80473   2
  15  -3  -1 6.26009 0.74511   2
 -15  -3   1 5.84021 0.91768   1
  15   3  -1 7.15884 0.88307   3
 -15   3   1 4.88748 0.90327   1
 -15   3   1 5.68229 0.66766   3
  13  -3  -1 41.0286 1.54027   2
 -13  -3   1 41.1878 1.68029   2
 -13  -3   1 37.7311 1.67917   1
  13   3  -1 40.4286 1.62400   3
 -13   3   1 38.8937 1.78889   1
 -13   3   1 38.2704 1.38953   3
  11  -3  -1 53.8858 1.77983   2
 -11  -3   1 54.2034 1.91429   2
 -11  -3   1 57.5907 1.93731   1
 -11   3   1 56.2541 2.02747   1
 -11   3   1 54.5003 1.62478   3
 -11   3   1 58.6442 1.80577   2
  11   3  -1 54.8567 1.82202   3
  -9  -3   1 171.358 3.96980   1
   9  -3  -1 172.247 3.93374   2
  -9  -3   1 170.958 4.06428   2
   9   3  -1 171.291 3.90397   3
  -9   3   1 171.213 3.90401   2
  -9   3   1 172.275 3.68216   3
  -9   3   1 171.227 4.12718   1
  -7  -3   1 153.429 3.46727   1
   7  -3  -1 155.230 3.54040   2
  -7  -3   1 155.235 3.63593   2
  -7   3   1 155.153 3.26702   3
   7   3  -1 160.193 3.46027   3
  -7   3   1 157.008 3.67122   1
  -5  -3   1 62.3628 1.74094   2
  -5  -3   1 61.2798 1.52404   1
   5  -3  -1 61.5624 1.67634   2
  -5   3   1 58.9894 1.71825   1
   5   3  -1 60.7286 1.54932   3
  -5   3   1 62.4387 1.45829   3
  -3  -3   1 265.198 5.04738   1
   3  -3  -1 264.070 5.35029   2
  -3  -3   1 266.714 5.40450   2
  -3   3   1 268.185 5.18908   3
   3   3  -1 268.890 5.22966   3
  -3   3   1 264.232 5.42071   1
  -1  -3   1 0.15004 0.04533   1
  -1  -3   1 0.08249 0.04004   1
  -1  -3   1 0.14286 0.13512   2
   1  -3  -1 0.30598 0.12648   2
   1   3  -1 0.06577 0.12964   3
  -1   3   1 -0.0848 0.10842   3
  -1   3   1 0.00508 0.13959   1
   1  -3   1 268.686 5.22267   2
  -1  -3  -1 266.049 5.40363   1
  -1  -3  -1 261.891 5.19508   2
   1   3   1 265.292 5.40434   3
   1   3   1 267.099 5.39094   1
  -1   3  -1 266.978 5.02172   1
  -1   3  -1 258.819 5.33606   3
   3  -3   1 62.5710 1.47951   2
  -3  -3  -1 60.8324 1.51242   2
  -3  -3  -1 59.6447 1.72197   1
  -3   3  -1 62.0046 1.52067   1
  -3   3  -1 62.6694 1.74134   3
   3   3   1 62.3914 1.80457   3
  -5  -3  -1 149.235 3.24006   2
  -5  -3  -1 154.416 3.61326   1
   5  -3   1 151.563 3.66597   3
   5  -3   1 150.232 3.12666   2
  -5   3  -1 152.331 3.59060   3
   5   3   1 152.096 3.71194   3
  -5   3  -1 157.560 3.41401   1
  -7  -3  -1 174.239 4.16398   1
   7  -3   1 168.566 4.19938   3
  -7  -3  -1 172.958 3.72141   2
   7  -3   1 173.970 3.54427   2
  -7   3  -1 175.552 3.99949   1
  -7   3  -1 170.658 4.11817   3
   7   3   1 176.809 4.31248   3
  -9  -3  -1 53.6898 1.58578   2
   9  -3   1 55.5582 2.02981   3
  -9  -3  -1 53.7222 1.98115   1
   9  -3   1 55.9734 1.41805   2
  -9   3  -1 54.9201 1.94093   3
  -9   3  -1 53.0077 1.86766   1
   9   3   1 54.0064 2.06915   3
  11  -3   1 38.5034 1.14034   2
  11  -3   1 40.5032 1.79824   3
 -11  -3  -1 39.5387 1.35577   2
 -11  -3  -1 38.2987 1.74863   1
 -11   3  -1 39.4807 1.70893   1
 -11   3  -1 37.8069 1.67226   3
  11   3   1 39.6410 1.85058   3
  13  -3   1 6.07638 0.93900   3
 -13  -3  -1 7.08261 1.00062   1
 -13   3  -1 5.40442 0.84599   3
  13   3   1 5.90244 0.96529   3
 -13   3  -1 5.94890 0.94012   1
  15  -3   1 16.6354 1.58341   3
 -15  -3  -1 15.8054 1.54319   1
 -15   3  -1 13.6893 1.46280   1
  15   3   1 14.6395 1.51299   3
 -15   3  -1 14.3142 1.19354   3
 -17  -3  -1 3.56308 0.96339   1
  17  -3   1 5.54480 1.09662   3
  17   3   1 2.88940 0.91695   3
 -17   3  -1 3.43546 0.92825   1
 -19  -3  -1 7.92332 1.28403   1
 -19   3  -1 6.70758 1.28644   1
 -21  -3  -1 0.29581 0.79058   1
 -21   3  -1 0.67516 0.81161   1
 -23  -3  -1 0.79849 0.90970   1
 -23   3  -1 0.13042 0.81684   1
 -24  -4   1 2.58250 0.88766   1
 -24   4   1 3.05543 1.13454   1
 -22  -4   1 2.59586 1.00590   1
 -22   4   1 0.96394 0.88813   1
 -20  -4   1 9.69167 1.39163   1
 -20   4   1 12.2675 1.58334   1
 -18  -4   1 2.37410 0.77385   1
 -18   4   1 2.53940 0.89107   1
 -16  -4   1 13.7730 1.36444   1
 -16  -4   1 13.0620 1.08631   2
  16  -4  -1 12.8547 1.23706   2
 -16   4   1 13.3762 1.45076   1
  14  -4  -1 13.7602 0.94105   2
 -14  -4   1 14.7103 1.12398   1
 -14  -4   1 15.8092 1.11564   2
 -14   4   1 17.5027 0.93227   3
 -14   4   1 16.0590 1.24874   1
  14   4  -1 15.0305 1.07864   3
 -12  -4   1 5.53409 0.73423   1
  12  -4  -1 5.98680 0.68607   2
 -12  -4   1 6.51387 0.78832   2
 -12   4   1 5.74524 0.81951   1
  12   4  -1 6.58717 0.77757   3
 -12   4   1 5.32686 0.57645   3
 -10  -4   1 59.3781 1.94329   1
  10  -4  -1 62.8255 1.92435   2
 -10  -4   1 57.9855 2.00881   2
 -10   4   1 60.7210 2.09551   1
  10   4  -1 62.1680 1.96345   3
 -10   4   1 62.6462 1.74023   3
  -8  -4   1 38.3686 1.47397   2
  -8  -4   1 41.1271 1.37448   1
   8  -4  -1 38.6796 1.39723   2
   8   4  -1 40.5162 1.38893   3
  -8   4   1 41.1293 1.23989   3
  -8   4   1 41.3843 1.54263   1
   6  -4  -1 288.879 5.86910   2
  -6  -4   1 276.957 5.66433   1
  -6  -4   1 280.724 5.95965   2
  -6   4   1 277.666 5.58579   3
  -6   4   1 282.085 5.97785   1
   6   4  -1 280.925 5.75898   3
  -4  -4   1 406.292 8.07708   2
   4  -4  -1 405.568 7.99914   2
  -4  -4   1 409.972 7.70398   1
   4   4  -1 399.835 7.89018   3
  -4   4   1 402.428 7.80308   3
  -4   4   1 403.690 8.09097   1
   2  -4  -1 38.9228 1.21045   2
  -2  -4   1 41.0810 1.27542   2
  -2  -4   1 42.0657 0.93782   1
   2   4  -1 38.3527 1.16989   3
  -2   4   1 39.9426 1.18527   3
  -2   4   1 42.1156 1.30795   1
   0  -4   1 40.4095 1.22357   2
   0  -4  -1 40.0781 1.19122   2
   0   4  -1 39.6079 0.94458   1
   0   4  -1 38.7532 1.20635   3
   0   4   1 41.7128 1.29330   1
   0   4   1 42.0678 1.26745   3
  -2  -4  -1 401.676 7.90576   2
   2  -4   1 407.878 7.89460   2
  -2  -4  -1 409.760 8.11785   1
  -2   4  -1 405.515 7.74386   1
  -2   4  -1 404.508 8.05885   3
   2   4   1 408.217 8.16406   3
   2   4   1 410.829 8.10195   1
   4  -4   1 281.670 5.63860   2
  -4  -4  -1 279.239 5.72518   2
  -4  -4  -1 286.994 6.01765   1
  -4   4  -1 282.966 5.70921   1
  -4   4  -1 285.002 5.97369   3
   4   4   1 285.949 6.10669   3
  -6  -4  -1 40.6335 1.29488   2
  -6  -4  -1 40.4444 1.52073   1
   6  -4   1 39.6463 1.17199   2
   6   4   1 40.7921 1.61600   3
  -6   4  -1 39.6475 1.48108   3
  -6   4  -1 39.6839 1.36501   1
   8  -4   1 59.6097 1.57939   2
  -8  -4  -1 58.1645 2.04582   1
  -8  -4  -1 61.7349 1.76874   2
  -8   4  -1 59.0792 1.93671   1
  -8   4  -1 61.9509 2.04864   3
   8   4   1 61.6323 2.20514   3
 -10  -4  -1 6.07099 0.62940   2
  10  -4   1 6.51715 0.47871   2
 -10  -4  -1 5.68146 0.78124   1
 -10   4  -1 6.42300 0.82111   3
 -10   4  -1 6.67089 0.81320   1
  10   4   1 7.26568 0.95304   3
 -12  -4  -1 16.0265 0.91097   2
 -12  -4  -1 14.7696 1.11015   1
 -12   4  -1 15.7641 1.19604   1
 -12   4  -1 15.9052 1.11841   3
  12   4   1 15.4267 1.24177   3
 -14  -4  -1 11.8710 1.34009   1
  14   4   1 11.2634 1.34644   3
 -14   4  -1 13.8420 1.15430   1
 -14   4  -1 12.5517 1.24359   3
 -16  -4  -1 2.12896 0.86558   1
 -16   4  -1 2.50533 0.81725   1
 -16   4  -1 3.00402 0.77176   3
  16   4   1 3.10849 0.85522   3
 -18  -4  -1 11.3796 1.48723   1
 -18   4  -1 10.8401 1.47115   1
 -20  -4  -1 2.58368 0.97160   1
 -20   4  -1 2.28849 0.96568   1
 -22  -4  -1 1.96123 1.01042   1
 -22   4  -1 3.65441 1.14637   1
 -23  -5   1 0.54121 0.78846   1
 -23   5   1 0.04773 0.79396   1
 -21  -5   1 6.67636 1.26401   1
 -21   5   1 9.79377 1.56035   1
 -19  -5   1 5.20538 1.05091   1
 -19   5   1 5.41150 1.16948   1
 -17  -5   1 2.26374 0.74374   1
 -17   5   1 2.97655 0.77757   1
 -15  -5   1 7.53931 1.01637   1
  15  -5  -1 8.39650 0.90312   2
 -15  -5   1 7.45849 0.99110   2
  15   5  -1 6.53214 0.92643   3
 -15   5   1 7.31279 1.09105   1
 -15   5   1 7.12702 0.86268   3
 -13  -5   1 17.3270 1.15816   2
 -13  -5   1 18.7879 1.16999   1
  13  -5  -1 16.2636 1.02062   2
 -13   5   1 17.1581 0.92624   3
  13   5  -1 17.3236 1.12925   3
 -13   5   1 18.6253 1.24051   1
 -11  -5   1 19.4363 1.07649   1
  11  -5  -1 17.8420 1.00813   2
 -11  -5   1 19.9708 1.17860   2
  11   5  -1 19.4255 1.08959   3
 -11   5   1 20.1594 0.93290   3
 -11   5   1 17.1796 1.13535   1
  -9  -5   1 25.8963 1.12532   1
   9  -5  -1 23.2920 1.11405   2
  -9  -5   1 27.1262 1.27042   2
  -9   5   1 25.4082 1.27796   1
  -9   5   1 26.8739 1.01961   3
   9   5  -1 26.0946 1.17278   3
  -7  -5   1 34.4433 1.19643   1
   7  -5  -1 35.3411 1.30531   2
  -7  -5   1 32.5204 1.33805   2
  -7   5   1 34.2428 1.13620   3
   7   5  -1 34.0139 1.27775   3
  -7   5   1 33.2509 1.37769   1
   5  -5  -1 18.5073 0.86805   2
  -5  -5   1 17.4140 0.89813   2
  -5  -5   1 17.3046 0.70216   1
  -5   5   1 17.0407 0.89721   1
   5   5  -1 18.5354 0.83771   3
  -5   5   1 17.3679 0.76118   3
  -3  -5   1 8.85506 0.40380   1
  -3  -5   1 8.41362 0.59104   2
   3  -5  -1 7.48644 0.51898   2
   3   5  -1 10.1965 0.59494   3
  -3   5   1 8.87298 0.53919   3
  -3   5   1 8.65044 0.60078   1
  -1  -5   1 -0.0022 0.12323   2
   1  -5  -1 -0.0491 0.11617   2
   1   5  -1 0.00908 0.08375   1
  -1   5   1 0.11208 0.18650   1
  -1   5   1 0.44248 0.21355   3
   1   5  -1 0.03938 0.12519   3
   1  -5   1 9.83966 0.58359   2
  -1  -5  -1 8.62782 0.52842   2
  -1  -5  -1 8.99545 0.60998   1
  -1   5  -1 9.17684 0.56280   3
   1   5   1 9.11187 0.59520   3
   1   5   1 7.82154 0.56333   1
  -1   5  -1 9.04902 0.43004   1
  -3  -5  -1 19.3804 0.91449   1
   3  -5   1 15.8452 0.75332   2
  -3  -5  -1 15.2456 0.76302   2
   3   5   1 17.4987 0.93715   3
  -3   5  -1 18.2936 0.72552   1
  -3   5  -1 17.9396 0.87319   3
   3   5   1 18.2921 0.88359   1
  -5  -5  -1 34.1538 1.36250   1
   5  -5   1 35.9161 1.15606   2
  -5  -5  -1 33.8597 1.20782   2
  -5   5  -1 33.7302 1.31509   3
  -5   5  -1 32.0067 1.16970   1
   5   5   1 34.0386 1.44492   3
  -7  -5  -1 25.9606 1.25768   1
   7  -5   1 25.2297 0.96497   2
  -7  -5  -1 25.0238 1.06214   2
  -7   5  -1 25.9549 1.21456   3
  -7   5  -1 25.7362 1.12766   1
   7   5   1 24.1968 1.31558   3
  -9  -5  -1 21.1170 1.21421   1
  -9  -5  -1 19.7850 0.98306   2
   9  -5   1 20.6028 0.86899   2
  -9   5  -1 19.4727 1.12466   3
  -9   5  -1 19.3890 1.09518   1
   9   5   1 19.4102 1.26701   3
 -11  -5  -1 19.1785 1.01228   2
 -11  -5  -1 17.6162 1.23887   1
  11  -5   1 17.7192 0.82376   2
 -11   5  -1 15.0574 1.07079   3
 -11   5  -1 17.9101 1.18667   1
  11   5   1 17.3840 1.31407   3
 -13  -5  -1 7.54766 1.06479   1
 -13   5  -1 8.75985 1.06588   3
 -13   5  -1 5.39952 0.91689   1
  13   5   1 7.55268 1.13562   3
 -15  -5  -1 3.12608 0.74833   1
 -15   5  -1 3.75788 0.85480   1
 -15   5  -1 2.62418 0.68138   3
  15   5   1 2.08517 0.78546   3
 -17  -5  -1 5.80670 1.15091   1
  17   5   1 5.28755 1.12303   3
 -17   5  -1 5.06246 1.02263   1
 -19  -5  -1 4.92625 1.07285   1
 -19   5  -1 6.30471 1.29553   1
 -21  -5  -1 1.43689 0.88406   1
 -21   5  -1 0.11944 0.78351   1
 -24  -6   1 4.87568 1.22292   1
 -24   6   1 2.64117 1.15948   1
 -22  -6   1 1.82182 0.88934   1
 -22   6   1 1.00973 0.89594   1
 -20  -6   1 3.22833 0.93267   1
 -20   6   1 2.82972 1.01967   1
 -18  -6   1 32.1649 1.91821   1
 -18   6   1 28.5634 1.98859   1
 -16  -6   1 -0.1727 0.47380   2
 -16  -6   1 -0.8123 0.40244   1
  16   6  -1 -0.4090 0.41931   3
 -16   6   1 -0.1453 0.57914   1
 -14  -6   1 23.1963 1.42555   2
 -14  -6   1 22.9302 1.37456   1
  14  -6  -1 22.8756 1.25790   2
  14   6  -1 23.2492 1.43799   3
 -14   6   1 23.2617 1.14962   3
 -14   6   1 22.9959 1.53546   1
  12  -6  -1 85.3933 2.56037   2
 -12  -6   1 87.0257 2.83189   2
 -12  -6   1 85.6812 2.65288   1
  12   6  -1 82.4502 2.73076   3
 -12   6   1 80.6512 2.83874   1
 -12   6   1 86.8397 2.40772   3
  10  -6  -1 2.70777 0.50239   2
 -10  -6   1 4.09955 0.60014   1
 -10  -6   1 2.99544 0.58289   2
  10   6  -1 2.74083 0.55246   3
 -10   6   1 3.98079 0.67951   1
 -10   6   1 3.63038 0.49093   3
   8  -6  -1 130.108 3.23620   2
  -8  -6   1 124.804 3.08614   1
  -8  -6   1 125.294 3.38686   2
   8   6  -1 125.437 3.26205   3
  -8   6   1 125.938 3.02368   3
  -8   6   1 119.887 3.36690   1
  -6  -6   1 93.3013 2.31151   1
  -6  -6   1 92.6203 2.64511   2
   6  -6  -1 92.8803 2.53119   2
  -6   6   1 93.2374 2.37432   3
  -6   6   1 95.3756 2.66842   1
   6   6  -1 91.5037 2.51825   3
  -4  -6   1 15.1707 0.88375   2
   4  -6  -1 15.2908 0.80135   2
  -4  -6   1 15.1283 0.63347   1
  -4   6   1 15.3429 0.85914   1
   4   6  -1 14.7820 0.80770   3
  -4   6   1 14.8082 0.76160   3
   2  -6  -1 206.224 4.57943   2
  -2  -6   1 210.692 4.16610   1
  -2  -6   1 204.929 4.65710   2
   2   6  -1 206.020 4.55861   3
  -2   6   1 210.347 4.57979   3
  -2   6   1 209.088 4.66496   1
   2   6  -1 213.318 4.16148   1
   0  -6   1 214.951 4.67920   2
   0  -6  -1 211.952 4.60468   2
   0   6   1 213.217 4.69596   3
   0   6   1 207.083 4.66056   1
   0   6  -1 212.173 4.23574   1
   0   6  -1 204.437 4.59175   3
  -2  -6  -1 14.3614 0.78659   2
  -2  -6  -1 14.5884 0.82474   1
   2  -6   1 16.7776 0.81943   2
   2   6   1 14.7016 0.88475   3
  -2   6  -1 14.8158 0.64900   1
  -2   6  -1 13.3735 0.75764   3
   2   6   1 13.7866 0.80041   1
  -4  -6  -1 94.1886 2.61991   1
   4  -6   1 95.1448 2.44719   2
  -4  -6  -1 93.7458 2.50799   2
  -4   6  -1 90.2440 2.54449   3
  -4   6  -1 96.1885 2.38627   1
   4   6   1 96.3914 2.75616   3
   6  -6   1 126.031 3.02223   2
  -6  -6  -1 125.143 3.33049   1
  -6  -6  -1 124.380 3.14251   2
  -6   6  -1 126.018 3.27676   3
   6   6   1 123.876 3.49053   3
  -6   6  -1 124.908 3.11949   1
   8  -6   1 2.90338 0.45011   2
  -8  -6  -1 2.92093 0.60676   1
  -8  -6  -1 3.53171 0.53214   2
   8   6   1 3.37119 0.67232   3
  -8   6  -1 3.08317 0.54185   1
  -8   6  -1 3.73817 0.60761   3
 -10  -6  -1 87.8728 2.84633   1
 -10  -6  -1 86.0613 2.54232   2
 -10   6  -1 88.6945 2.75111   3
  10   6   1 79.2213 2.92869   3
 -10   6  -1 81.9615 2.66577   1
 -12  -6  -1 23.9533 1.24623   2
 -12  -6  -1 23.2275 1.48119   1
 -12   6  -1 22.1901 1.34756   3
  12   6   1 19.3823 1.50631   3
 -12   6  -1 23.6078 1.43684   1
 -14  -6  -1 -0.5564 0.44085   1
  14   6   1 -0.2543 0.55492   3
 -14   6  -1 -0.4634 0.43181   1
 -14   6  -1 0.04414 0.42603   3
 -16  -6  -1 33.8469 2.02787   1
 -16   6  -1 32.0782 1.80170   3
 -16   6  -1 28.3241 1.89572   1
  16   6   1 32.2228 2.09922   3
 -18  -6  -1 3.10449 0.96150   1
  18   6   1 2.85870 0.98877   3
 -18   6  -1 2.05112 0.91684   1
 -20  -6  -1 1.48853 0.90220   1
 -20   6  -1 1.14191 0.73205   1
 -22  -6  -1 4.30246 1.24766   1
 -22   6  -1 6.09283 1.34917   1
 -23  -7   1 3.28431 1.04743   1
 -23   7   1 2.43887 1.05495   1
 -21  -7   1 1.21770 0.79168   1
 -21   7   1 1.37622 0.87460   1
 -19  -7   1 13.4109 1.50020   1
 -19   7   1 11.4218 1.55467   1
 -17  -7   1 1.54479 0.70536   1
 -17   7   1 0.01192 0.58634   1
  15  -7  -1 12.8678 1.03376   2
 -15  -7   1 11.4708 1.22144   1
 -15  -7   1 12.5592 1.35712   2
 -15   7   1 10.6115 1.33697   1
  15   7  -1 14.2568 1.42357   3
  13  -7  -1 6.04022 0.79764   2
 -13  -7   1 5.77822 0.88729   2
 -13  -7   1 7.08455 0.89407   1
 -13   7   1 7.30932 0.77940   3
 -13   7   1 7.00206 1.02682   1
  13   7  -1 6.63374 0.95510   3
 -11  -7   1 35.9088 1.70054   2
 -11  -7   1 34.6390 1.50061   1
  11  -7  -1 35.8663 1.52821   2
 -11   7   1 36.1135 1.75143   1
 -11   7   1 36.7362 1.42975   3
  11   7  -1 31.1358 1.58056   3
  -9  -7   1 38.7942 1.47812   1
  -9  -7   1 36.0821 1.65065   2
   9  -7  -1 41.8842 1.59382   2
  -9   7   1 36.2088 1.66812   1
   9   7  -1 37.4810 1.61609   3
  -9   7   1 38.9965 1.44033   3
   7  -7  -1 101.915 2.79974   2
  -7  -7   1 105.912 2.61683   1
  -7  -7   1 99.8375 2.94636   2
  -7   7   1 98.4658 2.93293   1
   7   7  -1 101.099 2.84811   3
  -7   7   1 101.414 2.65670   3
  -5  -7   1 8.51933 0.54610   1
   5  -7  -1 8.62070 0.69787   2
  -5  -7   1 8.02482 0.83471   2
  -5   7   1 8.18420 0.70584   1
   5   7  -1 6.72886 0.69622   3
  -5   7   1 6.85436 0.68331   3
  -3  -7   1 220.678 5.14385   2
  -3  -7   1 229.199 4.61298   1
   3  -7  -1 232.646 5.06708   2
   3   7  -1 222.213 5.03272   3
  -3   7   1 228.290 5.01593   3
  -3   7   1 224.793 5.11619   1
  -1  -7   1 0.64143 0.36968   2
   1  -7  -1 1.00618 0.31939   2
   1   7  -1 0.83262 0.22171   1
  -1   7   1 1.07711 0.32996   3
  -1   7   1 1.34239 0.37665   1
  -1  -7  -1 223.615 5.06057   2
   1  -7   1 230.660 5.09775   2
  -1  -7  -1 228.543 5.13465   1
  -1   7  -1 230.826 4.70363   1
   1   7   1 226.887 5.09986   1
   1   7   1 227.704 5.18839   3
  -1   7  -1 225.699 5.05946   3
  -3  -7  -1 8.95057 0.70573   2
   3  -7   1 8.23216 0.66559   2
  -3  -7  -1 8.98085 0.71986   1
   3   7   1 7.32742 0.75781   1
   3   7   1 8.37839 0.86331   3
  -3   7  -1 7.92888 0.56381   1
  -3   7  -1 9.55221 0.72709   3
  -5  -7  -1 99.8419 2.79335   2
   5  -7   1 102.666 2.72246   2
  -5  -7  -1 106.531 2.94335   1
  -5   7  -1 103.751 2.69837   1
   5   7   1 101.367 3.07174   3
  -5   7  -1 103.802 2.87428   3
  -7  -7  -1 38.8960 1.63873   1
  -7  -7  -1 37.3277 1.52548   2
   7  -7   1 39.5181 1.46028   2
   7   7   1 40.9510 1.83254   3
  -7   7  -1 38.6988 1.60621   3
  -7   7  -1 40.2461 1.53783   1
  -9  -7  -1 37.5790 1.71126   1
   9  -7   1 37.4600 1.40787   2
  -9  -7  -1 33.1473 1.48176   2
  -9   7  -1 35.1755 1.60357   3
   9   7   1 33.4163 1.75282   3
  -9   7  -1 34.6219 1.58368   1
 -11  -7  -1 7.70165 0.87420   2
  11  -7   1 6.58661 0.71035   2
 -11  -7  -1 6.00787 0.93769   1
  11   7   1 6.90118 1.07962   3
 -11   7  -1 6.84724 0.91878   1
 -11   7  -1 7.11573 0.93085   3
 -13  -7  -1 12.4443 1.33532   1
 -13   7  -1 10.7641 1.16082   3
 -13   7  -1 12.8752 1.34456   1
  13   7   1 12.0959 1.48610   3
 -15  -7  -1 0.41929 0.65220   1
 -15   7  -1 0.44875 0.60109   1
 -15   7  -1 0.48699 0.50506   3
  15   7   1 0.23598 0.63531   3
 -17  -7  -1 12.8289 1.53512   1
 -17   7  -1 15.1085 1.69688   1
  17   7   1 9.56339 1.45419   3
 -19  -7  -1 1.15927 0.80781   1
 -19   7  -1 0.71861 0.78597   1
 -21  -7  -1 1.05951 0.88971   1
 -21   7  -1 0.94047 0.83083   1
 -22  -8   1 0.51185 0.82264   1
 -22   8   1 0.74863 0.87404   1
 -20  -8   1 14.7786 1.66854   1
 -20   8   1 11.5062 1.67981   1
 -18  -8   1 22.0490 1.65635   1
 -18   8   1 20.7297 1.80488   1
 -16  -8   1 37.4832 2.05633   2
 -16  -8   1 35.3980 1.87626   1
 -16   8   1 35.7260 2.14385   1
  16   8  -1 32.3598 1.96996   3
 -14  -8   1 26.5028 1.53376   1
  14  -8  -1 28.5696 1.49279   2
 -14  -8   1 28.1637 1.74490   2
  14   8  -1 30.1930 1.78437   3
 -14   8   1 26.7104 1.75872   1
 -14   8   1 27.9503 1.35813   3
  12  -8  -1 2.49136 0.60375   2
 -12  -8   1 2.14469 0.67976   2
 -12  -8   1 1.55869 0.52624   1
  12   8  -1 2.01437 0.65814   3
 -12   8   1 2.74276 0.55067   3
 -12   8   1 3.27622 0.77913   1
  10  -8  -1 23.8760 1.24215   2
 -10  -8   1 19.6385 1.11679   1
 -10  -8   1 19.1602 1.28797   2
  10   8  -1 22.6563 1.32661   3
 -10   8   1 18.1460 1.26110   1
 -10   8   1 20.8292 1.09135   3
  -8  -8   1 57.9933 1.84824   1
   8  -8  -1 54.8230 1.97986   2
  -8  -8   1 55.8349 2.15058   2
  -8   8   1 58.5573 1.91672   3
  -8   8   1 59.9570 2.20006   1
   8   8  -1 55.5472 2.07754   3
  -6  -8   1 7.72713 0.87094   2
   6  -8  -1 9.50310 0.78603   2
  -6  -8   1 10.9963 0.66311   1
  -6   8   1 9.38562 0.74009   3
  -6   8   1 9.55454 0.83481   1
   6   8  -1 9.63811 0.94272   3
   4  -8  -1 451.655 9.21573   2
  -4  -8   1 456.102 8.72832   1
  -4  -8   1 438.152 9.33845   2
  -4   8   1 448.606 9.15354   3
   4   8  -1 442.635 9.23219   3
  -4   8   1 437.753 9.27204   1
  -2  -8   1 624.477 12.5255   2
   2  -8  -1 631.823 12.4283   2
  -2  -8   1 621.040 11.8612   1
  -2   8   1 621.458 12.4220   3
   2   8  -1 628.398 12.4372   3
  -2   8   1 621.417 12.4476   1
   2   8  -1 622.895 11.8426   1
   0  -8   1 621.846 12.3818   2
   0  -8  -1 602.959 12.2795   2
   0   8   1 616.958 12.3895   3
   0   8   1 617.662 12.2916   1
   0   8  -1 618.256 12.2781   3
   0   8  -1 628.605 11.7954   1
   2  -8   1 452.207 9.26662   2
  -2  -8  -1 434.125 9.25306   2
  -2  -8  -1 453.567 9.29766   1
   2   8   1 453.133 9.46538   3
  -2   8  -1 454.458 8.89027   1
  -2   8  -1 451.265 9.27109   3
   2   8   1 447.982 9.25666   1
  -4  -8  -1 9.98025 0.93394   2
   4  -8   1 9.82762 0.77073   2
  -4  -8  -1 9.51959 0.77281   1
  -4   8  -1 9.12017 0.88136   3
  -4   8  -1 9.66453 0.67437   1
   4   8   1 9.95485 1.02025   3
  -6  -8  -1 52.9178 1.96245   2
  -6  -8  -1 56.4401 2.05523   1
   6  -8   1 58.8179 1.94282   2
   6   8   1 56.9047 2.25141   3
  -6   8  -1 57.3742 1.91635   1
  -6   8  -1 58.0838 2.04729   3
   8  -8   1 20.1950 1.12056   2
  -8  -8  -1 21.9949 1.29442   1
  -8  -8  -1 21.3774 1.23764   2
  -8   8  -1 21.6665 1.19881   1
  -8   8  -1 22.7590 1.27600   3
   8   8   1 21.0293 1.43785   3
  10  -8   1 2.59265 0.54829   2
 -10  -8  -1 1.54985 0.56853   2
 -10  -8  -1 1.72092 0.63390   1
 -10   8  -1 2.20742 0.57704   3
 -10   8  -1 3.75291 0.68918   1
  10   8   1 2.08144 0.72257   3
 -12  -8  -1 28.3149 1.68993   1
 -12  -8  -1 25.4595 1.46407   2
 -12   8  -1 29.2010 1.58784   3
  12   8   1 24.7158 1.79158   3
 -12   8  -1 26.2103 1.58088   1
 -14  -8  -1 35.0370 1.98928   1
 -14   8  -1 35.0202 1.81400   3
  14   8   1 30.5239 2.06507   3
 -14   8  -1 33.4493 1.92845   1
 -16  -8  -1 23.4721 1.75436   1
  16   8   1 21.0122 2.06498   3
 -16   8  -1 20.4018 1.59312   3
 -16   8  -1 19.4389 1.65237   1
 -18  -8  -1 13.9160 1.67860   1
 -18   8  -1 15.8654 1.81070   1
  18   8   1 13.9048 1.81228   3
 -20  -8  -1 1.63007 0.94352   1
 -20   8  -1 0.95437 0.84660   1
 -23  -9   1 1.84852 0.88525   1
 -23   9   1 -0.0635 0.87481   1
 -21  -9   1 0.90508 0.71446   1
 -21   9   1 -0.8561 0.60659   1
 -19  -9   1 2.05030 0.82118   1
 -19   9   1 1.71485 0.88165   1
 -17  -9   1 3.86003 1.03914   2
 -17  -9   1 2.41210 0.77900   1
  17   9  -1 4.16314 1.05985   3
 -17   9   1 3.97448 1.07488   1
 -15  -9   1 22.0461 1.60129   2
 -15  -9   1 20.3004 1.48325   1
  15  -9  -1 21.4198 1.38535   2
  15   9  -1 22.6300 1.66902   3
 -15   9   1 24.3471 1.78808   1
  13  -9  -1 52.1851 2.09858   2
 -13  -9   1 54.2833 2.46730   2
 -13  -9   1 54.1207 2.15819   1
 -13   9   1 54.2212 2.03561   3
  13   9  -1 53.2657 2.38960   3
 -13   9   1 54.5331 2.48049   1
  11  -9  -1 113.472 3.31721   2
 -11  -9   1 114.163 3.63424   2
 -11  -9   1 114.919 3.21502   1
  11   9  -1 108.505 3.52997   3
 -11   9   1 113.186 3.16866   3
 -11   9   1 111.109 3.61820   1
  -9  -9   1 102.740 3.27998   2
   9  -9  -1 97.8262 2.99458   2
  -9  -9   1 102.658 2.83261   1
   9   9  -1 101.544 3.19223   3
  -9   9   1 100.031 2.88646   3
  -9   9   1 101.031 3.24240   1
  -7  -9   1 9.00955 0.67191   1
   7  -9  -1 10.1074 0.99909   2
  -7  -9   1 8.78237 0.98582   2
   7   9  -1 10.2974 1.05219   3
  -7   9   1 10.9958 1.09906   1
  -7   9   1 11.4314 0.86193   3
  -5  -9   1 63.2557 2.23464   2
  -5  -9   1 59.8544 1.73659   1
   5  -9  -1 54.7459 2.03381   2
  -5   9   1 59.5213 2.04063   3
  -5   9   1 58.0018 2.11281   1
   5   9  -1 57.4693 2.10016   3
  -3  -9   1 37.6638 1.65906   2
   3  -9  -1 38.8946 1.61297   2
  -3  -9   1 35.4691 1.20332   1
  -3   9   1 35.6452 1.52009   3
   3   9  -1 39.8283 1.61053   3
  -3   9   1 38.7381 1.61426   1
  -1  -9   1 0.08275 0.20367   1
  -1  -9   1 -0.3537 0.27992   2
   1  -9  -1 0.14039 0.34980   2
   1   9  -1 -0.1310 0.16050   1
  -1   9   1 -0.0308 0.31485   3
  -1   9   1 0.62712 0.30818   1
   1   9  -1 -0.6468 0.29502   3
  -1  -9  -1 37.9704 1.56684   1
   1  -9   1 38.2995 1.59757   2
  -1  -9  -1 36.2494 1.55737   2
  -1   9  -1 37.6653 1.28796   1
  -1   9  -1 40.0901 1.58954   3
   1   9   1 35.5377 1.59650   3
   1   9   1 38.0130 1.54622   1
  -3  -9  -1 56.3331 2.01561   1
   3  -9   1 60.4677 2.07580   2
  -3  -9  -1 56.6578 2.06155   2
  -3   9  -1 57.9498 1.80099   1
   3   9   1 56.1476 1.98863   1
  -3   9  -1 58.8192 2.06429   3
   3   9   1 56.0801 2.16315   3
   5  -9   1 11.3110 0.88343   2
  -5  -9  -1 9.22719 0.96304   1
  -5  -9  -1 10.0831 1.00213   2
  -5   9  -1 9.53818 0.95731   3
   5   9   1 9.38014 1.10174   3
  -5   9  -1 8.59712 0.84093   1
   7  -9   1 97.8779 2.91426   2
  -7  -9  -1 99.7034 3.06937   1
  -7  -9  -1 102.640 3.07321   2
   7   9   1 99.4823 3.36938   3
  -7   9  -1 102.700 3.06713   3
  -7   9  -1 98.6027 2.92080   1
  -9  -9  -1 114.598 3.48465   1
  -9  -9  -1 116.047 3.42483   2
   9   9   1 109.507 3.72014   3
  -9   9  -1 110.297 3.34684   1
  -9   9  -1 111.562 3.35193   3
 -11  -9  -1 53.3193 2.29142   1
  11  -9   1 53.5904 1.99179   2
 -11  -9  -1 47.7078 2.09914   2
 -11   9  -1 49.2942 2.13054   3
  11   9   1 52.3521 2.58285   3
 -11   9  -1 51.3063 2.23103   1
 -13  -9  -1 20.8612 1.57613   1
 -13   9  -1 21.6153 1.45725   3
 -13   9  -1 24.7090 1.62830   1
  13   9   1 23.1991 1.83345   3
 -15  -9  -1 5.53851 1.07938   1
  15   9   1 5.15190 1.22311   3
 -15   9  -1 4.05514 0.92134   3
 -15   9  -1 3.15917 0.85768   1
 -17  -9  -1 3.94234 1.02467   1
 -17   9  -1 3.23644 0.97950   1
  17   9   1 2.00837 0.94840   3
 -19  -9  -1 -0.6328 0.68106   1
 -19   9  -1 -0.8051 0.64942   1
 -21  -9  -1 0.90600 0.89546   1
 -21   9  -1 0.41706 0.79704   1
 -22 -10   1 1.51137 0.89437   1
 -22  10   1 2.41010 1.10799   1
 -20 -10   1 1.96010 0.80819   1
 -20  10   1 1.79674 0.90138   1
 -18 -10   1 1.54481 0.80601   1
 -18  10   1 1.98510 0.83349   1
 -16 -10   1 13.4968 1.40264   1
 -16 -10   1 11.6679 1.45674   2
  16  10  -1 10.6291 1.45373   3
 -16  10   1 11.2629 1.51907   1
 -14 -10   1 12.4938 1.43108   2
  14 -10  -1 11.7088 1.19572   2
 -14 -10   1 11.7321 1.21798   1
 -14  10   1 11.8412 1.48536   1
 -14  10   1 13.3655 1.13202   3
  14  10  -1 11.6469 1.43650   3
  12 -10  -1 37.5705 1.80903   2
 -12 -10   1 36.3766 2.03419   2
 -12 -10   1 40.0242 1.76144   1
  12  10  -1 38.7667 2.06656   3
 -12  10   1 40.6054 1.77093   3
 -12  10   1 41.0939 2.12919   1
 -10 -10   1 16.8831 1.07759   1
 -10 -10   1 17.0786 1.40839   2
  10 -10  -1 18.9074 1.27630   2
 -10  10   1 16.3496 1.33683   1
 -10  10   1 16.2678 1.13922   3
  10  10  -1 16.4867 1.54037   3
  -8 -10   1 45.9853 1.68923   1
   8 -10  -1 47.9060 1.97897   2
  -8 -10   1 47.1865 2.12502   2
  -8  10   1 49.2402 2.09060   1
   8  10  -1 46.7875 2.08332   3
  -8  10   1 46.8619 1.87906   3
  -6 -10   1 61.5107 1.91028   1
   6 -10  -1 63.1300 2.29695   2
  -6 -10   1 64.2236 2.46803   2
  -6  10   1 62.3793 2.23167   3
  -6  10   1 64.1945 2.37073   1
   6  10  -1 62.9148 2.33107   3
  -4 -10   1 13.5364 0.77392   1
   4 -10  -1 16.4659 1.13293   2
  -4 -10   1 14.5184 1.07536   2
  -4  10   1 15.7728 1.06725   1
   4  10  -1 17.5439 1.16950   3
  -4  10   1 14.0950 1.05038   3
  -2 -10   1 41.1559 1.80648   2
  -2 -10   1 40.0683 1.31916   1
   2 -10  -1 36.5431 1.68571   2
   2  10  -1 39.0345 1.29237   1
   2  10  -1 39.4848 1.70244   3
  -2  10   1 36.2329 1.60673   1
  -2  10   1 38.9916 1.68914   3
   0 -10  -1 40.0436 1.69236   1
   0 -10   1 39.5153 1.74916   2
   0 -10  -1 37.1180 1.68514   2
   0  10  -1 40.1554 1.74092   3
   0  10   1 41.7184 1.78662   3
   0  10   1 40.3202 1.66050   1
   0  10  -1 41.9649 1.38309   1
   2 -10   1 14.3947 1.08319   2
  -2 -10  -1 14.4692 1.02952   1
  -2 -10  -1 16.6798 1.14962   2
  -2  10  -1 15.0137 0.84493   1
   2  10   1 15.3869 1.03624   1
   2  10   1 11.2759 0.97323   3
  -2  10  -1 15.1324 1.02779   3
   4 -10   1 67.5741 2.33746   2
  -4 -10  -1 62.7909 2.24206   1
  -4 -10  -1 63.5896 2.35946   2
  -4  10  -1 63.1403 2.29243   3
   4  10   1 60.5556 2.47820   3
  -4  10  -1 64.4135 2.06810   1
  -6 -10  -1 45.1663 1.96937   2
   6 -10   1 43.9374 1.86609   2
  -6 -10  -1 49.5080 1.98059   1
  -6  10  -1 45.1491 1.79737   1
   6  10   1 45.6383 2.18226   3
  -6  10  -1 45.5661 1.94326   3
  -8 -10  -1 14.8070 1.24020   2
  -8 -10  -1 16.3927 1.24342   1
   8 -10   1 19.2039 1.23303   2
  -8  10  -1 18.9854 1.30827   3
  -8  10  -1 17.8766 1.22979   1
   8  10   1 17.3977 1.41021   3
  10 -10   1 35.7378 1.69480   2
 -10 -10  -1 40.2288 1.92974   2
 -10 -10  -1 37.5575 1.93411   1
  10  10   1 40.0093 2.25270   3
 -10  10  -1 38.3404 1.86298   3
 -10  10  -1 35.7426 1.81249   1
 -12 -10  -1 11.3226 1.33013   1
 -12 -10  -1 11.2470 1.24937   2
 -12  10  -1 12.6734 1.28914   3
 -12  10  -1 11.1217 1.27624   1
  12  10   1 10.8822 1.52528   3
 -14 -10  -1 9.76980 1.29519   1
  14  10   1 9.92210 1.52991   3
 -14  10  -1 14.8345 1.61135   1
 -14  10  -1 9.94836 1.25139   3
 -16 -10  -1 1.65193 0.81710   1
  16  10   1 2.70975 1.03677   3
 -16  10  -1 1.70952 0.75271   1
 -18 -10  -1 0.96575 0.78497   1
 -18  10  -1 1.19108 0.84612   1
  18  10   1 1.86645 1.05323   3
 -20 -10  -1 1.48879 0.95175   1
 -20  10  -1 3.78707 1.07140   1
 -21  11   1 1.88674 0.99610   1
 -19 -11   1 3.28467 0.95391   1
 -19  11   1 4.34029 1.19531   1
 -17 -11   1 0.54094 1.17099   2
 -17 -11   1 1.49701 0.68550   1
  17  11  -1 0.49244 0.75951   3
 -17  11   1 -0.2247 0.62721   1
 -15 -11   1 21.8804 1.54334   1
 -15 -11   1 21.3795 1.73028   2
  15 -11  -1 22.0788 1.56253   2
  15  11  -1 22.9771 1.80363   3
 -15  11   1 22.8051 1.88453   1
 -13 -11   1 28.7063 1.90737   2
 -13 -11   1 31.2298 1.61449   1
  13 -11  -1 29.0515 1.67318   2
 -13  11   1 27.0409 1.85585   1
 -13  11   1 27.9022 1.56284   3
  13  11  -1 30.5311 1.94622   3
 -11 -11   1 56.2485 2.07890   1
 -11 -11   1 55.1097 2.53598   2
  11 -11  -1 52.4539 2.24131   2
 -11  11   1 53.7035 2.18124   3
 -11  11   1 52.2602 2.45211   1
  11  11  -1 53.8572 2.50005   3
  -9 -11   1 72.4397 2.88029   2
   9 -11  -1 70.4556 2.63160   2
  -9 -11   1 76.6395 2.39485   1
  -9  11   1 73.5288 2.81272   1
   9  11  -1 74.6508 2.83327   3
  -9  11   1 72.1742 2.57565   3
  -7 -11   1 79.8792 2.32688   1
   7 -11  -1 73.6495 2.64063   2
  -7 -11   1 81.5718 2.94834   2
  -7  11   1 77.4440 2.66507   3
  -7  11   1 77.6067 2.78464   1
   7  11  -1 72.6935 2.74344   3
   5 -11  -1 17.5029 1.28746   2
  -5 -11   1 18.1511 0.95787   1
  -5 -11   1 20.7741 1.43686   2
  -5  11   1 18.4356 1.19073   3
   5  11  -1 19.2071 1.34363   3
  -5  11   1 18.4167 1.28991   1
  -3 -11   1 150.697 4.25197   2
   3 -11  -1 155.326 4.19680   2
  -3 -11   1 147.145 3.48676   1
  -3  11   1 146.710 4.11631   3
  -3  11   1 148.453 4.06011   1
   3  11  -1 148.261 4.17607   3
  -1 -11   1 0.03681 0.25305   1
  -1 -11   1 -0.6054 0.38306   2
   1 -11  -1 -0.0143 0.46411   2
  -1  11   1 -0.4357 0.44203   3
   1  11  -1 0.49344 0.52846   3
   1  11  -1 -0.1394 0.23118   1
  -1  11   1 -0.3506 0.33514   1
  -1 -11  -1 154.325 4.09234   1
   1 -11   1 148.599 4.20819   2
  -1 -11  -1 150.841 4.22789   2
  -1  11  -1 155.502 4.20399   3
  -1  11  -1 148.345 3.61825   1
   1  11   1 157.620 4.35688   3
   1  11   1 150.514 4.02687   1
  -3 -11  -1 17.9447 1.29901   2
  -3 -11  -1 16.6540 1.16774   1
   3 -11   1 17.0514 1.18605   2
  -3  11  -1 18.4430 1.02540   1
   3  11   1 16.5174 1.26343   3
  -3  11  -1 16.5407 1.23057   3
   3  11   1 18.1185 1.15382   1
  -5 -11  -1 77.6687 2.66013   1
  -5 -11  -1 81.3789 2.82610   2
   5 -11   1 76.3190 2.69423   2
   5  11   1 72.0972 2.86309   3
  -5  11  -1 76.8138 2.46264   1
  -5  11  -1 76.8951 2.70567   3
  -7 -11  -1 77.6624 2.82311   2
   7 -11   1 74.1647 2.65131   2
  -7 -11  -1 73.6283 2.63946   1
  -7  11  -1 75.6644 2.70854   3
   7  11   1 70.3852 2.92809   3
  -7  11  -1 72.9952 2.52590   1
  -9 -11  -1 51.0160 2.25293   1
  -9 -11  -1 52.6046 2.32698   2
   9 -11   1 52.5052 2.19043   2
   9  11   1 55.8434 2.69060   3
  -9  11  -1 56.2634 2.32011   3
  -9  11  -1 55.3870 2.27520   1
 -11 -11  -1 31.0851 1.79790   2
  11 -11   1 27.6939 1.58536   2
 -11 -11  -1 28.9306 1.74102   1
 -11  11  -1 27.9780 1.70145   3
  11  11   1 30.7163 2.13850   3
 -11  11  -1 32.2470 1.82593   1
 -13 -11  -1 23.3965 1.69438   1
 -13  11  -1 22.7232 1.63733   1
  13  11   1 23.5015 2.26360   3
 -13  11  -1 25.3951 1.65866   3
 -15 -11  -1 2.28768 0.81906   1
  15  11   1 0.94001 0.83698   3
 -15  11  -1 1.46620 0.70802   3
 -15  11  -1 1.16351 0.70000   1
 -17 -11  -1 2.21055 0.96068   1
  17  11   1 3.82131 1.22540   3
 -17  11  -1 2.80060 1.05597   1
 -19 -11  -1 -0.4934 0.76621   1
 -19  11  -1 1.06799 0.83562   1
 -20  12   1 -0.1184 0.73302   1
 -18  12   1 4.24027 1.17824   1
 -16 -12   1 -0.2885 0.60444   2
 -16  12   1 -0.4964 0.53824   1
  16  12  -1 -0.2530 0.69343   3
 -14 -12   1 28.2645 1.95106   2
  14 -12  -1 23.0237 1.59704   2
 -14  12   1 22.2015 1.59218   3
  14  12  -1 21.4025 1.79300   3
 -14  12   1 24.1606 1.83767   1
 -12 -12   1 9.33982 1.33140   2
  12 -12  -1 6.95179 1.05312   2
 -12  12   1 5.96964 0.97740   3
 -12  12   1 7.69158 1.22553   1
  12  12  -1 8.36578 1.27045   3
 -10 -12   1 8.73858 1.23084   2
  10 -12  -1 7.04655 1.09098   2
 -10  12   1 6.63692 1.02498   3
  10  12  -1 7.55190 1.17873   3
 -10  12   1 6.55258 1.06922   1
   8 -12  -1 0.43816 0.57060   2
  -8 -12   1 0.18526 0.64600   2
  -8  12   1 1.14099 0.59315   3
   8  12  -1 1.10458 0.63488   3
  -8  12   1 1.06061 0.64738   1
   6 -12  -1 59.2287 2.38846   2
  -6 -12   1 62.3457 2.58359   2
  -6  12   1 57.0603 2.35755   3
  -6  12   1 57.2614 2.40420   1
   6  12  -1 65.0415 2.61512   3
   4 -12  -1 86.3481 3.04900   2
  -4 -12   1 88.3598 3.16476   2
  -4  12   1 89.1306 3.04442   3
  -4  12   1 92.9428 3.01493   1
   4  12  -1 86.9416 3.05343   3
  -2 -12   1 51.5141 2.29597   2
   2 -12  -1 52.9629 2.22839   2
   2  12  -1 49.2347 2.21322   3
  -2  12   1 49.0060 2.04011   1
  -2  12   1 52.6883 2.24562   3
   0 -12  -1 51.3722 2.24451   2
   0 -12  -1 47.9307 2.02918   1
   0 -12   1 54.2950 2.29405   2
   0  12   1 49.0743 2.23164   3
   0  12   1 47.8019 1.98440   1
   0  12  -1 49.9224 2.15015   3
   2 -12   1 95.8582 3.21615   2
  -2 -12  -1 88.3085 2.92160   1
  -2 -12  -1 90.4164 3.16053   2
   2  12   1 90.0799 3.24019   3
  -2  12  -1 96.0448 3.15832   3
   2  12   1 92.5864 2.94184   1
  -4 -12  -1 60.2419 2.28256   1
   4 -12   1 59.8475 2.45514   2
  -4 -12  -1 58.9788 2.49270   2
   4  12   1 63.0229 2.67661   3
  -4  12  -1 57.6585 2.39327   3
  -6 -12  -1 0.09167 0.44470   1
  -6 -12  -1 0.73479 0.50892   2
   6 -12   1 1.80372 0.66972   2
  -6  12  -1 0.92730 0.53259   3
   6  12   1 1.06995 0.79258   3
  -8 -12  -1 7.54208 1.07183   1
   8 -12   1 5.75545 0.94608   2
  -8 -12  -1 7.13225 1.10314   2
  -8  12  -1 7.86656 1.10627   3
   8  12   1 4.84083 0.99773   3
 -10 -12  -1 6.43135 0.99617   1
 -10 -12  -1 9.80545 1.24087   2
  10 -12   1 6.48984 1.00467   2
 -10  12  -1 7.34355 1.10343   3
  10  12   1 7.81655 1.33183   3
 -12 -12  -1 25.1459 1.70840   1
 -12 -12  -1 20.2326 1.59502   2
  12  12   1 23.5056 2.28215   3
 -12  12  -1 22.5229 1.60974   3
 -14 -12  -1 -0.0535 0.57846   1
 -14  12  -1 0.49498 0.66251   3
  14  12   1 0.52963 0.77510   3
 -16 -12  -1 4.95939 1.11402   1
  16  12   1 4.70436 1.26295   3
 -18 -12  -1 -0.1633 0.82885   1
  18  12   1 1.99306 1.22015   3
 -19  13   1 0.72924 0.89584   1
 -17  13   1 2.39933 0.98042   1
  17  13  -1 1.31411 0.95211   3
  15 -13  -1 2.12755 0.85849   2
 -15 -13   1 3.88666 1.06507   2
  15  13  -1 1.83440 0.93587   3
 -15  13   1 3.49644 0.94012   1
 -13 -13   1 1.80577 0.81565   2
  13 -13  -1 0.13339 0.57693   2
 -13  13   1 0.92590 0.72589   1
 -13  13   1 1.07098 0.66497   3
  13  13  -1 0.07961 0.71384   3
 -11 -13   1 14.8361 1.68692   2
  11 -13  -1 16.8160 1.65257   2
  11  13  -1 14.0629 1.65268   3
 -11  13   1 14.6237 1.61073   1
 -11  13   1 15.9502 1.36084   3
   9 -13  -1 32.0347 1.87436   2
  -9 -13   1 30.1163 1.97731   2
  -9  13   1 32.5584 1.80928   3
   9  13  -1 29.0788 1.85494   3
  -9  13   1 26.4519 1.73971   1
   7 -13  -1 8.74937 1.22821   2
  -7 -13   1 8.23686 1.25802   2
  -7  13   1 9.16150 1.17504   3
  -7  13   1 7.40508 1.07734   1
   7  13  -1 7.08799 1.09143   3
   5 -13  -1 19.6181 1.50799   2
  -5 -13   1 16.9312 1.38490   2
   5  13  -1 14.6576 1.47656   3
  -5  13   1 16.8568 1.28260   1
  -5  13   1 14.6251 1.48345   3
   3 -13  -1 24.0985 1.64650   2
  -3 -13   1 23.8097 1.58772   2
   3  13  -1 26.3533 1.70102   3
  -3  13   1 24.3212 1.50055   1
  -3  13   1 24.4792 1.62128   3
   1 -13  -1 0.17686 0.46612   1
   1 -13  -1 0.54530 0.63623   2
  -1 -13   1 -0.1312 0.48953   2
  -1  13   1 -0.3326 0.48779   3
   1  13  -1 -0.0328 0.53471   3
  -1  13   1 0.10627 0.44526   1
   1 -13   1 25.4805 1.67444   2
  -1 -13  -1 21.6700 1.59815   2
  -1 -13  -1 24.5225 1.42565   1
  -1  13  -1 22.3613 1.49874   3
   1  13   1 24.2617 1.39924   1
   1  13   1 23.8734 1.64910   3
   3 -13   1 17.1252 1.61581   2
  -3 -13  -1 17.2404 1.38106   2
  -3 -13  -1 16.7041 1.24766   1
  -3  13  -1 17.1305 1.41126   3
   3  13   1 18.4784 1.23524   1
   3  13   1 14.8152 1.59606   3
  -5 -13  -1 7.78795 1.10244   2
  -5 -13  -1 8.43663 1.06563   1
   5 -13   1 11.8791 1.36896   2
  -5  13  -1 8.99907 1.18215   3
   5  13   1 7.93183 1.28690   3
  -7 -13  -1 28.8948 1.64917   1
   7 -13   1 28.8705 1.76818   2
  -7 -13  -1 28.9986 1.83626   2
   7  13   1 26.2904 1.97437   3
  -7  13  -1 34.0958 1.91049   3
  -9 -13  -1 14.5966 1.44497   1
  -9 -13  -1 17.0053 1.65572   2
   9 -13   1 17.7185 1.42739   2
   9  13   1 14.3076 1.73983   3
  -9  13  -1 12.2845 1.39274   3
 -11 -13  -1 1.16865 0.67044   1
 -11 -13  -1 0.97655 0.65897   2
  11 -13   1 1.19984 0.67027   2
  11  13   1 1.93865 0.88040   3
 -11  13  -1 1.23489 0.71348   3
 -13 -13  -1 2.84845 0.89935   1
 -13  13  -1 1.77809 0.76900   3
  13  13   1 2.03501 0.93993   3
 -15 -13  -1 2.43560 0.84841   1
  15  13   1 3.35877 1.18568   3
 -15  13  -1 1.71464 1.30595   3
 -17 -13  -1 3.77502 1.06745   1
  17  13   1 1.94453 1.17355   3
 -16 -14   1 2.60214 1.04986   2
  16  14  -1 0.62731 0.82250   3
 -14 -14   1 1.38685 0.84731   2
  14 -14  -1 2.69472 0.95099   2
 -14  14   1 4.70977 1.17196   1
  14  14  -1 3.23912 1.10047   3
 -12 -14   1 2.32429 0.94083   2
  12 -14  -1 1.59992 0.82202   2
 -12  14   1 0.67925 0.66973   3
  12  14  -1 1.96160 0.89657   3
 -12  14   1 1.68165 0.83070   1
  10 -14  -1 10.2583 1.37675   2
 -10 -14   1 11.2163 1.55669   2
  10  14  -1 11.9749 1.57635   3
 -10  14   1 11.7508 1.46324   1
 -10  14   1 10.2983 1.28103   3
   8 -14  -1 6.46017 1.19839   2
  -8 -14   1 6.16563 1.19056   2
   8  14  -1 7.37634 1.27089   3
  -8  14   1 4.44558 0.88823   1
  -8  14   1 7.13765 1.13058   3
   6 -14  -1 18.5229 1.74957   2
  -6 -14   1 13.9703 1.64946   2
  -6  14   1 16.8328 1.63471   3
   6  14  -1 18.0367 1.77878   3
  -6  14   1 16.2611 1.36173   1
   4 -14  -1 7.81831 1.20495   2
  -4 -14   1 7.38054 1.18213   2
  -4  14   1 5.61313 1.04569   3
   4  14  -1 6.73409 1.15170   3
  -4  14   1 9.33407 1.12655   1
   2 -14  -1 5.00990 0.95533   2
  -2 -14   1 5.62933 1.00433   2
  -2  14   1 3.84474 0.77678   1
   2  14  -1 3.73705 0.92345   3
  -2  14   1 3.65782 0.92850   3
   0 -14  -1 2.70499 0.85713   2
   0 -14  -1 3.50352 0.73099   1
   0 -14   1 4.04503 0.89918   2
   0  14   1 4.16068 0.79294   1
   0  14   1 4.31586 0.96112   3
   0  14  -1 3.85188 0.85041   3
  -2 -14  -1 7.92541 1.04913   1
   2 -14   1 7.69567 1.21301   2
  -2 -14  -1 7.76789 1.27481   2
   2  14   1 7.82363 0.99307   1
   2  14   1 10.7925 1.42142   3
  -2  14  -1 7.94278 1.15740   3
   4 -14   1 16.6677 1.72166   2
  -4 -14  -1 19.1401 1.80837   2
   4  14   1 16.4130 1.71051   3
  -4  14  -1 17.0086 1.66562   3
  -6 -14  -1 4.79177 0.85531   1
  -6 -14  -1 4.84119 1.04136   2
   6 -14   1 4.31706 0.97146   2
   6  14   1 5.66145 1.11746   3
  -6  14  -1 5.38303 1.07509   3
   8 -14   1 10.1451 1.30620   2
  -8 -14  -1 11.1550 1.45406   2
   8  14   1 10.8792 1.60687   3
  -8  14  -1 10.2646 1.34746   3
  10 -14   1 2.55312 0.85077   2
 -10 -14  -1 2.38637 0.84750   2
 -10 -14  -1 3.14124 0.87259   1
 -10  14  -1 1.84475 0.78598   3
  10  14   1 1.06879 0.80045   3
 -12 -14  -1 4.31497 1.08044   1
 -12 -14  -1 1.67677 0.84896   2
  12  14   1 2.58303 1.08709   3
 -12  14  -1 2.70317 0.89309   3
  14  14   1 3.51797 1.23801   3
 -14  14  -1 3.45843 0.99160   3
  16  14   1 4.27208 1.26261   3
 -15 -15   1 0.85720 0.77349   2
  15  15  -1 2.21540 0.96675   3
 -13 -15   1 4.17712 1.16689   2
  13 -15  -1 2.43196 1.04942   2
 -13  15   1 3.86318 0.93636   3
  13  15  -1 2.06447 0.97908   3
  11 -15  -1 0.14058 0.70309   2
 -11 -15   1 0.10915 0.70862   2
 -11  15   1 0.09877 0.61101   3
  11  15  -1 0.65627 0.80351   3
  -9 -15   1 4.87198 1.14733   2
   9 -15  -1 3.65926 0.92676   2
   9  15  -1 2.05424 0.86629   3
  -9  15   1 4.16587 0.98769   3
   7 -15  -1 -0.0084 0.68062   2
  -7 -15   1 0.20329 0.53400   2
  -7  15   1 1.34503 0.75950   3
   7  15  -1 1.64922 0.78544   3
   5 -15  -1 6.29008 1.16088   2
  -5 -15   1 7.36888 1.22539   2
   5  15  -1 6.26118 1.21533   3
  -5  15   1 6.87194 1.19874   3
   3 -15  -1 2.71090 0.92283   2
  -3 -15   1 2.37952 0.87701   2
   3  15  -1 2.50323 0.85096   3
  -3  15   1 2.22767 0.82279   3
   1 -15  -1 -1.0461 0.56179   2
  -1 -15   1 0.62302 0.73464   2
  -1  15   1 0.81282 0.52100   3
   1  15  -1 0.41320 0.66003   3
  -1 -15  -1 3.65133 0.97282   2
   1 -15   1 4.40267 1.03897   2
   1  15   1 3.88012 0.88265   3
  -1  15  -1 4.41698 1.04595   3
  -3 -15  -1 6.39186 1.18618   2
   3 -15   1 9.30553 1.32489   2
   3  15   1 7.78454 1.30507   3
  -3  15  -1 6.92909 1.19139   3
  -5 -15  -1 0.36181 0.54226   2
   5 -15   1 0.60896 0.57064   2
   5  15   1 0.85645 0.73410   3
  -5  15  -1 -0.0880 0.67460   3
  -7 -15  -1 2.84471 0.91301   2
   7 -15   1 2.73475 0.86281   2
  -7  15  -1 1.84995 0.85139   3
   7  15   1 3.97872 1.13608   3
   9 -15   1 -0.2085 0.50615   2
  -9 -15  -1 0.16294 0.55765   2
   9  15   1 -0.3079 0.73669   3
  -9  15  -1 0.22128 0.72365   3
 -11 -15  -1 3.01288 1.00988   2
  11  15   1 3.33158 1.17096   3
 -11  15  -1 3.26731 0.96979   3
  13  15   1 1.72544 0.98473   3
 -13  15  -1 1.38263 0.82330   3
  15  15   1 0.94458 0.95233   3
 -16 -16   1 1.75906 1.14328   2
  16  16  -1 1.29896 1.10476   3
 -14 -16   1 2.38441 0.95461   2
  14 -16  -1 1.66059 0.89194   2
  14  16  -1 2.50002 0.97199   3
  12 -16  -1 0.54903 0.81077   2
 -12 -16   1 0.48614 0.75569   2
  12  16  -1 -0.3180 0.63185   3
 -12  16   1 -0.7716 0.67000   3
 -10 -16   1 2.36655 0.98672   2
  10 -16  -1 3.25537 1.00049   2
 -10  16   1 0.37284 0.70921   3
  10  16  -1 1.74660 0.79413   3
  -8 -16   1 0.47637 0.72977   2
   8 -16  -1 0.19306 0.56546   2
   8  16  -1 0.73768 0.67519   3
  -8  16   1 0.23320 0.64550   3
  -6 -16   1 2.38310 0.93543   2
   6 -16  -1 4.07077 1.10236   2
  -6  16   1 3.91213 0.90859   3
   6  16  -1 4.68143 1.09328   3
  -4 -16   1 0.36956 0.61679   2
   4 -16  -1 0.09559 0.72407   2
  -4  16   1 0.53279 0.52488   3
   4  16  -1 0.28386 0.66243   3
   2 -16  -1 1.63028 0.70522   2
  -2 -16   1 0.19189 0.49283   2
   2  16  -1 1.39390 0.65073   3
  -2  16   1 2.41854 0.90122   3
   0 -16  -1 1.53728 0.78841   2
   0 -16   1 1.00011 0.76363   2
   0  16   1 1.21572 0.65195   3
   0  16  -1 2.45767 0.77232   3
   2 -16   1 0.82273 0.72278   2
  -2 -16  -1 0.52522 0.69626   2
   2  16   1 0.68265 0.68422   3
  -2  16  -1 0.44866 0.71209   3
   4 -16   1 3.80976 0.96453   2
  -4 -16  -1 3.99525 1.04331   2
   4  16   1 4.16816 1.04468   3
  -4  16  -1 3.09427 0.97701   3
   6 -16   1 0.01157 0.55707   2
  -6 -16  -1 0.06969 0.65416   2
   6  16   1 1.66026 0.90902   3
  -6  16  -1 1.08900 0.82234   3
   8 -16   1 1.29018 0.78264   2
  -8 -16  -1 2.80521 0.97869   2
   8  16   1 1.22536 0.90128   3
  -8  16  -1 2.15441 0.87959   3
  10 -16   1 -0.3401 0.67607   2
 -10 -16  -1 0.80304 0.66239   2
  10  16   1 0.10081 0.65858   3
 -10  16  -1 -0.1007 0.76611   3
 -12 -16  -1 3.72254 1.10895   2
  12  16   1 0.92897 0.95588   3
 -12  16  -1 0.57122 0.87603   3
  14  16   1 0.43653 1.00993   3
 -14  16  -1 -0.0912 0.99195   3
  13 -17  -1 2.02148 0.95492   2
 -13 -17   1 2.50643 1.07255   2
  13  17  -1 0.81049 0.92881   3
  11 -17  -1 3.76729 1.14468   2
 -11 -17   1 3.21456 1.15458   2
  11  17  -1 4.02104 1.29046   3
 -11  17   1 3.86012 1.08488   3
   9 -17  -1 -0.3967 0.79459   2
  -9 -17   1 0.66142 0.64941   2
  -9  17   1 1.09539 0.77486   3
   9  17  -1 -0.5469 0.73205   3
   7 -17  -1 0.39299 0.81437   2
  -7 -17   1 0.58147 0.77508   2
   7  17  -1 -0.1457 0.75307   3
  -7  17   1 0.67814 0.76483   3
  -5 -17   1 1.34631 0.89581   2
   5 -17  -1 3.41225 1.10011   2
   5  17  -1 0.31714 0.79700   3
  -5  17   1 1.27835 0.81000   3
   3 -17  -1 1.42641 0.84270   2
  -3 -17   1 1.75064 0.84659   2
  -3  17   1 1.07885 0.69277   3
   3  17  -1 2.18817 0.97287   3
  -1 -17   1 0.26692 0.72333   2
   1 -17  -1 -0.5607 0.60669   2
   1  17  -1 -0.7312 0.62721   3
  -1  17   1 0.25291 0.70444   3
   1 -17   1 1.11127 0.82855   2
  -1 -17  -1 1.37781 0.81438   2
   1  17   1 1.50031 0.91491   3
  -1  17  -1 1.29447 0.84010   3
  -3 -17  -1 1.18785 0.81971   2
   3 -17   1 1.55082 0.81501   2
  -3  17  -1 -0.6983 0.52115   3
   3  17   1 1.53723 0.92786   3
  -5 -17  -1 0.38114 0.73032   2
   5 -17   1 -1.0205 0.53199   2
  -5  17  -1 0.46077 0.84424   3
   5  17   1 0.85437 0.90298   3
   7 -17   1 1.19699 0.81459   2
  -7 -17  -1 -0.0084 0.73312   2
  -7  17  -1 0.86604 0.87891   3
   7  17   1 -0.2246 0.78012   3
   9 -17   1 2.87198 0.95893   2
  -9 -17  -1 2.95710 0.99247   2
  -9  17  -1 3.85020 1.12495   3
   9  17   1 3.83372 1.24533   3
 -11 -17  -1 1.58291 0.97179   2
 -11  17  -1 0.99690 0.93071   3
  11  17   1 3.23447 1.23173   3
 -12 -18   1 2.61133 1.17461   2
  12 -18  -1 1.71465 0.95280   2
  12  18  -1 2.08430 1.20717   3
 -12  18   1 2.09173 0.89515   3
  10 -18  -1 -0.0206 0.75960   2
 -10 -18   1 1.62196 0.92724   2
 -10  18   1 1.43370 0.88278   3
  10  18  -1 -1.0315 0.74931   3
   8 -18  -1 1.73330 0.98675   2
  -8 -18   1 -0.4201 0.79636   2
  -8  18   1 0.86255 0.83423   3
   8  18  -1 2.02894 1.01086   3
   6 -18  -1 1.24859 0.87982   2
  -6 -18   1 0.13767 0.81746   2
  -6  18   1 1.41747 0.87502   3
   6  18  -1 -0.4033 0.77570   3
   4 -18  -1 1.19737 0.94676   2
  -4 -18   1 1.38306 0.97184   2
  -4  18   1 1.55106 0.89730   3
   4  18  -1 1.59171 0.81332   3
   2 -18  -1 6.59089 1.37567   2
  -2 -18   1 8.62550 1.46051   2
  -2  18   1 6.25452 1.25530   3
   2  18  -1 5.27068 1.26717   3
   0 -18  -1 6.80923 1.37511   2
   0 -18   1 6.75933 1.28479   2
   0  18  -1 6.67217 1.37855   3
   0  18   1 6.62469 1.38914   3
   2 -18   1 1.32149 0.75631   2
  -2 -18  -1 1.68279 0.96383   2
   2  18   1 0.55335 0.82787   3
  -2  18  -1 0.05936 0.82598   3
  -4 -18  -1 -0.9185 0.67157   2
   4 -18   1 0.26063 0.69634   2
  -4  18  -1 0.68012 0.66351   3
   4  18   1 -0.6732 0.73528   3
   6 -18   1 1.11175 0.82412   2
  -6 -18  -1 1.23052 0.88807   2
  -6  18  -1 0.16465 0.80081   3
   6  18   1 0.20413 0.91662   3
   8 -18   1 0.17441 0.71035   2
  -8 -18  -1 0.41305 0.75864   2
  -8  18  -1 -1.3186 0.71224   3
   8  18   1 0.02174 0.89570   3
  10 -18   1 2.80385 1.03778   2
 -10 -18  -1 2.43757 0.97449   2
 -10  18  -1 1.01507 0.92245   3
  10  18   1 1.37276 1.09351   3
   9 -19  -1 3.85431 1.19778   2
  -9 -19   1 4.18741 1.25387   2
  -9  19   1 5.27936 1.31151   3
   9  19  -1 2.64135 1.17291   3
  -7 -19   1 6.94609 1.50687   2
   7 -19  -1 3.30749 1.15459   2
  -7  19   1 2.16536 1.04214   3
   7  19  -1 4.55427 1.31761   3
  -5 -19   1 0.72988 0.87827   2
   5 -19  -1 2.03369 1.00942   2
   5  19  -1 0.68637 0.92199   3
  -5  19   1 1.28737 1.00147   3
  -3 -19   1 -0.7469 0.69831   2
   3 -19  -1 -0.6590 0.79646   2
  -3  19   1 -0.2911 0.54747   3
   3  19  -1 0.74169 0.89651   3
  -1 -19   1 0.11565 0.77716   2
   1 -19  -1 -0.0686 0.74878   2
   1  19  -1 -0.1682 0.74838   3
  -1  19   1 -0.2092 0.64294   3
  -1 -19  -1 0.94892 0.86592   2
   1 -19   1 0.33948 0.80273   2
   1  19   1 0.55077 0.83613   3
  -1  19  -1 0.30242 0.63886   3
   3 -19   1 0.76601 0.85020   2
  -3 -19  -1 2.19135 1.04356   2
   3  19   1 2.18366 1.10009   3
  -3  19  -1 1.58331 1.00820   3
   5 -19   1 4.37144 1.20672   2
  -5 -19  -1 5.54452 1.36435   2
  -5  19  -1 2.10358 0.90043   3
   5  19   1 3.98484 1.32648   3
   7 -19   1 4.68481 1.14744   2
  -7 -19  -1 5.73938 1.36174   2
  -7  19  -1 3.39209 1.04784   3
   7  19   1 5.60148 1.46360   3
   6 -20  -1 2.75343 1.23745   2
   6  20  -1 1.87988 1.27873   3
  -6  20   1 2.23708 1.01259   3
   4 -20  -1 4.37729 1.31405   2
  -4 -20   1 2.12555 1.10357   2
  -4  20   1 2.93170 1.14522   3
   4  20  -1 2.88887 1.01806   3
  -2 -20   1 6.10059 1.43660   2
   2 -20  -1 7.01640 1.59770   2
   2  20  -1 5.54530 1.50287   3
  -2  20   1 8.81851 1.61375   3
   0 -20   1 7.54388 1.57238   2
   0 -20  -1 4.16238 1.27940   2
   0  20  -1 7.64762 1.57603   3
   0  20   1 6.34109 1.49682   3
  -2 -20  -1 4.67001 1.35108   2
   2 -20   1 1.22366 0.78650   2
  -2  20  -1 5.05967 1.33400   3
   2  20   1 4.87563 1.30680   3
  -4 -20  -1 2.51022 1.10658   2
   4 -20   1 0.25466 0.82465   2
  -4  20  -1 1.13902 1.02172   3
 -26   0   2 12.0258 1.90881   1
 -24   0   2 56.3062 3.11948   1
 -22   0   2 17.5504 1.90972   1
 -20   0   2 193.540 5.65465   1
 -18   0   2 93.0437 3.39612   1
 -18   0   2 99.6848 3.15187   2
  18   0  -2 96.0653 3.13823   2
  16   0  -2 293.471 6.82677   2
 -16   0   2 293.808 6.84011   2
 -16   0   2 296.735 7.07203   1
  14   0  -2 379.392 7.47971   3
 -14   0   2 378.501 8.31819   1
 -14   0   2 374.162 7.42918   3
 -14   0   2 371.089 8.18909   2
 -12   0   2 431.013 9.14902   2
  12   0  -2 442.015 8.38506   3
 -12   0   2 440.629 9.17062   1
 -12   0   2 430.965 8.33681   3
 -10   0   2 276.240 5.22051   3
 -10   0   2 275.231 5.96233   1
 -10   0   2 273.076 6.04171   2
  10   0  -2 268.692 5.23222   3
  -8   0   2 498.512 10.1407   1
  -8   0   2 533.853 9.37904   3
  -8   0   2 513.929 10.3013   2
  -6   0   2 9999.99 182.050   1
  -6   0   2 9681.98 182.087   2
  -4   0   2 4488.07 83.9114   1
   4   0  -2 4539.35 83.5133   3
  -4   0   2 4667.23 83.7981   3
  -4   0   2 4497.92 84.9593   2
  -2   0   2 2194.30 40.4907   1
  -2   0   2 2136.71 40.3251   2
  -2   0   2 2168.41 40.4173   3
   0   0   2 4539.28 85.5063   3
   0   0   2 4441.45 83.8221   1
   0   0  -2 4639.59 85.0702   1
   0   0   2 4548.48 83.9581   2
   2   0   2 9545.55 178.051   3
  -2   0  -2 9603.77 177.254   1
   4   0   2 520.846 10.3738   3
  -4   0  -2 497.521 10.0322   1
  -6   0  -2 265.738 5.88765   1
   6   0   2 273.921 6.21462   3
   8   0   2 441.542 9.43830   3
  -8   0  -2 423.003 9.04246   1
 -10   0  -2 390.214 8.31920   1
  10   0   2 362.083 8.54861   3
  12   0   2 292.895 7.34609   3
 -12   0  -2 302.875 7.09467   1
 -14   0  -2 107.730 3.56585   1
 -14   0  -2 103.218 3.60664   3
  14   0   2 102.399 3.72334   3
 -16   0  -2 181.991 5.42913   3
  16   0   2 189.737 5.67304   3
 -16   0  -2 189.428 5.44837   1
  18   0   2 16.1936 1.91714   3
 -18   0  -2 18.6144 1.91935   1
 -20   0  -2 49.6788 2.75501   1
 -22   0  -2 14.7736 1.96471   1
 -25  -1   2 8.89598 1.55782   1
 -25   1   2 7.73588 1.54619   1
 -23  -1   2 18.4644 2.00226   1
 -23   1   2 17.3806 2.01599   1
 -21  -1   2 5.48448 1.11092   1
 -21   1   2 8.40303 1.37745   1
 -19  -1   2 42.9021 2.26948   1
 -19   1   2 42.9856 2.32191   1
 -17  -1   2 235.594 5.80563   2
  17  -1  -2 235.554 5.73215   2
 -17  -1   2 228.658 5.96577   1
 -17   1   2 237.320 5.72122   2
 -17   1   2 227.534 6.04287   1
  15  -1  -2 34.5219 1.61704   2
 -15  -1   2 36.9376 1.70745   2
 -15  -1   2 35.3683 1.72948   1
 -15   1   2 36.0044 1.79448   1
 -15   1   2 35.6056 1.62221   2
 -13  -1   2 147.279 3.87369   1
  13  -1  -2 145.553 3.82923   2
 -13  -1   2 147.848 3.90946   2
 -13   1   2 149.385 3.97548   1
  13   1  -2 142.515 3.28350   3
 -13   1   2 148.229 3.12804   3
 -13   1   2 141.282 3.80269   2
 -11  -1   2 307.877 6.67150   1
 -11  -1   2 310.173 6.80621   2
 -11   1   2 309.441 5.90345   3
  11   1  -2 315.290 6.10625   3
 -11   1   2 300.022 6.75471   1
 -11   1   2 310.526 6.75540   2
  -9  -1   2 381.298 8.06067   2
  -9  -1   2 391.659 7.88526   1
  -9   1   2 391.315 8.05000   2
  -9   1   2 384.999 8.00363   1
  -9   1   2 394.057 7.12967   3
   9   1  -2 380.860 7.33509   3
  -7  -1   2 160.967 3.75941   2
  -7  -1   2 157.299 3.52467   1
   7   1  -2 157.431 3.08320   3
  -7   1   2 163.033 3.74924   2
  -7   1   2 159.173 3.66335   1
  -5  -1   2 4421.73 82.4820   2
  -5  -1   2 4401.47 82.0297   1
  -5   1   2 4427.34 81.0991   3
  -5   1   2 4412.43 83.2303   2
   5   1  -2 4441.48 81.1808   3
  -5   1   2 4493.15 83.3148   1
  -3  -1   2 227.981 4.81096   2
   3  -1  -2 237.505 4.81214   2
  -3  -1   2 232.510 4.59668   1
  -3  -1   2 237.647 4.63283   3
  -3   1   2 230.345 4.79742   2
   3   1  -2 232.284 4.58419   3
  -3   1   2 233.824 4.81140   1
  -3   1   2 232.513 4.59862   3
  -1  -1   2 231.671 4.62428   2
  -1  -1   2 228.012 4.75108   3
   1  -1  -2 230.762 4.60328   2
  -1  -1   2 230.785 4.52964   1
  -1   1   2 227.062 4.59743   2
   1   1  -2 231.530 4.54246   1
  -1   1   2 228.742 4.74191   3
   1   1  -2 234.549 4.72312   3
  -1   1   2 225.986 4.73210   1
  -1  -1  -2 4499.78 84.2726   1
   1  -1   2 4501.52 84.0160   3
   1  -1   2 4471.04 82.6541   2
  -1  -1  -2 4468.60 82.3374   2
  -1   1  -2 4435.36 84.1365   3
  -1   1  -2 4431.79 83.6967   1
   1   1   2 4452.81 84.7172   3
   1   1   2 4535.51 84.1327   1
  -3  -1  -2 154.161 3.03194   2
   3  -1   2 159.703 3.82915   3
   3  -1   2 163.084 3.03348   2
  -3  -1  -2 159.986 3.66103   1
  -3   1  -2 156.268 3.51882   1
   3   1   2 157.946 3.84105   3
   5  -1   2 387.013 8.11612   3
  -5  -1  -2 377.250 6.95674   2
  -5  -1  -2 372.680 7.84514   1
   5   1   2 389.764 8.15816   3
  -5   1  -2 371.492 7.73245   1
  -7  -1  -2 299.658 6.65458   1
   7  -1   2 297.397 6.89758   3
  -7   1  -2 308.784 6.58352   1
   7   1   2 308.139 6.97377   3
   9  -1   2 149.135 4.17518   3
  -9  -1  -2 142.186 3.89166   1
  -9   1  -2 148.834 4.06515   3
   9   1   2 140.377 4.10922   3
  -9   1  -2 148.603 3.84882   1
  11  -1   2 33.7971 1.86025   3
 -11  -1  -2 35.3543 1.76575   1
  11   1   2 34.6351 1.89077   3
 -11   1  -2 41.0806 1.83261   1
 -11   1  -2 40.5941 1.91609   3
 -13  -1  -2 241.797 6.13866   1
  13  -1   2 240.421 6.40702   3
 -13   1  -2 236.524 6.23475   3
  13   1   2 247.103 6.49242   3
 -13   1  -2 243.160 6.11181   1
 -15  -1  -2 41.8454 2.18966   1
  15  -1   2 41.5360 2.34821   3
 -15   1  -2 43.2258 2.20665   1
 -15   1  -2 38.2928 2.12801   3
  15   1   2 43.4666 2.41011   3
  17  -1   2 4.90317 1.11988   3
 -17  -1  -2 6.10047 1.19848   1
 -17  -1  -2 5.55353 1.14706   3
 -17   1  -2 3.99794 1.02401   3
 -17   1  -2 5.36117 1.13350   1
  17   1   2 5.77416 1.27763   3
 -19  -1  -2 14.4589 1.81167   1
 -19   1  -2 17.1819 1.95126   1
 -21  -1  -2 6.98815 1.45406   1
 -21   1  -2 8.80114 1.55055   1
 -26  -2   2 0.77311 0.87721   1
 -26   2   2 2.21367 1.24033   1
 -24  -2   2 -0.3203 0.64167   1
 -24   2   2 -0.0132 0.60093   1
 -22  -2   2 12.6898 1.57623   1
 -22   2   2 9.11866 1.52252   1
 -20  -2   2 9.41409 1.33326   1
 -20   2   2 8.86655 1.41051   1
  18  -2  -2 0.32602 0.48385   2
 -18  -2   2 1.43338 0.64693   2
 -18  -2   2 1.01903 0.65510   1
 -18   2   2 1.28533 0.51733   2
 -18   2   2 2.15110 0.77572   1
 -16  -2   2 70.7276 2.57274   2
 -16  -2   2 72.5870 2.66026   1
  16  -2  -2 71.5468 2.50548   2
 -16   2   2 69.2512 2.46334   2
 -16   2   2 71.0841 2.77066   1
  14  -2  -2 43.4901 1.77460   2
 -14  -2   2 43.6404 1.84180   1
 -14  -2   2 40.9467 1.80933   2
 -14   2   2 46.1150 1.41621   3
  14   2  -2 44.4351 1.51858   3
 -14   2   2 42.5799 1.75804   2
 -14   2   2 43.1583 1.91133   1
 -12  -2   2 91.0996 2.68267   1
 -12  -2   2 91.9021 2.80936   2
  12  -2  -2 96.4888 2.75366   2
  12   2  -2 95.1540 2.33460   3
 -12   2   2 91.1828 2.04961   3
 -12   2   2 89.1591 2.68279   2
 -12   2   2 86.4322 2.78228   1
 -10  -2   2 15.5392 0.95696   2
 -10  -2   2 15.0473 0.84796   1
  10  -2  -2 12.7966 0.84415   2
 -10   2   2 14.0676 0.90046   2
 -10   2   2 15.8824 0.96606   1
 -10   2   2 15.1909 0.49599   3
  10   2  -2 14.6707 0.64934   3
  -8  -2   2 774.117 14.8537   1
  -8  -2   2 770.859 15.1932   2
   8  -2  -2 780.133 15.1146   2
  -8   2   2 779.598 14.3099   3
  -8   2   2 789.743 15.1180   2
   8   2  -2 799.142 14.5287   3
  -8   2   2 783.195 15.1500   1
  -6  -2   2 228.682 5.13168   2
  -6  -2   2 236.190 4.80039   1
   6  -2  -2 242.794 5.11845   2
  -6   2   2 235.361 5.09453   2
  -6   2   2 238.894 4.52241   3
   6   2  -2 242.341 4.60927   3
  -6   2   2 236.259 5.11148   1
   4  -2  -2 402.280 8.14456   2
  -4  -2   2 420.487 8.22286   2
  -4  -2   2 422.426 7.82314   1
  -4   2   2 415.081 8.16141   2
  -4   2   2 416.927 7.83566   3
   4   2  -2 408.945 7.82367   3
  -4   2   2 407.080 8.20183   1
  -2  -2   2 278.633 5.26368   1
   2  -2  -2 281.133 5.58717   2
  -2  -2   2 270.624 5.59525   2
  -2   2   2 277.114 5.55817   2
  -2   2   2 278.148 5.71706   1
  -2   2   2 282.368 5.57289   3
   2   2  -2 275.224 5.53262   3
   0  -2   2 416.883 8.22959   3
   0  -2   2 413.746 7.92290   2
   0  -2  -2 410.188 7.89864   2
   0  -2  -2 410.441 8.20864   1
   0   2  -2 411.806 7.78740   1
   0   2   2 406.825 8.17783   1
   0   2   2 428.437 8.23355   3
   0   2  -2 403.111 8.14193   3
   2  -2   2 236.589 4.63780   2
   2  -2   2 232.866 5.20770   3
  -2  -2  -2 243.023 5.12157   1
  -2  -2  -2 234.145 4.61451   2
   2   2   2 235.167 5.08084   1
   2   2   2 238.790 5.23292   3
  -2   2  -2 239.228 5.16605   3
  -2   2  -2 238.628 4.80766   1
   4  -2   2 771.078 15.2684   3
   4  -2   2 789.085 14.3232   2
  -4  -2  -2 757.846 15.0580   1
  -4  -2  -2 781.967 14.3678   2
  -4   2  -2 786.614 15.1981   3
  -4   2  -2 774.143 14.8142   1
   4   2   2 796.806 15.3241   3
   6  -2   2 14.6753 1.01680   3
  -6  -2  -2 15.0587 0.52542   2
  -6  -2  -2 15.2122 0.91140   1
   6  -2   2 14.9616 0.41367   2
   6   2   2 15.3947 1.01176   3
  -6   2  -2 13.7654 0.82749   1
  -6   2  -2 16.2353 1.00607   3
   8  -2   2 86.5066 2.90114   3
  -8  -2  -2 91.4203 1.96159   2
  -8  -2  -2 91.1434 2.78149   1
  -8   2  -2 90.7234 2.85660   3
  -8   2  -2 91.3733 2.65292   1
   8   2   2 88.9057 2.96781   3
 -10  -2  -2 45.0162 1.94080   1
  10  -2   2 43.2093 2.03871   3
 -10   2  -2 40.6346 1.90934   3
  10   2   2 46.5020 2.12836   3
 -10   2  -2 46.4110 1.86137   1
  12  -2   2 68.7682 2.81197   3
 -12  -2  -2 72.5569 2.70799   1
 -12   2  -2 74.8715 2.66737   1
  12   2   2 70.9613 2.89344   3
 -12   2  -2 66.7543 2.68406   3
  14  -2   2 0.45471 0.60299   3
 -14  -2  -2 0.67225 0.63312   1
  14   2   2 1.42450 0.70820   3
 -14   2  -2 0.75089 0.62381   3
 -14   2  -2 1.06471 0.62079   1
  16  -2   2 5.96188 1.13518   3
 -16  -2  -2 8.96270 1.25524   1
 -16   2  -2 7.26789 1.17733   1
  16   2   2 6.26898 1.21666   3
 -16   2  -2 9.26574 1.31722   3
 -18  -2  -2 12.0970 1.76213   3
 -18  -2  -2 9.12562 1.45126   1
 -18   2  -2 11.1089 1.53745   1
  18   2   2 9.46138 1.55757   3
 -20  -2  -2 -0.5306 0.81104   1
 -20   2  -2 0.41758 0.82423   1
 -22  -2  -2 3.23776 1.31659   1
 -22   2  -2 1.44669 0.91525   1
 -25  -3   2 17.3225 2.03477   1
 -25   3   2 19.6253 2.28089   1
 -23  -3   2 32.4551 2.28323   1
 -23   3   2 38.1069 2.56953   1
 -21  -3   2 37.1121 2.24365   1
 -21   3   2 37.5633 2.39501   1
 -19  -3   2 15.7749 1.60448   1
 -19   3   2 10.0888 1.44385   1
 -17  -3   2 92.6283 3.12523   2
 -17  -3   2 89.4478 3.14973   1
 -17   3   2 93.5315 2.94556   2
 -17   3   2 93.3333 3.38499   1
 -15  -3   2 423.677 9.30846   1
  15  -3  -2 434.144 9.20838   2
 -15  -3   2 424.564 9.38018   2
 -15   3   2 420.030 9.55931   1
  15   3  -2 425.175 8.83945   3
 -15   3   2 440.475 9.16935   2
  13  -3  -2 89.1951 2.65142   2
 -13  -3   2 83.2845 2.56877   1
 -13  -3   2 82.8790 2.72631   2
 -13   3   2 77.8400 2.51767   2
 -13   3   2 81.6593 1.97403   3
  13   3  -2 84.5674 2.31818   3
 -13   3   2 77.2132 2.72685   1
 -11  -3   2 385.136 8.23930   2
  11  -3  -2 379.248 8.06476   2
 -11  -3   2 379.448 7.92021   1
 -11   3   2 376.016 8.21259   1
  11   3  -2 380.229 7.62887   3
 -11   3   2 382.982 7.28345   3
 -11   3   2 378.819 8.03279   2
  -9  -3   2 471.663 9.62941   2
  -9  -3   2 462.848 9.22460   1
   9  -3  -2 473.875 9.50716   2
   9   3  -2 476.538 9.02093   3
  -9   3   2 461.108 8.74322   3
  -9   3   2 454.221 9.57265   1
  -9   3   2 459.358 9.44777   2
   7  -3  -2 1194.12 22.7525   2
  -7  -3   2 1205.68 22.8665   2
  -7  -3   2 1238.76 22.3976   1
   7   3  -2 1179.48 22.2583   3
  -7   3   2 1213.09 22.8554   1
  -7   3   2 1205.61 22.7337   2
  -7   3   2 1216.56 22.1322   3
   5  -3  -2 701.763 13.3506   2
  -5  -3   2 697.517 13.4173   2
  -5  -3   2 680.579 12.8695   1
  -5   3   2 682.993 13.2969   2
  -5   3   2 682.445 12.9180   3
   5   3  -2 708.648 12.9623   3
  -5   3   2 697.986 13.4359   1
   3  -3  -2 1345.67 25.4007   2
  -3  -3   2 1371.66 25.2812   1
  -3  -3   2 1366.47 25.4657   2
  -3   3   2 1368.15 25.2595   3
   3   3  -2 1378.52 25.2350   3
  -3   3   2 1384.83 25.5671   1
  -1  -3   2 1359.20 25.2572   2
   1  -3  -2 1372.06 25.2200   2
   1   3  -2 1363.26 25.3063   3
   1   3  -2 1349.70 25.1211   1
  -1   3   2 1373.07 25.4658   1
  -1   3   2 1371.02 25.3629   3
   1  -3   2 697.752 13.2039   2
   1  -3   2 705.135 13.6463   3
  -1  -3  -2 703.745 13.1751   2
  -1  -3  -2 714.353 13.6048   1
  -1   3  -2 719.486 13.5645   3
   1   3   2 693.307 13.5524   1
  -1   3  -2 697.082 13.0354   1
   1   3   2 691.655 13.6215   3
   3  -3   2 1211.64 21.9758   2
   3  -3   2 1231.03 22.7282   3
  -3  -3  -2 1170.74 21.9556   2
  -3  -3  -2 1189.40 22.5533   1
   3   3   2 1203.54 22.7235   3
  -3   3  -2 1186.00 22.5764   3
  -3   3  -2 1161.53 22.0900   1
   5  -3   2 465.812 8.91677   2
  -5  -3  -2 475.381 9.00361   2
  -5  -3  -2 478.878 9.71511   1
   5  -3   2 469.389 9.85995   3
  -5   3  -2 482.486 9.37159   1
  -5   3  -2 485.230 9.78950   3
   5   3   2 455.590 9.87831   3
  -7  -3  -2 380.286 7.33336   2
   7  -3   2 382.043 8.34208   3
   7  -3   2 380.369 7.15130   2
  -7  -3  -2 384.728 8.16794   1
  -7   3  -2 376.333 7.84761   1
   7   3   2 370.008 8.36235   3
  -7   3  -2 369.754 8.18114   3
  -9  -3  -2 83.2622 2.02998   2
  -9  -3  -2 87.1885 2.79975   1
   9  -3   2 80.7139 2.85890   3
   9   3   2 84.3380 2.95074   3
  -9   3  -2 85.4101 2.60513   1
  -9   3  -2 85.0167 2.81916   3
 -11  -3  -2 430.649 9.59271   1
  11  -3   2 437.610 9.82114   3
 -11   3  -2 434.613 9.64462   3
  11   3   2 435.027 9.94024   3
 -11   3  -2 434.353 9.38541   1
 -13  -3  -2 91.4118 3.26359   1
  13  -3   2 98.9456 3.53483   3
 -13   3  -2 95.4735 3.20417   1
 -13   3  -2 89.3726 3.23989   3
  13   3   2 97.8493 3.57939   3
 -15  -3  -2 10.3463 1.30699   1
  15  -3   2 16.1943 1.72486   3
 -15   3  -2 13.8490 1.50094   1
 -15   3  -2 16.2224 1.59590   3
  15   3   2 13.2379 1.65689   3
 -17  -3  -2 32.9981 2.05071   1
  17  -3   2 32.7512 2.16581   3
 -17   3  -2 33.3941 2.11689   1
 -17   3  -2 31.7296 2.06190   3
  17   3   2 31.4641 2.20923   3
 -19  -3  -2 35.0212 2.36906   1
 -19   3  -2 35.1828 2.35308   1
 -21  -3  -2 17.5568 2.03158   1
 -21   3  -2 20.0198 2.11935   1
 -24  -4   2 3.88925 1.13034   1
 -24   4   2 8.07038 1.50285   1
 -22  -4   2 57.0052 2.82946   1
 -22   4   2 53.3921 2.89339   1
 -20  -4   2 13.0873 1.50755   1
 -20   4   2 16.2298 1.85440   1
 -18  -4   2 54.0064 2.37057   2
  18  -4  -2 54.9425 2.20615   2
 -18  -4   2 53.2582 2.39696   1
 -18   4   2 52.2923 2.57700   1
  16  -4  -2 88.9098 2.81837   2
 -16  -4   2 83.4660 2.89798   1
 -16  -4   2 84.7975 2.99527   2
 -16   4   2 81.5690 3.11397   1
 -14  -4   2 320.377 7.26368   1
  14  -4  -2 311.941 7.21513   2
 -14  -4   2 322.744 7.51397   2
  14   4  -2 329.557 7.02907   3
 -14   4   2 331.905 7.66870   1
 -14   4   2 335.748 7.06718   3
 -12  -4   2 129.975 3.37017   1
  12  -4  -2 121.615 3.42314   2
 -12  -4   2 129.302 3.64146   2
 -12   4   2 129.528 2.84602   3
 -12   4   2 127.327 3.42760   2
 -12   4   2 130.416 3.69991   1
  12   4  -2 126.954 3.19081   3
  10  -4  -2 205.908 4.84284   2
 -10  -4   2 204.258 4.60413   1
 -10  -4   2 214.108 5.04742   2
 -10   4   2 206.762 4.81876   2
 -10   4   2 209.687 4.22085   3
  10   4  -2 204.860 4.50432   3
 -10   4   2 201.464 4.99038   1
  -8  -4   2 1242.99 23.0251   1
   8  -4  -2 1225.70 23.4133   2
  -8  -4   2 1235.87 23.5798   2
  -8   4   2 1236.15 23.5872   1
  -8   4   2 1240.16 22.8134   3
   8   4  -2 1245.91 23.0137   3
   6  -4  -2 153.807 3.63051   2
  -6  -4   2 150.047 3.69856   2
  -6  -4   2 149.970 3.17240   1
  -6   4   2 149.333 3.22904   3
   6   4  -2 159.340 3.34090   3
  -6   4   2 147.937 3.70781   1
  -4  -4   2 1220.18 22.3814   1
   4  -4  -2 1188.80 22.4750   2
  -4  -4   2 1216.23 22.5825   2
  -4   4   2 1189.99 22.2288   3
  -4   4   2 1183.69 22.6189   1
   4   4  -2 1193.13 22.2202   3
   2  -4  -2 741.105 14.1909   2
  -2  -4   2 761.519 14.2792   2
  -2   4   2 732.139 14.3995   1
  -2   4   2 755.504 14.2210   3
   2   4  -2 738.141 14.1417   3
   0  -4  -2 1205.86 22.5835   1
   0  -4  -2 1194.24 22.2036   2
   0  -4   2 1192.86 22.2543   2
   0   4   2 1202.39 22.5049   3
   0   4   2 1192.85 22.5278   1
   0   4  -2 1198.13 22.4036   3
   0   4  -2 1177.77 22.3006   1
  -2  -4  -2 159.421 3.35459   2
   2  -4   2 150.127 3.34638   2
  -2  -4  -2 158.407 3.75670   1
  -2   4  -2 155.707 3.20038   1
   2   4   2 146.911 3.75808   3
  -2   4  -2 159.902 3.72103   3
   2   4   2 143.766 3.65941   1
  -4  -4  -2 1257.87 23.6358   1
   4  -4   2 1219.40 22.9643   2
  -4  -4  -2 1267.56 23.0285   2
  -4   4  -2 1232.74 23.6102   3
   4   4   2 1253.72 23.8221   3
  -4   4  -2 1223.82 23.0801   1
  -6  -4  -2 197.353 4.89624   1
  -6  -4  -2 204.804 4.32198   2
   6  -4   2 206.736 4.21734   2
   6  -4   2 205.369 5.08153   3
  -6   4  -2 203.203 4.56353   1
   6   4   2 211.521 5.19317   3
  -6   4  -2 207.402 4.97061   3
   8  -4   2 130.899 3.76427   3
  -8  -4  -2 121.800 3.53638   1
  -8  -4  -2 124.990 2.92630   2
   8  -4   2 128.778 2.75877   2
  -8   4  -2 123.761 3.58612   3
   8   4   2 126.088 3.78516   3
  -8   4  -2 126.012 3.30610   1
 -10  -4  -2 326.459 7.49583   1
  10  -4   2 318.527 7.63619   3
 -10   4  -2 324.163 7.20529   1
  10   4   2 314.863 7.73728   3
 -10   4  -2 325.660 7.50315   3
  12  -4   2 85.5283 3.18636   3
 -12  -4  -2 83.5824 3.00593   1
 -12   4  -2 83.7868 3.02295   3
  12   4   2 83.8241 3.27370   3
 -12   4  -2 86.2368 2.88548   1
  14  -4   2 54.1732 2.61594   3
 -14  -4  -2 50.4495 2.43220   1
 -14   4  -2 57.8079 2.50667   3
 -14   4  -2 57.9613 2.45645   1
  14   4   2 50.3308 2.61790   3
 -16  -4  -2 13.3383 1.57535   1
  16  -4   2 15.1920 1.68301   3
 -16   4  -2 13.6549 1.51569   3
 -16   4  -2 13.9152 1.57837   1
  16   4   2 12.5002 1.62144   3
 -18  -4  -2 61.5908 3.00710   1
  18   4   2 60.2132 3.20001   3
 -18   4  -2 58.4668 2.89888   1
 -20  -4  -2 5.21654 1.33249   1
 -20   4  -2 4.36549 1.15555   1
 -25  -5   2 0.67542 0.87219   1
 -25   5   2 0.65833 0.93124   1
 -23  -5   2 6.45451 1.28353   1
 -23   5   2 5.02543 1.30541   1
 -21  -5   2 6.05973 1.13347   1
 -21   5   2 8.16776 1.46000   1
 -19  -5   2 0.06889 0.59601   1
 -19   5   2 0.00544 0.52631   1
 -17  -5   2 4.77810 0.85827   1
 -17  -5   2 3.71857 0.83828   2
  17  -5  -2 4.68275 0.80085   2
 -17   5   2 3.71584 0.94768   1
 -15  -5   2 1.14104 0.59920   2
 -15  -5   2 2.20189 0.61727   1
  15  -5  -2 1.65712 0.54519   2
 -15   5   2 2.79096 0.79111   1
  15   5  -2 2.16118 0.55082   3
 -13  -5   2 2.27199 0.61947   2
  13  -5  -2 2.91605 0.61436   2
 -13  -5   2 2.21507 0.54602   1
 -13   5   2 3.60353 0.44489   3
  13   5  -2 3.59454 0.57368   3
 -13   5   2 2.46898 0.64153   1
  11  -5  -2 84.1471 2.61111   2
 -11  -5   2 85.0169 2.78595   2
 -11  -5   2 87.7335 2.45246   1
 -11   5   2 85.8984 2.13031   3
 -11   5   2 83.6061 2.79806   1
  11   5  -2 88.2979 2.44412   3
  -9  -5   2 35.8875 1.58990   2
   9  -5  -2 35.7256 1.48582   2
  -9  -5   2 40.2054 1.32533   1
  -9   5   2 37.4830 1.17654   3
   9   5  -2 36.0236 1.31960   3
  -9   5   2 38.5308 1.64986   1
   7  -5  -2 46.0462 1.67109   2
  -7  -5   2 48.6466 1.35783   1
  -7  -5   2 49.2679 1.78280   2
  -7   5   2 47.0463 1.78827   1
   7   5  -2 51.1815 1.52696   3
  -7   5   2 49.3447 1.41705   3
   5  -5  -2 4.42148 0.53990   2
  -5  -5   2 3.93685 0.26016   1
  -5  -5   2 3.89021 0.54862   2
  -5   5   2 4.28624 0.44687   3
  -5   5   2 3.87864 0.57773   1
   5   5  -2 3.94964 0.46923   3
   3  -5  -2 147.753 3.46675   2
  -3  -5   2 142.247 3.51531   2
   3   5  -2 149.595 3.36103   3
  -3   5   2 143.610 3.60874   1
  -3   5   2 150.370 3.41007   3
  -1  -5   2 145.996 3.44261   2
   1  -5  -2 145.701 3.37449   2
   1   5  -2 146.868 3.42770   3
  -1   5   2 147.604 3.51901   3
  -1   5   2 145.532 3.59725   1
  -1  -5  -2 4.86369 0.49316   2
   1  -5   2 4.59303 0.50591   2
  -1  -5  -2 3.37470 0.52194   1
   1   5   2 3.49126 0.53367   1
   1   5   2 3.74846 0.54874   3
  -1   5  -2 4.21937 0.27507   1
  -1   5  -2 4.55568 0.54453   3
   3  -5   2 48.7763 1.48103   2
  -3  -5  -2 48.3391 1.76656   1
  -3  -5  -2 50.5561 1.50184   2
   3   5   2 49.7777 1.86537   3
  -3   5  -2 50.1402 1.74214   3
   3   5   2 47.4039 1.73481   1
  -3   5  -2 47.6633 1.35907   1
  -5  -5  -2 38.4354 1.61344   1
  -5  -5  -2 38.0897 1.28234   2
   5  -5   2 36.3101 1.21115   2
  -5   5  -2 37.9796 1.30397   1
   5   5   2 38.9020 1.73776   3
  -5   5  -2 35.1280 1.51355   3
  -7  -5  -2 87.6227 2.28445   2
   7  -5   2 83.2569 2.13893   2
  -7  -5  -2 84.2160 2.72818   1
  -7   5  -2 87.0560 2.45709   1
  -7   5  -2 87.5338 2.76462   3
   7   5   2 88.4083 2.97536   3
  -9  -5  -2 5.08267 0.80875   1
   9  -5   2 3.59511 0.42894   2
  -9  -5  -2 3.50252 0.48930   2
  -9   5  -2 3.11540 0.58728   1
   9   5   2 3.74972 0.83630   3
  -9   5  -2 2.98676 0.68147   3
 -11  -5  -2 2.05863 0.67384   1
  11   5   2 0.64909 0.61204   3
 -11   5  -2 2.25796 0.60923   1
 -11   5  -2 1.74469 0.63709   3
 -13  -5  -2 3.15162 0.83565   1
  13   5   2 2.00129 0.81186   3
 -13   5  -2 5.15687 0.88835   1
 -13   5  -2 3.18722 0.78065   3
 -15  -5  -2 -0.5652 0.54637   1
  15   5   2 0.79899 0.83265   3
 -15   5  -2 -0.2545 0.52259   3
 -15   5  -2 -0.1085 0.52184   1
 -17  -5  -2 8.35302 1.28941   1
  17   5   2 7.82866 1.45110   3
 -17   5  -2 6.05983 1.15177   3
 -17   5  -2 7.97811 1.30982   1
 -19  -5  -2 5.30484 1.29107   1
 -19   5  -2 6.03128 1.24662   1
 -21  -5  -2 0.90873 0.78719   1
 -21   5  -2 2.05598 0.94775   1
 -24  -6   2 1.18078 0.84469   1
 -24   6   2 2.76486 1.14018   1
 -22  -6   2 7.71576 1.29975   1
 -22   6   2 10.2978 1.66185   1
 -20  -6   2 15.3001 1.64365   1
 -20   6   2 13.5938 1.75885   1
  18  -6  -2 38.4231 2.10571   2
 -18  -6   2 42.3354 2.10066   1
 -18  -6   2 40.4408 2.14748   2
 -18   6   2 41.0930 2.29441   1
  16  -6  -2 18.6006 1.25258   2
 -16  -6   2 21.2523 1.36867   1
 -16  -6   2 19.6785 1.46392   2
 -16   6   2 22.6125 1.67835   1
  14  -6  -2 79.7690 2.68050   2
 -14  -6   2 80.9017 2.94200   2
 -14  -6   2 86.2062 2.70614   1
  14   6  -2 83.4845 2.66793   3
 -14   6   2 82.5694 3.05729   1
 -14   6   2 81.3866 2.42421   3
 -12  -6   2 107.799 3.34591   2
 -12  -6   2 104.967 2.91106   1
  12  -6  -2 101.169 3.05923   2
 -12   6   2 104.430 2.60947   3
 -12   6   2 106.574 3.38924   1
  12   6  -2 104.256 2.96323   3
 -10  -6   2 35.4417 1.67380   2
 -10  -6   2 36.8226 1.34852   1
  10  -6  -2 39.2006 1.60051   2
 -10   6   2 36.7640 1.71048   1
 -10   6   2 33.7558 1.22439   3
  10   6  -2 37.2530 1.46251   3
  -8  -6   2 160.228 4.20414   2
  -8  -6   2 165.917 3.62196   1
   8  -6  -2 165.359 4.06570   2
  -8   6   2 164.182 4.25420   1
  -8   6   2 165.366 3.69854   3
   8   6  -2 161.878 3.84649   3
  -6  -6   2 234.785 5.46157   2
  -6  -6   2 235.045 4.70489   1
   6  -6  -2 236.985 5.32212   2
  -6   6   2 235.238 5.03135   3
   6   6  -2 234.846 5.11638   3
  -6   6   2 237.423 5.49630   1
  -4  -6   2 472.060 9.58627   2
   4  -6  -2 458.105 9.43895   2
  -4  -6   2 469.596 8.65360   1
   4   6  -2 462.781 9.28288   3
  -4   6   2 456.284 9.62173   1
  -4   6   2 485.300 9.34961   3
   2  -6  -2 422.163 8.44821   2
  -2  -6   2 410.910 8.53393   2
  -2   6   2 420.695 8.51620   3
   2   6  -2 417.083 8.40594   3
  -2   6   2 408.279 8.65570   1
   0  -6   2 474.393 9.43370   2
   0  -6  -2 466.883 9.67566   1
   0  -6  -2 461.989 9.33249   2
   0   6  -2 468.385 8.74087   1
   0   6   2 474.443 9.64274   1
   0   6   2 478.856 9.63734   3
   0   6  -2 458.102 9.43870   3
  -2  -6  -2 231.020 5.07182   2
  -2  -6  -2 232.443 5.42471   1
   2  -6   2 230.389 5.10486   2
  -2   6  -2 238.270 5.33336   3
   2   6   2 235.237 5.40539   1
   2   6   2 241.115 5.52854   3
  -2   6  -2 240.199 4.76006   1
  -4  -6  -2 162.100 3.79459   2
   4  -6   2 162.069 3.75693   2
  -4  -6  -2 167.087 4.19338   1
  -4   6  -2 163.566 3.63637   1
  -4   6  -2 163.344 4.10534   3
   4   6   2 164.064 4.32896   3
  -6  -6  -2 40.6555 1.70968   1
  -6  -6  -2 40.1375 1.42298   2
   6  -6   2 36.1859 1.31282   2
   6   6   2 35.4233 1.78853   3
  -6   6  -2 38.9400 1.41995   1
  -6   6  -2 39.7878 1.70050   3
  -8  -6  -2 106.978 3.30050   1
  -8  -6  -2 107.957 2.83237   2
   8  -6   2 106.794 2.67628   2
   8   6   2 109.485 3.56958   3
  -8   6  -2 104.991 2.96386   1
  -8   6  -2 108.776 3.29689   3
 -10  -6  -2 83.1847 2.42554   2
 -10  -6  -2 84.2344 2.96633   1
  10   6   2 85.8705 3.20529   3
 -10   6  -2 83.7751 2.70939   1
 -10   6  -2 81.6948 2.88535   3
 -12  -6  -2 18.2720 1.46008   1
 -12   6  -2 18.6805 1.38785   3
  12   6   2 17.6789 1.80334   3
 -12   6  -2 20.2375 1.35668   1
 -14  -6  -2 44.8922 2.31675   1
  14   6   2 45.9800 2.55350   3
 -14   6  -2 42.3371 2.13745   1
 -14   6  -2 45.2251 2.22224   3
 -16  -6  -2 14.6964 1.70925   1
 -16   6  -2 17.5691 1.71365   3
 -16   6  -2 13.9159 1.56189   1
  16   6   2 14.4195 1.81489   3
 -18  -6  -2 9.46229 1.48525   1
 -18   6  -2 7.36189 1.34671   1
  18   6   2 6.74769 1.43153   3
 -20  -6  -2 2.34426 0.87844   1
 -20   6  -2 2.33368 0.94408   1
 -23  -7   2 2.72440 0.97600   1
 -23   7   2 2.65338 1.11949   1
 -21  -7   2 38.9285 2.26117   1
 -21   7   2 37.9326 2.54496   1
 -19  -7   2 82.4357 3.11524   1
 -19  -7   2 68.5876 3.44622   2
 -19   7   2 81.0723 3.51223   1
 -17  -7   2 13.8676 1.21282   1
  17  -7  -2 12.5908 1.23817   2
 -17  -7   2 14.8732 1.59140   2
 -17   7   2 11.3982 1.50045   1
  15  -7  -2 113.879 3.47834   2
 -15  -7   2 119.105 3.87740   2
 -15  -7   2 114.216 3.43968   1
 -15   7   2 117.619 3.94397   1
  15   7  -2 123.982 3.60356   3
 -13  -7   2 118.404 3.73957   2
  13  -7  -2 120.552 3.45739   2
 -13  -7   2 113.258 3.24072   1
  13   7  -2 118.013 3.41028   3
 -13   7   2 121.484 3.83978   1
 -13   7   2 113.457 2.95350   3
 -11  -7   2 211.065 4.75981   1
  11  -7  -2 207.471 5.07712   2
 -11  -7   2 204.285 5.33799   2
  11   7  -2 210.239 4.98327   3
 -11   7   2 207.669 4.62419   3
 -11   7   2 199.387 5.34082   1
  -9  -7   2 224.314 5.50913   2
   9  -7  -2 219.549 5.25388   2
  -9  -7   2 222.144 4.80282   1
  -9   7   2 223.906 4.89122   3
  -9   7   2 223.872 5.53523   1
   9   7  -2 215.186 5.08282   3
  -7  -7   2 639.104 13.1243   2
  -7  -7   2 647.107 12.2420   1
   7  -7  -2 656.961 12.9283   2
  -7   7   2 641.072 12.5840   3
   7   7  -2 642.869 12.7274   3
  -7   7   2 643.368 13.1393   1
  -5  -7   2 111.687 2.35946   1
   5  -7  -2 106.974 2.99134   2
  -5  -7   2 110.503 3.12928   2
  -5   7   2 114.656 3.20749   1
   5   7  -2 106.302 2.88271   3
  -5   7   2 113.708 2.89155   3
  -3  -7   2 488.939 8.96084   1
  -3  -7   2 498.235 10.0521   2
   3  -7  -2 492.593 9.90341   2
  -3   7   2 472.040 10.0709   1
   3   7  -2 490.779 9.80893   3
  -3   7   2 482.211 9.86208   3
  -1  -7   2 486.168 9.95047   2
   1  -7  -2 486.842 9.84565   2
  -1   7   2 494.485 10.0418   3
   1   7  -2 496.038 9.00392   1
   1   7  -2 485.880 9.86547   3
  -1   7   2 479.377 10.0726   1
  -1  -7  -2 108.999 3.11999   1
   1  -7   2 109.514 2.92989   2
  -1  -7  -2 107.952 2.86689   2
   1   7   2 108.845 3.08323   1
  -1   7  -2 109.471 2.42247   1
   1   7   2 112.358 3.17367   3
  -1   7  -2 111.405 3.00465   3
  -3  -7  -2 653.582 12.7331   2
   3  -7   2 639.205 12.6971   2
  -3  -7  -2 642.774 13.0754   1
   3   7   2 657.385 13.2638   3
  -3   7  -2 653.237 12.3582   1
   3   7   2 631.300 13.0099   1
  -3   7  -2 647.583 12.9563   3
  -5  -7  -2 209.853 4.96069   2
   5  -7   2 224.201 4.95162   2
  -5  -7  -2 220.447 5.37620   1
   5   7   2 218.578 5.57303   3
  -5   7  -2 222.821 4.84592   1
  -5   7  -2 221.903 5.30128   3
  -7  -7  -2 209.184 4.81606   2
   7  -7   2 203.709 4.66143   2
  -7  -7  -2 209.389 5.25942   1
  -7   7  -2 201.622 4.78478   1
   7   7   2 213.398 5.57315   3
  -7   7  -2 202.791 5.15707   3
   9  -7   2 116.484 3.02179   2
  -9  -7  -2 120.162 3.22259   2
  -9  -7  -2 119.480 3.69204   1
   9   7   2 115.947 3.93449   3
  -9   7  -2 125.755 3.40781   1
  -9   7  -2 117.697 3.58426   3
 -11  -7  -2 121.675 3.89271   1
 -11   7  -2 120.953 3.79071   3
  11   7   2 118.237 4.18519   3
 -11   7  -2 128.915 3.68585   1
 -13  -7  -2 11.8200 1.38953   1
 -13   7  -2 14.6032 1.27150   1
  13   7   2 14.3737 1.69850   3
 -13   7  -2 15.8430 1.33804   3
 -15  -7  -2 76.4483 3.18285   1
 -15   7  -2 82.0711 3.16788   3
  15   7   2 82.4004 3.63892   3
 -15   7  -2 84.1155 3.26463   1
 -17  -7  -2 36.6540 2.33008   1
 -17   7  -2 38.4092 2.29101   1
  17   7   2 31.7052 2.37434   3
 -19  -7  -2 3.39408 1.16239   1
 -19   7  -2 2.65835 0.93543   1
 -24  -8   2 1.66429 0.87939   1
 -24   8   2 0.94215 0.94647   1
 -22  -8   2 18.4051 1.92716   1
 -22   8   2 19.8900 2.31916   1
 -20  -8   2 8.87040 1.27393   1
 -20   8   2 7.72720 1.40618   1
 -18  -8   2 14.0431 1.43457   1
 -18  -8   2 16.2061 1.71325   2
 -18   8   2 16.4536 1.79028   1
 -16  -8   2 36.3983 2.07695   2
 -16  -8   2 34.2347 1.74580   1
  16  -8  -2 35.9073 1.79347   2
  16   8  -2 38.4048 1.95707   3
 -16   8   2 34.0477 2.12988   1
 -14  -8   2 25.8806 1.42773   1
  14  -8  -2 26.0030 1.51887   2
 -14  -8   2 25.9021 1.71520   2
 -14   8   2 24.3883 1.71022   1
  14   8  -2 25.9610 1.54323   3
  12  -8  -2 127.963 3.68606   2
 -12  -8   2 131.795 3.43198   1
 -12  -8   2 128.608 3.99986   2
  12   8  -2 128.287 3.66916   3
 -12   8   2 129.695 3.32146   3
 -12   8   2 128.170 4.03080   1
  10  -8  -2 90.2022 2.84717   2
 -10  -8   2 90.6142 2.47951   1
 -10  -8   2 88.4573 3.04454   2
  10   8  -2 89.6599 2.77871   3
 -10   8   2 91.9176 3.10169   1
 -10   8   2 88.9355 2.54782   3
   8  -8  -2 36.4854 1.63872   2
  -8  -8   2 40.2204 1.30114   1
  -8  -8   2 38.9862 1.81617   2
  -8   8   2 42.3892 1.84334   1
  -8   8   2 41.7491 1.53251   3
   8   8  -2 36.9861 1.58368   3
  -6  -8   2 102.993 3.15676   2
  -6  -8   2 105.909 2.38872   1
   6  -8  -2 111.639 3.05531   2
  -6   8   2 97.9254 3.11538   1
   6   8  -2 106.843 2.95398   3
  -6   8   2 105.545 2.86809   3
  -4  -8   2 355.352 6.71799   1
  -4  -8   2 350.833 7.76959   2
   4  -8  -2 349.451 7.60597   2
  -4   8   2 360.264 7.57710   3
  -4   8   2 359.882 7.84180   1
   4   8  -2 350.613 7.52524   3
   2  -8  -2 117.732 3.12070   2
  -2  -8   2 111.784 3.18157   2
  -2  -8   2 114.202 2.26966   1
   2   8  -2 113.219 3.05506   3
  -2   8   2 111.556 3.23338   1
  -2   8   2 112.325 3.15100   3
   0  -8  -2 358.785 7.88789   1
   0  -8   2 358.183 7.71230   2
   0  -8  -2 349.063 7.58851   2
   0   8  -2 360.484 7.66994   3
   0   8   2 364.703 7.88173   3
   0   8  -2 355.670 6.86833   1
   0   8   2 361.975 7.84347   1
  -2  -8  -2 107.717 3.20027   1
   2  -8   2 105.669 2.99807   2
  -2  -8  -2 111.842 3.03649   2
  -2   8  -2 110.304 3.09694   3
  -2   8  -2 111.444 2.58685   1
   2   8   2 111.687 3.20905   1
   2   8   2 109.543 3.31136   3
  -4  -8  -2 34.2331 1.49553   2
   4  -8   2 40.8727 1.57344   2
  -4  -8  -2 36.1980 1.68343   1
  -4   8  -2 38.7433 1.36182   1
   4   8   2 39.3682 1.84385   3
  -4   8  -2 39.4887 1.69181   3
   4   8   2 38.1125 1.70253   1
   6  -8   2 88.8476 2.59127   2
  -6  -8  -2 90.2587 2.67097   2
  -6  -8  -2 91.6986 2.97737   1
   6   8   2 86.8348 3.11067   3
  -6   8  -2 88.7163 2.85379   3
  -6   8  -2 87.8501 2.52556   1
  -8  -8  -2 132.297 3.95091   1
  -8  -8  -2 132.677 3.58002   2
   8  -8   2 132.967 3.42957   2
  -8   8  -2 131.421 3.85398   3
   8   8   2 124.443 4.15035   3
  -8   8  -2 136.862 3.60732   1
 -10  -8  -2 24.2823 1.60698   1
 -10  -8  -2 26.6229 1.38681   2
 -10   8  -2 26.2007 1.58730   3
  10   8   2 24.6964 1.81994   3
 -10   8  -2 26.9818 1.49271   1
 -12  -8  -2 34.4415 2.00518   1
  12   8   2 33.3860 2.21371   3
 -12   8  -2 34.3300 1.89499   3
 -12   8  -2 37.2117 1.86454   1
 -14  -8  -2 18.9456 1.64870   1
  14   8   2 15.4246 1.85195   3
 -14   8  -2 14.6682 1.52002   3
 -14   8  -2 18.0381 1.45150   1
 -16  -8  -2 8.78859 1.39565   1
  16   8   2 8.81477 1.54079   3
 -16   8  -2 6.04254 1.13181   1
 -16   8  -2 8.94624 1.28728   3
 -18  -8  -2 13.8227 1.76872   1
  18   8   2 15.7808 2.06795   3
 -18   8  -2 15.1132 1.75415   1
 -20  -8  -2 0.56264 0.89358   1
 -20   8  -2 1.23639 0.87190   1
 -23  -9   2 3.60524 1.01761   1
 -23   9   2 0.79346 0.83924   1
 -21  -9   2 3.13083 0.96090   1
 -21   9   2 2.03601 0.86872   1
 -19  -9   2 0.36015 0.55248   1
 -19  -9   2 0.33455 0.86385   2
 -19   9   2 1.40201 0.84994   1
  17  -9  -2 34.8212 1.88637   2
 -17  -9   2 34.1447 2.18291   2
 -17  -9   2 38.2286 1.90707   1
 -17   9   2 39.9126 2.39101   1
  15  -9  -2 2.73943 0.69980   2
 -15  -9   2 1.82961 0.82750   2
 -15  -9   2 1.56218 0.59202   1
 -15   9   2 2.20090 0.82964   1
  15   9  -2 2.23704 0.75264   3
 -13  -9   2 10.1579 0.87799   1
  13  -9  -2 10.6477 1.13252   2
 -13  -9   2 12.7223 1.47946   2
 -13   9   2 9.53449 1.31584   1
  13   9  -2 10.3746 1.15363   3
 -13   9   2 11.0326 1.01321   3
 -11  -9   2 214.241 5.79949   2
  11  -9  -2 220.647 5.48803   2
 -11  -9   2 220.649 5.04633   1
 -11   9   2 225.331 5.18094   3
  11   9  -2 217.760 5.49415   3
 -11   9   2 221.463 5.86623   1
  -9  -9   2 127.610 3.90491   2
   9  -9  -2 128.308 3.67124   2
  -9  -9   2 130.286 3.15701   1
  -9   9   2 128.965 3.44693   3
  -9   9   2 132.170 3.94648   1
   9   9  -2 133.814 3.68100   3
  -7  -9   2 38.0909 1.84820   2
  -7  -9   2 40.4326 1.26169   1
   7  -9  -2 37.8270 1.70685   2
   7   9  -2 40.2704 1.70759   3
  -7   9   2 39.7560 1.84542   1
  -7   9   2 40.9264 1.62674   3
  -5  -9   2 74.1449 2.61479   2
  -5  -9   2 77.4888 1.83209   1
   5  -9  -2 76.4571 2.49449   2
  -5   9   2 79.0825 2.67422   1
  -5   9   2 77.7499 2.45034   3
   5   9  -2 78.8055 2.50178   3
  -3  -9   2 16.5545 0.55788   1
   3  -9  -2 17.9730 1.05754   2
  -3  -9   2 15.3483 1.08606   2
  -3   9   2 16.4646 1.05668   3
   3   9  -2 14.9178 1.02447   3
  -3   9   2 16.0255 1.10376   1
  -1  -9   2 15.9387 1.03588   2
   1  -9  -2 17.0811 1.06886   2
  -1  -9   2 16.3488 0.58289   1
   1   9  -2 16.6491 0.57735   1
   1   9  -2 15.7392 1.03734   3
  -1   9   2 15.4338 1.07031   1
  -1   9   2 15.7236 1.04925   3
  -1  -9  -2 74.3437 2.58049   1
  -1  -9  -2 77.7267 2.48793   2
   1  -9   2 81.8596 2.56597   2
  -1   9  -2 79.1028 2.53022   3
   1   9   2 76.7178 2.58367   1
   1   9   2 80.4659 2.70318   3
  -1   9  -2 75.2481 1.92170   1
   3  -9   2 40.6987 1.68298   2
  -3  -9  -2 38.8179 1.67471   2
  -3  -9  -2 42.5241 1.84890   1
  -3   9  -2 41.6410 1.38961   1
   3   9   2 39.5974 1.77111   1
  -3   9  -2 41.1707 1.76941   3
   3   9   2 38.1334 1.85393   3
   5  -9   2 135.997 3.59200   2
  -5  -9  -2 129.926 3.80373   1
  -5  -9  -2 130.246 3.60738   2
  -5   9  -2 130.454 3.31397   1
   5   9   2 134.210 4.08204   3
  -5   9  -2 123.862 3.66057   3
   7  -9   2 210.808 5.10824   2
  -7  -9  -2 222.659 5.59514   1
  -7  -9  -2 217.624 5.27735   2
  -7   9  -2 214.473 5.45160   3
   7   9   2 212.303 5.89436   3
  -7   9  -2 210.878 5.06908   1
   9  -9   2 10.5223 1.00876   2
  -9  -9  -2 9.08914 1.18942   1
  -9  -9  -2 10.3020 1.07529   2
  -9   9  -2 12.5029 1.28926   3
   9   9   2 8.21790 1.31659   3
  -9   9  -2 11.7781 1.01789   1
 -11  -9  -2 2.46255 0.79144   1
 -11   9  -2 2.18102 0.63874   1
 -11   9  -2 2.55394 0.68075   3
  11   9   2 2.13428 0.88549   3
 -13  -9  -2 36.1949 2.13779   1
 -13   9  -2 37.9226 2.04587   1
 -13   9  -2 35.0698 2.00751   3
  13   9   2 39.2486 2.50471   3
 -15  -9  -2 1.42150 0.78103   1
 -15   9  -2 0.17171 0.59107   3
 -15   9  -2 1.10201 0.69549   1
  15   9   2 1.60360 0.94050   3
 -17  -9  -2 1.71686 0.75948   1
 -17   9  -2 2.65329 0.94292   1
  17   9   2 1.13937 0.96300   3
 -19  -9  -2 2.32382 1.05012   1
 -19   9  -2 1.52572 0.91079   1
 -22  10   2 9.79519 1.70129   1
 -20 -10   2 19.2552 1.65919   1
 -20  10   2 16.0642 1.99276   1
 -18 -10   2 7.75925 1.29517   2
 -18 -10   2 9.41123 1.20574   1
 -18  10   2 9.41557 1.53738   1
 -16 -10   2 69.8562 3.10812   2
  16 -10  -2 67.5785 2.68728   2
 -16 -10   2 69.9392 2.61963   1
 -16  10   2 72.0591 3.22628   1
  16  10  -2 67.4573 2.89052   3
 -14 -10   2 14.9404 1.14086   1
 -14 -10   2 15.5916 1.69563   2
  14 -10  -2 17.5076 1.39371   2
 -14  10   2 13.7742 1.61451   1
  14  10  -2 13.2600 1.46010   3
 -12 -10   2 90.4463 3.40185   2
 -12 -10   2 89.4240 2.72158   1
  12 -10  -2 97.8280 3.17322   2
 -12  10   2 97.5251 3.50858   1
 -12  10   2 91.6336 2.85633   3
  12  10  -2 91.0692 3.17159   3
  10 -10  -2 213.274 5.43393   2
 -10 -10   2 211.281 4.82514   1
 -10 -10   2 223.988 5.85376   2
 -10  10   2 209.994 5.72803   1
  10  10  -2 215.621 5.48645   3
 -10  10   2 209.215 5.14672   3
  -8 -10   2 17.3921 0.86953   1
  -8 -10   2 18.2531 1.32232   2
   8 -10  -2 16.5794 1.23396   2
   8  10  -2 19.2741 1.28098   3
  -8  10   2 19.5621 1.18256   3
  -8  10   2 16.2947 1.28671   1
  -6 -10   2 179.840 4.06405   1
   6 -10  -2 175.895 4.56964   2
  -6 -10   2 170.522 4.74154   2
  -6  10   2 169.222 4.70768   1
  -6  10   2 177.343 4.47971   3
   6  10  -2 171.139 4.52838   3
   4 -10  -2 87.5776 2.81529   2
  -4 -10   2 88.7298 2.96897   2
  -4  10   2 86.2015 2.90841   1
  -4  10   2 85.7837 2.77491   3
   4  10  -2 84.2482 2.76760   3
  -2 -10   2 440.820 9.55638   2
   2 -10  -2 441.882 9.40583   2
  -2  10   2 431.654 9.46699   3
   2  10  -2 439.658 9.38686   3
  -2  10   2 439.473 9.53800   1
   0 -10  -2 88.2982 2.91302   1
   0 -10   2 87.1870 2.85201   2
   0 -10  -2 82.1923 2.73638   2
   0  10  -2 85.5559 2.76815   3
   0  10   2 90.5866 2.99559   3
   0  10   2 84.6516 2.84077   1
   2 -10   2 169.966 4.49848   2
  -2 -10  -2 171.986 4.49943   2
  -2 -10  -2 176.428 4.64663   1
   2  10   2 171.713 4.77656   3
  -2  10  -2 170.339 4.50653   3
   2  10   2 175.492 4.60737   1
  -2  10  -2 174.097 3.89123   1
  -4 -10  -2 17.8942 1.21562   2
   4 -10   2 18.4378 1.19513   2
  -4 -10  -2 16.9226 1.24553   1
   4  10   2 17.3074 1.62540   3
  -4  10  -2 18.3347 0.98490   1
   4  10   2 19.3247 1.30139   1
  -4  10  -2 17.3242 1.25512   3
  -6 -10  -2 207.759 5.49425   1
  -6 -10  -2 212.095 5.30112   2
   6 -10   2 208.485 5.21397   2
   6  10   2 212.612 5.88035   3
  -6  10  -2 212.463 5.42263   3
  -6  10  -2 210.966 4.98549   1
   8 -10   2 95.8554 2.99068   2
  -8 -10  -2 89.1735 3.23649   1
  -8 -10  -2 105.618 3.21313   2
  -8  10  -2 92.9163 3.20443   3
  -8  10  -2 95.4101 2.97341   1
   8  10   2 92.9951 3.63746   3
 -10 -10  -2 12.5916 1.25131   2
 -10 -10  -2 16.6656 1.41149   1
 -10  10  -2 15.2393 1.22258   1
 -10  10  -2 16.0038 1.52571   3
  10  10   2 15.7465 1.82000   3
 -12 -10  -2 70.7907 2.95364   1
 -12  10  -2 63.2688 2.72876   3
  12  10   2 65.6457 3.24847   3
 -12  10  -2 66.7557 2.72206   1
 -14 -10  -2 9.26805 1.38730   1
  14  10   2 13.0633 1.83305   3
 -14  10  -2 8.83217 1.26853   3
 -14  10  -2 9.33209 1.28373   1
 -16 -10  -2 19.0779 1.95038   1
 -16  10  -2 19.7466 1.66304   3
  16  10   2 17.9518 2.16453   3
 -16  10  -2 16.6785 1.81022   1
 -18 -10  -2 6.56780 1.30859   1
  18  10   2 11.2597 1.91890   3
 -18  10  -2 6.62753 2.05672   1
 -21  11   2 18.5264 2.16717   1
 -19  11   2 9.46467 1.54358   1
  17 -11  -2 18.1265 1.44979   2
 -17 -11   2 16.2384 1.83476   2
 -17  11   2 14.7079 1.84896   1
  15 -11  -2 47.8032 2.25035   2
 -15 -11   2 47.4086 2.62291   2
 -15  11   2 45.4157 2.57792   1
  15  11  -2 48.7031 2.42415   3
  13 -11  -2 163.842 4.68103   2
 -13 -11   2 172.938 5.19291   2
 -13  11   2 160.293 5.08223   1
  13  11  -2 162.928 4.84316   3
 -13  11   2 165.459 4.43294   3
  11 -11  -2 15.1165 1.27846   2
 -11 -11   2 12.1969 1.49470   2
 -11  11   2 13.0600 1.46183   1
  11  11  -2 14.7415 1.47507   3
 -11  11   2 14.1731 1.10792   3
  -9 -11   2 401.727 9.26254   2
   9 -11  -2 391.898 8.81453   2
  -9  11   2 382.608 9.10004   1
  -9  11   2 388.694 8.60556   3
   9  11  -2 389.897 8.87573   3
  -7 -11   2 73.2087 2.86317   2
   7 -11  -2 74.6071 2.68675   2
   7  11  -2 78.4127 2.75445   3
  -7  11   2 68.9380 2.75162   1
  -7  11   2 71.9035 2.55778   3
  -5 -11   2 81.0247 2.95903   2
   5 -11  -2 76.6044 2.76096   2
  -5  11   2 79.5627 2.74458   3
   5  11  -2 81.8476 2.81721   3
  -5  11   2 82.3027 2.91377   1
  -3 -11   2 222.812 5.74505   2
   3 -11  -2 228.898 5.60079   2
  -3  11   2 220.338 5.61358   3
   3  11  -2 218.569 5.53590   3
  -3  11   2 224.347 5.67558   1
   1 -11  -2 219.246 5.54073   2
   1 -11  -2 222.460 5.65520   1
  -1 -11   2 219.444 5.62822   2
   1  11  -2 225.073 5.54957   3
  -1  11   2 219.957 5.58463   1
  -1  11   2 221.648 5.69851   3
  -1 -11  -2 74.0691 2.69486   2
   1 -11   2 80.4529 2.79526   2
  -1 -11  -2 73.6728 2.71721   1
   1  11   2 79.4449 2.75328   1
  -1  11  -2 77.8513 2.72590   3
   1  11   2 77.4455 2.91130   3
   3 -11   2 72.0420 2.60093   2
  -3 -11  -2 70.1976 2.59176   2
  -3 -11  -2 70.1956 2.63400   1
  -3  11  -2 71.9509 2.58693   3
   3  11   2 67.5257 2.76617   3
   3  11   2 68.1488 2.57619   1
  -5 -11  -2 397.568 8.83039   2
   5 -11   2 379.499 8.67259   2
  -5 -11  -2 387.958 8.88948   1
  -5  11  -2 383.036 8.79060   3
   5  11   2 406.617 9.41014   3
  -7 -11  -2 10.8185 1.27573   1
   7 -11   2 11.4809 1.21959   2
  -7 -11  -2 15.2553 1.40903   2
  -7  11  -2 13.4603 1.34991   3
   7  11   2 9.62017 1.40473   3
  -9 -11  -2 160.160 4.54686   2
  -9 -11  -2 161.164 4.75597   1
   9 -11   2 156.109 4.35779   2
   9  11   2 160.414 5.20526   3
  -9  11  -2 158.344 4.62837   3
 -11 -11  -2 46.9021 2.39953   1
 -11  11  -2 48.0781 2.33513   3
  11  11   2 45.9567 2.72868   3
 -13 -11  -2 15.6028 1.66593   1
  13  11   2 14.0864 1.92346   3
 -13  11  -2 17.1210 1.68381   3
 -15 -11  -2 9.89070 1.47487   1
  15  11   2 12.5825 1.85968   3
 -15  11  -2 8.79977 1.31592   3
 -17 -11  -2 18.4494 1.97837   1
  17  11   2 21.3286 2.48143   3
 -20  12   2 9.41086 1.60928   1
 -18 -12   2 0.87091 0.91467   2
 -18  12   2 1.23268 0.82194   1
 -16 -12   2 12.0137 1.64652   2
  16 -12  -2 15.4825 1.56638   2
 -16  12   2 16.9301 1.87972   1
  16  12  -2 14.1717 1.66670   3
 -14 -12   2 20.2368 2.04320   2
  14 -12  -2 19.5797 1.61867   2
 -14  12   2 19.0986 1.97266   1
  14  12  -2 20.5834 1.70911   3
  12 -12  -2 3.47222 0.85832   2
 -12 -12   2 2.29806 0.84601   2
  12  12  -2 2.85410 0.82136   3
 -12  12   2 2.24428 0.73693   3
 -12  12   2 2.55688 0.85962   1
 -10 -12   2 18.2741 1.75778   2
  10 -12  -2 17.0224 1.39837   2
 -10  12   2 14.0822 1.54929   1
 -10  12   2 15.4451 1.23014   3
  10  12  -2 13.7496 1.45359   3
  -8 -12   2 25.3672 1.78772   2
   8 -12  -2 25.0406 1.54630   2
  -8  12   2 24.0032 1.49838   3
  -8  12   2 27.9149 1.77157   1
   8  12  -2 22.9415 1.59057   3
   6 -12  -2 125.741 3.82131   2
  -6 -12   2 125.764 4.02358   2
  -6  12   2 117.196 3.84453   1
  -6  12   2 119.657 3.67519   3
   6  12  -2 121.435 3.80371   3
  -4 -12   2 118.863 3.88132   2
   4 -12  -2 116.900 3.69768   2
  -4  12   2 116.405 3.68018   3
   4  12  -2 123.559 3.74582   3
  -4  12   2 126.643 3.85785   1
   2 -12  -2 2.39469 0.74532   2
  -2 -12   2 2.50837 0.71875   2
  -2  12   2 1.01964 0.57884   1
  -2  12   2 1.33789 0.64413   3
   2  12  -2 2.14749 0.75708   3
   0 -12  -2 119.493 3.73828   1
   0 -12   2 119.620 3.79960   2
   0 -12  -2 119.212 3.71533   2
   0  12   2 124.277 3.75252   1
   0  12  -2 124.011 3.75930   3
   0  12   2 115.790 3.83324   3
  -2 -12  -2 119.927 3.76344   2
  -2 -12  -2 120.537 3.75673   1
   2 -12   2 120.640 3.78606   2
  -2  12  -2 117.159 3.70737   3
   2  12   2 124.062 4.03108   3
   2  12   2 126.587 3.78772   1
   4 -12   2 26.4068 1.58814   2
  -4 -12  -2 23.8013 1.59992   2
  -4 -12  -2 22.2480 1.49772   1
   4  12   2 20.7810 1.60424   3
  -4  12  -2 25.7543 1.62868   3
  -6 -12  -2 16.9643 1.37945   2
  -6 -12  -2 15.2943 1.30547   1
   6 -12   2 16.3100 1.50599   2
   6  12   2 16.1372 1.75020   3
  -6  12  -2 16.5667 1.38076   3
   8 -12   2 3.98548 0.79263   2
  -8 -12  -2 3.17821 0.76434   2
  -8 -12  -2 3.08611 0.82811   1
   8  12   2 3.79914 1.08140   3
  -8  12  -2 3.26812 0.87903   3
 -10 -12  -2 18.7820 1.57290   1
 -10 -12  -2 19.5396 1.47279   2
 -10  12  -2 19.4713 1.47835   3
  10  12   2 17.5331 2.03881   3
 -12 -12  -2 13.3396 1.57663   1
 -12  12  -2 14.7755 1.59538   3
  12  12   2 11.9967 1.77303   3
 -14 -12  -2 0.77855 0.75358   1
  14  12   2 1.41015 0.94204   3
 -14  12  -2 1.60113 0.85488   3
 -16 -12  -2 7.78723 1.35497   1
  16  12   2 11.5805 1.84788   3
 -19  13   2 6.97680 1.37598   1
 -17 -13   2 8.03330 1.38746   2
  17 -13  -2 4.34611 1.04620   2
 -17  13   2 7.09349 1.34478   1
 -15 -13   2 1.33962 0.83589   2
  15 -13  -2 0.21005 0.64381   2
  15  13  -2 1.33304 0.84724   3
 -15  13   2 2.75050 0.93364   1
  13 -13  -2 38.8861 2.14989   2
 -13 -13   2 36.1162 2.33694   2
 -13  13   2 33.8172 2.22652   1
  13  13  -2 34.4780 2.16227   3
 -13  13   2 35.1928 1.93822   3
  11 -13  -2 72.1025 2.93396   2
 -11 -13   2 73.2748 3.24208   2
  11  13  -2 73.9998 3.09325   3
 -11  13   2 71.6095 2.80073   3
 -11  13   2 74.1249 3.20130   1
  -9 -13   2 11.5297 1.56328   2
   9 -13  -2 16.2764 1.56736   2
  -9  13   2 13.0073 1.47457   1
  -9  13   2 13.7132 1.39417   3
   9  13  -2 14.3670 1.55455   3
  -7 -13   2 19.4083 1.53085   2
   7 -13  -2 19.5991 1.42625   2
  -7  13   2 20.3916 1.54315   1
   7  13  -2 20.9710 1.58205   3
  -7  13   2 18.3011 1.40336   3
  -5 -13   2 66.5241 2.84850   2
   5 -13  -2 69.5653 2.75199   2
  -5  13   2 62.7676 2.59335   3
   5  13  -2 65.1144 2.72818   3
  -5  13   2 62.7449 2.65851   1
   3 -13  -2 68.9895 2.78695   2
  -3 -13   2 69.6066 2.88169   2
   3  13  -2 67.7748 2.75582   3
  -3  13   2 68.1792 2.77771   3
  -3  13   2 69.3813 2.72612   1
   1 -13  -2 67.1873 2.69057   1
   1 -13  -2 68.3370 2.72351   2
  -1 -13   2 71.9651 2.86098   2
  -1  13   2 65.6416 2.75938   3
   1  13  -2 69.1849 2.75892   3
  -1  13   2 62.6225 2.59328   1
  -1 -13  -2 71.4332 2.84161   2
  -1 -13  -2 67.0507 2.67113   1
   1 -13   2 66.4205 2.77217   2
  -1  13  -2 66.4177 2.66758   3
   1  13   2 71.8409 2.72121   1
   1  13   2 66.0558 2.88707   3
   3 -13   2 19.7040 1.50916   2
  -3 -13  -2 21.5316 1.58685   2
  -3 -13  -2 21.1947 1.52771   1
   3  13   2 20.8611 1.49066   1
  -3  13  -2 18.6145 1.47846   3
   3  13   2 18.4667 1.53824   3
  -5 -13  -2 13.2796 1.39723   1
  -5 -13  -2 14.8368 1.52650   2
   5 -13   2 13.9054 1.42070   2
   5  13   2 11.3105 1.47712   3
  -5  13  -2 14.3046 1.51170   3
   7 -13   2 72.0169 2.84691   2
  -7 -13  -2 71.3340 2.93398   2
  -7 -13  -2 82.1100 3.09172   1
  -7  13  -2 75.3917 2.99851   3
   7  13   2 73.1651 3.32079   3
  -9 -13  -2 35.6648 2.08609   1
   9 -13   2 34.9677 1.94941   2
  -9 -13  -2 37.5033 2.09212   2
   9  13   2 37.7016 2.50594   3
  -9  13  -2 38.6504 2.15492   3
 -11 -13  -2 1.11975 0.70060   1
 -11  13  -2 1.75137 0.83421   3
  11  13   2 1.72733 0.82515   3
 -13 -13  -2 7.12877 1.25787   1
 -13  13  -2 6.55937 1.21377   3
  13  13   2 7.98532 1.59188   3
 -15 -13  -2 7.89361 1.38081   1
 -15  13  -2 8.31774 1.35815   3
  15  13   2 7.21182 1.60382   3
 -18 -14   2 21.3053 2.33971   2
 -18  14   2 26.0909 2.19651   1
 -16 -14   2 17.9363 2.07838   2
  16 -14  -2 18.2101 1.83367   2
 -16  14   2 16.8819 1.95296   1
  16  14  -2 20.4144 2.12197   3
  14 -14  -2 15.8261 1.69989   2
 -14 -14   2 16.1282 1.90913   2
 -14  14   2 19.6902 2.06576   1
  14  14  -2 14.5197 1.71276   3
 -12 -14   2 51.9728 2.83698   2
  12 -14  -2 50.7323 2.55208   2
 -12  14   2 53.2513 2.75127   1
  12  14  -2 54.3411 2.75674   3
 -12  14   2 51.0167 2.43247   3
  10 -14  -2 44.6142 2.33712   2
 -10 -14   2 38.4014 2.40698   2
 -10  14   2 44.9785 2.21887   3
 -10  14   2 44.0896 2.42267   1
  10  14  -2 43.0600 2.39076   3
  -8 -14   2 27.7036 1.91142   2
   8 -14  -2 31.7729 1.95926   2
  -8  14   2 28.0692 1.86346   1
  -8  14   2 31.3004 1.86848   3
   8  14  -2 29.0769 1.95566   3
   6 -14  -2 92.5574 3.34898   2
  -6 -14   2 79.2201 3.32441   2
   6  14  -2 77.6751 3.13063   3
  -6  14   2 86.6338 3.22461   3
  -6  14   2 80.9798 3.17991   1
  -4 -14   2 121.190 4.17977   2
   4 -14  -2 116.537 3.98352   2
   4  14  -2 118.047 4.00526   3
  -4  14   2 125.705 4.08719   3
   2 -14  -2 7.37339 1.18358   2
   2 -14  -2 5.78360 1.09977   1
  -2 -14   2 8.50269 1.28483   2
   2  14  -2 7.68324 1.14234   3
  -2  14   2 4.45883 0.98180   3
  -2  14   2 6.47190 1.09556   1
   0 -14   2 119.210 4.05211   2
   0 -14  -2 112.847 3.89638   2
   0 -14  -2 118.046 3.84922   1
   0  14   2 117.217 4.12994   3
   0  14   2 122.672 3.88369   1
   0  14  -2 122.466 4.00410   3
  -2 -14  -2 89.7216 3.34988   2
   2 -14   2 78.3079 3.13672   2
  -2 -14  -2 86.3381 3.17206   1
   2  14   2 79.0944 3.33346   3
   2  14   2 81.4521 3.04250   1
  -2  14  -2 84.4365 3.17320   3
  -4 -14  -2 27.3541 1.85591   2
  -4 -14  -2 29.2354 1.81434   1
   4 -14   2 28.8273 1.86458   2
   4  14   2 31.2815 2.13657   3
  -4  14  -2 30.4091 1.90184   3
   6 -14   2 43.8186 2.24986   2
  -6 -14  -2 46.9219 2.39093   2
  -6 -14  -2 43.8928 2.23804   1
   6  14   2 36.0579 2.34861   3
  -6  14  -2 43.8970 2.31563   3
   8 -14   2 50.1512 2.42652   2
  -8 -14  -2 55.1712 2.65437   2
  -8 -14  -2 56.1114 2.62961   1
  -8  14  -2 52.0423 2.56022   3
   8  14   2 47.2215 2.84734   3
 -10 -14  -2 15.9330 1.72312   1
 -10 -14  -2 18.4835 1.81215   2
 -10  14  -2 15.3586 1.67987   3
  10  14   2 13.0136 1.85711   3
 -12 -14  -2 22.7565 1.80316   1
  12  14   2 14.2814 2.01695   3
 -12  14  -2 20.7197 1.76530   3
 -14 -14  -2 26.1215 2.08983   1
  14  14   2 22.7007 2.54241   3
 -14  14  -2 22.5529 1.91475   3
 -17 -15   2 1.84997 1.02865   2
 -15 -15   2 9.14749 1.56050   2
  15 -15  -2 10.2731 1.53095   2
  15  15  -2 10.6206 1.62972   3
 -15  15   2 10.5707 1.70143   1
  13 -15  -2 0.20824 0.67005   2
 -13 -15   2 0.23397 0.74422   2
 -13  15   2 0.27368 0.66779   1
  13  15  -2 0.05903 0.66153   3
 -11 -15   2 36.1089 2.40512   2
  11 -15  -2 33.4746 2.15910   2
 -11  15   2 36.5274 2.27890   1
  11  15  -2 34.0526 2.25666   3
 -11  15   2 39.5935 2.16203   3
   9 -15  -2 1.09410 0.81438   2
  -9 -15   2 0.95182 0.64650   2
  -9  15   2 2.22870 0.74451   1
   9  15  -2 1.59112 0.79914   3
  -9  15   2 1.37606 0.65891   3
   7 -15  -2 29.4072 2.00459   2
  -7 -15   2 23.8170 1.91601   2
  -7  15   2 24.8767 1.76405   1
   7  15  -2 26.4896 1.82626   3
  -7  15   2 29.9781 1.92255   3
  -5 -15   2 6.14589 1.12606   2
   5 -15  -2 2.96340 0.95880   2
  -5  15   2 5.94950 1.01250   1
   5  15  -2 4.28568 0.94210   3
  -5  15   2 4.78556 1.02678   3
   3 -15  -2 12.2457 1.46789   2
  -3 -15   2 12.8957 1.60514   2
   3 -15  -2 12.1926 1.37898   1
  -3  15   2 13.8687 1.43000   1
  -3  15   2 11.1457 1.46588   3
   3  15  -2 13.8882 1.62575   3
  -1 -15   2 12.6379 1.56165   2
   1 -15  -2 12.2420 1.56369   2
   1 -15  -2 15.3822 1.54176   1
   1  15  -2 12.8217 1.45904   3
  -1  15   2 20.0082 1.68880   3
  -1 -15  -2 4.83299 0.93623   1
   1 -15   2 6.21925 1.12539   2
  -1 -15  -2 8.36327 1.28251   2
  -1  15  -2 9.26726 1.33807   3
   1  15   2 7.52387 1.10355   1
   1  15   2 5.21615 1.03692   3
  -3 -15  -2 24.2552 1.85669   2
   3 -15   2 31.9605 2.03225   2
  -3 -15  -2 26.2990 1.70179   1
   3  15   2 31.4701 2.18148   3
  -3  15  -2 25.7094 1.78653   3
   3  15   2 27.5799 1.72747   1
  -5 -15  -2 2.28036 0.73281   1
  -5 -15  -2 2.49446 0.90077   2
   5 -15   2 2.96402 0.84713   2
  -5  15  -2 2.18163 0.92677   3
   5  15   2 2.70502 1.01783   3
  -7 -15  -2 38.6940 2.12691   1
   7 -15   2 39.9916 2.21054   2
  -7 -15  -2 32.9468 2.16901   2
  -7  15  -2 32.2986 2.02208   3
   7  15   2 31.2772 2.39606   3
  -9 -15  -2 0.12619 0.56643   1
  -9 -15  -2 0.09968 0.59328   2
   9  15   2 1.01148 0.95061   3
  -9  15  -2 -0.3467 0.70274   3
 -11 -15  -2 11.2194 1.72767   1
 -11  15  -2 8.88143 1.42049   3
  11  15   2 10.7551 1.85444   3
  13  15   2 0.09801 0.96165   3
 -13  15  -2 0.90296 0.87273   3
  16 -16  -2 0.47483 0.96580   2
 -16 -16   2 0.30862 0.84630   2
  16  16  -2 0.89206 1.03423   3
 -14 -16   2 2.62626 0.99857   2
  14 -16  -2 2.71124 1.01089   2
  14  16  -2 3.18136 1.00233   3
  12 -16  -2 5.02642 1.19324   2
 -12 -16   2 3.92526 1.20968   2
  12  16  -2 3.75319 1.06335   3
 -12  16   2 2.53565 0.86953   3
 -10 -16   2 6.71328 1.40757   2
  10 -16  -2 6.44948 1.31548   2
 -10  16   2 4.29939 0.99377   3
  10  16  -2 6.09502 1.26491   3
  -8 -16   2 6.95285 1.39970   2
   8 -16  -2 6.12171 1.16958   2
   8  16  -2 8.64209 1.39567   3
  -8  16   2 8.76402 1.29933   3
  -6 -16   2 0.67926 0.59672   2
   6 -16  -2 0.21483 0.71481   2
   6  16  -2 0.13694 0.64430   3
  -6  16   2 1.17129 0.62266   3
  -4 -16   2 2.51246 0.83092   2
   4 -16  -2 3.81478 0.95351   2
  -4  16   2 3.61025 0.97730   3
   4  16  -2 1.52853 0.83451   3
   2 -16  -2 7.32018 1.29651   2
  -2 -16   2 7.94892 1.34659   2
   2  16  -2 7.72622 1.26628   3
  -2  16   2 8.39391 1.34234   3
   0 -16   2 2.09881 0.78614   2
   0 -16  -2 2.06749 0.82299   2
   0  16   2 2.06776 0.87290   3
   0  16  -2 2.17234 0.88019   3
  -2 -16  -2 1.61185 0.84427   2
   2 -16   2 0.69686 0.67495   2
   2  16   2 1.26788 0.90044   3
  -2  16  -2 0.98305 0.69163   3
  -4 -16  -2 9.08194 1.43691   2
   4 -16   2 7.97760 1.26456   2
   4  16   2 8.31167 1.48641   3
  -4  16  -2 8.65408 1.38758   3
   6 -16   2 4.78439 1.08535   2
  -6 -16  -2 3.30335 1.00125   2
  -6  16  -2 4.60853 1.15330   3
   6  16   2 4.50599 1.24450   3
   8 -16   2 3.86383 0.98232   2
  -8 -16  -2 2.29585 0.86915   2
  -8  16  -2 3.56118 0.97804   3
   8  16   2 2.86297 1.17486   3
 -10 -16  -2 5.28930 1.23600   2
 -10  16  -2 2.78378 1.02895   3
  10  16   2 2.05202 1.11672   3
 -12  16  -2 1.24521 0.93681   3
  12  16   2 1.83518 1.14929   3
 -15 -17   2 11.3614 1.79286   2
  15 -17  -2 10.5233 1.67016   2
  15  17  -2 10.3702 1.76338   3
 -13 -17   2 3.04709 1.07050   2
  13 -17  -2 1.88078 1.02288   2
  13  17  -2 1.48280 1.02820   3
  11 -17  -2 27.2130 2.17202   2
 -11 -17   2 28.4633 2.34143   2
  11  17  -2 26.4820 2.19068   3
 -11  17   2 28.5114 2.03872   3
  -9 -17   2 5.36914 1.32336   2
   9 -17  -2 6.51382 1.35775   2
  -9  17   2 7.14261 1.26869   3
   9  17  -2 7.96116 1.42853   3
   7 -17  -2 28.2833 2.15015   2
  -7 -17   2 23.6333 2.39843   2
  -7  17   2 29.6412 2.09653   3
   7  17  -2 23.7426 2.03397   3
  -5 -17   2 9.34991 1.53471   2
   5 -17  -2 7.53157 1.32738   2
   5  17  -2 9.68570 1.47121   3
  -5  17   2 6.76865 1.28386   3
  -3 -17   2 25.3650 2.07055   2
   3 -17  -2 22.6036 2.18886   2
  -3  17   2 21.9375 2.19359   3
   3  17  -2 22.6232 1.80672   3
   1 -17  -2 21.5039 2.14514   2
  -1 -17   2 25.7110 1.96753   2
  -1  17   2 26.4247 2.12350   3
   1  17  -2 19.3657 1.99784   3
   1 -17   2 7.42086 1.36572   2
  -1 -17  -2 6.65982 1.33895   2
   1  17   2 9.96695 1.56749   3
  -1  17  -2 8.53047 1.39880   3
   3 -17   2 26.7853 2.05564   2
  -3 -17  -2 27.3288 2.08995   2
   3  17   2 22.2232 2.31430   3
  -3  17  -2 26.6817 1.97661   3
  -5 -17  -2 6.93942 1.35860   2
   5 -17   2 6.72409 1.28469   2
  -5  17  -2 5.44484 1.26590   3
   5  17   2 6.39523 1.34050   3
   7 -17   2 28.6005 2.14161   2
  -7 -17  -2 28.7138 2.21470   2
   7  17   2 22.7866 2.54799   3
  -7  17  -2 24.8548 2.10337   3
  -9 -17  -2 2.45520 0.95335   2
  -9  17  -2 0.00599 0.82808   3
   9  17   2 2.21410 1.18042   3
  11  17   2 7.78897 1.65062   3
 -11  17  -2 9.22280 1.55242   3
  12 -18  -2 3.23124 1.14624   2
 -12 -18   2 2.39463 1.07778   2
  12  18  -2 3.27159 1.13473   3
  10 -18  -2 0.52541 0.84942   2
 -10 -18   2 3.20668 1.14545   2
 -10  18   2 0.74661 0.82115   3
  10  18  -2 0.66888 0.65087   3
  -8 -18   2 12.8900 1.93725   2
   8 -18  -2 12.8134 1.79171   2
  -8  18   2 11.4702 1.61630   3
   8  18  -2 12.6951 1.75871   3
   6 -18  -2 8.05414 1.51155   2
  -6 -18   2 10.1919 1.70451   2
   6  18  -2 9.80102 1.57885   3
  -6  18   2 8.10038 1.43652   3
  -4 -18   2 6.54470 1.44233   2
   4 -18  -2 8.38776 1.49418   2
   4  18  -2 10.1813 1.61808   3
  -4  18   2 12.1929 1.72136   3
   2 -18  -2 9.41732 1.61685   2
  -2 -18   2 12.6505 1.80340   2
  -2  18   2 9.44668 1.54158   3
   2  18  -2 10.9590 1.61793   3
   0 -18   2 8.78961 1.53479   2
   0 -18  -2 9.43683 1.57976   2
   0  18   2 10.5812 1.71304   3
   0  18  -2 11.1562 1.65085   3
  -2 -18  -2 7.29035 1.33713   2
   2 -18   2 5.87887 1.29939   2
  -2  18  -2 6.45675 1.38584   3
   2  18   2 7.79875 1.51279   3
  -4 -18  -2 12.6957 1.77535   2
   4 -18   2 13.0847 1.75621   2
   4  18   2 14.2200 2.05189   3
  -4  18  -2 11.3022 1.66961   3
   6 -18   2 1.91436 0.91120   2
  -6 -18  -2 4.25990 1.12814   2
   6  18   2 2.13041 1.10012   3
  -6  18  -2 -0.2121 0.60268   3
  -8 -18  -2 5.73411 1.31330   2
   8 -18   2 5.07628 1.64304   2
   8  18   2 3.62818 1.27139   3
  -8  18  -2 3.19816 1.16859   3
   9 -19  -2 2.84503 1.14609   2
  -9 -19   2 2.90415 1.22851   2
   9  19  -2 2.98412 1.15239   3
  -9  19   2 2.87850 0.98350   3
  -7 -19   2 3.26925 1.22411   2
   7 -19  -2 2.71138 1.11474   2
   7  19  -2 4.52649 1.24304   3
  -7  19   2 4.17751 1.18850   3
  -5 -19   2 5.25144 1.35049   2
   5 -19  -2 6.26655 1.48813   2
   5  19  -2 9.08768 1.63446   3
  -5  19   2 7.29742 1.45025   3
  -3 -19   2 4.85569 1.27096   2
   3 -19  -2 3.54379 1.22903   2
  -3  19   2 5.85916 1.35913   3
   3  19  -2 6.32839 1.37334   3
  -1 -19   2 5.61705 1.34966   2
   1 -19  -2 5.68111 1.32247   2
   1  19  -2 4.68213 1.26460   3
  -1  19   2 4.73878 1.32037   3
  -1 -19  -2 6.48724 1.40494   2
   1 -19   2 7.03201 1.48918   2
   1  19   2 7.38217 1.57413   3
  -1  19  -2 8.20192 1.52291   3
   3 -19   2 5.16886 1.25556   2
  -3 -19  -2 2.18956 1.06719   2
   3  19   2 1.59543 1.14761   3
  -3  19  -2 2.42791 1.13910   3
   5 -19   2 3.80964 1.08711   2
  -5 -19  -2 6.94191 1.39119   2
   5  19   2 2.83776 1.10214   3
  -5  19  -2 3.01069 1.15848   3
  -6  20   2 9.38946 1.66156   3
   6  20  -2 4.46907 1.55062   3
   4 -20  -2 8.13165 1.65406   2
  -4 -20   2 6.82271 1.62064   2
   4  20  -2 5.83522 1.43747   3
  -4  20   2 8.86231 1.72282   3
  -2 -20   2 38.4647 2.80237   2
   2 -20  -2 40.8121 2.83471   2
   2  20  -2 36.5055 2.68880   3
  -2  20   2 37.3924 2.79666   3
   0 -20   2 8.96152 1.63093   2
   0 -20  -2 6.29385 1.50862   2
   0  20   2 7.55835 1.65905   3
   0  20  -2 6.64392 1.49282   3
   2 -20   2 7.89269 1.62494   2
  -2 -20  -2 9.12634 1.98723   2
 -26   0   3 0.16166 0.84196   1
 -24   0   3 0.96417 0.85937   1
 -22   0   3 0.30571 0.70148   1
 -20   0   3 -0.3731 0.61667   1
 -20   0   3 0.79463 0.50815   2
  20   0  -3 0.32680 0.48855   2
 -18   0   3 -0.1395 0.42738   2
  18   0  -3 0.22418 0.43162   2
 -18   0   3 0.07846 0.40317   1
 -16   0   3 0.28869 0.45788   2
 -16   0   3 1.23333 0.58902   1
 -14   0   3 0.38542 0.38436   1
 -14   0   3 -0.3110 0.31187   2
 -12   0   3 0.06056 0.22653   1
 -12   0   3 -0.2489 0.30271   2
 -10   0   3 0.33196 0.25782   2
 -10   0   3 0.03106 0.27900   1
  -8   0   3 -0.0498 0.24432   2
  -8   0   3 -0.4001 0.17460   1
  -6   0   3 0.03165 0.26547   2
  -6   0   3 0.07007 0.23327   1
  -6   0   3 -0.0887 0.13026   3
   6   0  -3 0.06029 0.12961   3
  -4   0   3 -0.2468 0.16012   1
  -4   0   3 0.09667 0.21631   2
  -4   0   3 -0.0069 0.15597   3
  -2   0   3 -0.0795 0.17055   1
  -2   0   3 -0.0675 0.18673   3
  -2   0   3 0.03002 0.17531   2
   0   0   3 -0.0801 0.25992   3
   0   0  -3 0.15569 0.23327   1
   0   0   3 0.27951 0.22416   1
   0   0   3 -0.1418 0.15852   2
   2   0   3 0.54225 0.15623   2
  -2   0  -3 -0.0038 0.16237   1
  -2   0  -3 0.34704 0.13090   2
   2   0   3 0.25005 0.31086   3
   4   0   3 -0.0197 0.34842   3
  -4   0  -3 -0.3387 0.24996   1
  -6   0  -3 -0.4356 0.28418   1
   6   0   3 0.16419 0.38156   3
   8   0   3 0.22020 0.45237   3
  -8   0  -3 0.26007 0.39597   1
  10   0   3 0.55927 0.59207   3
 -10   0  -3 0.51187 0.55356   1
  12   0   3 -0.3651 0.57893   3
 -12   0  -3 -0.6088 0.44799   3
 -12   0  -3 -0.2332 0.46214   1
  14   0   3 0.22944 0.62653   3
 -14   0  -3 0.23479 0.56276   3
 -14   0  -3 1.35125 0.74985   1
  16   0   3 0.13708 0.71592   3
 -16   0  -3 -0.9147 0.58439   3
 -16   0  -3 -0.3407 0.62534   1
 -18   0  -3 -1.3553 0.55917   3
  18   0   3 0.11391 0.82332   3
 -18   0  -3 -0.1951 0.70335   1
 -20   0  -3 1.54478 0.94702   1
 -25  -1   3 0.67185 0.86548   1
 -25   1   3 1.51235 1.02974   1
 -23  -1   3 7.92516 1.34659   1
 -23   1   3 10.1204 1.58571   1
 -21  -1   3 1.11477 0.73358   1
 -21   1   3 2.51093 0.93158   1
 -19  -1   3 16.2348 1.53987   2
  19  -1  -3 16.4160 1.28954   2
 -19  -1   3 16.2291 1.36311   1
 -19   1   3 14.3375 1.41738   2
 -19   1   3 14.3812 1.58033   1
 -17  -1   3 71.3748 2.73143   2
  17  -1  -3 72.3837 2.69872   2
 -17  -1   3 71.4750 2.75475   1
 -17   1   3 70.1314 2.82629   1
 -17   1   3 69.6868 2.64241   2
 -15  -1   3 5.60741 0.87561   2
  15  -1  -3 4.24925 0.76732   2
 -15  -1   3 4.92647 0.82076   1
 -15   1   3 5.54708 0.87119   2
 -15   1   3 4.57982 0.81156   1
 -13  -1   3 39.5772 1.77928   2
 -13  -1   3 38.8727 1.66403   1
 -13   1   3 37.2764 1.71202   2
 -13   1   3 39.0904 1.73471   1
  13   1  -3 37.2916 0.88726   3
 -11  -1   3 259.333 5.72929   1
 -11  -1   3 246.399 5.92802   2
 -11   1   3 251.515 5.83231   1
  11   1  -3 254.581 4.69696   3
 -11   1   3 258.353 5.94217   2
  -9  -1   3 57.6493 2.04825   2
  -9  -1   3 65.1838 1.91491   1
  -9   1   3 56.9129 1.95357   1
   9   1  -3 61.0921 1.25638   3
  -9   1   3 59.4674 2.05425   2
  -7  -1   3 192.302 4.52166   2
  -7  -1   3 192.781 4.23499   1
  -7   1   3 192.358 3.73620   3
   7   1  -3 193.389 3.73933   3
  -7   1   3 190.505 4.49384   2
  -7   1   3 191.135 4.40342   1
  -5  -1   3 1809.97 33.6758   2
  -5  -1   3 1848.06 33.2361   3
  -5  -1   3 1812.36 33.3662   1
  -5   1   3 1777.51 33.5550   3
  -5   1   3 1801.79 33.5888   1
  -5   1   3 1819.66 33.6599   2
   5   1  -3 1814.29 33.1726   3
  -3  -1   3 -0.0462 0.17397   2
   3  -1  -3 0.37675 0.20843   2
  -3  -1   3 -0.1942 0.12347   1
  -3  -1   3 0.24310 0.18942   3
  -3   1   3 0.18885 0.18179   3
  -3   1   3 0.21616 0.21377   2
   3   1  -3 0.03024 0.16808   3
  -3   1   3 0.03435 0.21503   1
  -1  -1   3 1844.77 33.6172   3
  -1  -1   3 1823.63 33.2447   1
   1  -1  -3 1797.54 33.5129   1
   1  -1  -3 1781.62 33.2239   2
  -1  -1   3 1819.64 33.2727   2
   1   1  -3 1803.18 33.5177   3
  -1   1   3 1817.49 33.6028   3
  -1   1   3 1803.70 33.4768   1
  -1   1   3 1786.75 33.2263   2
   1   1  -3 1795.58 33.2537   1
   1  -1   3 190.952 3.91610   2
  -1  -1  -3 184.708 4.31457   1
   1  -1   3 188.509 4.51830   3
  -1  -1  -3 188.931 3.87833   2
   1   1   3 187.362 3.86365   2
   1   1   3 188.638 4.52852   3
   1   1   3 189.789 4.31034   1
  -1   1  -3 193.089 4.46598   3
  -1   1  -3 194.751 4.17984   1
   3  -1   3 56.1221 2.09309   3
   3  -1   3 61.3722 1.38149   2
  -3  -1  -3 58.6166 1.95466   1
  -3  -1  -3 62.8835 1.37500   2
   3   1   3 60.2768 2.15817   3
  -3   1  -3 63.5574 1.88779   1
   5  -1   3 245.154 6.04493   3
  -5  -1  -3 252.883 5.74338   1
  -5   1  -3 255.536 5.62530   1
   5   1   3 248.819 6.08272   3
   7  -1   3 38.2999 1.89881   3
  -7  -1  -3 38.1134 1.67987   1
  -7   1  -3 36.0325 1.59805   1
  -7   1  -3 39.7541 1.84759   3
   7   1   3 35.8449 1.85787   3
   9  -1   3 5.06331 0.97645   3
  -9  -1  -3 5.07348 0.86800   1
  -9   1  -3 4.76138 0.79413   1
  -9   1  -3 5.37389 0.93446   3
   9   1   3 3.35846 0.82312   3
  11  -1   3 73.7167 3.05919   3
 -11  -1  -3 70.8053 2.72166   1
 -11   1  -3 70.5582 2.65147   1
 -11   1  -3 72.7563 2.91053   3
  11   1   3 69.9053 3.01463   3
 -13  -1  -3 18.3331 1.46880   1
  13  -1   3 13.7531 1.61480   3
  13   1   3 15.0368 1.75252   3
 -13   1  -3 16.8223 1.41734   1
 -13   1  -3 16.6495 1.69032   3
 -15  -1  -3 2.70585 0.91259   3
 -15  -1  -3 1.27590 0.74604   1
  15  -1   3 0.86244 0.74389   3
  15   1   3 2.19780 0.92190   3
 -15   1  -3 1.82495 0.69528   1
 -15   1  -3 1.91737 0.86106   3
 -17  -1  -3 8.64814 1.42894   3
  17  -1   3 7.90134 1.44806   3
 -17  -1  -3 8.23469 1.38339   1
  17   1   3 9.34773 1.58560   3
 -17   1  -3 9.53393 1.46720   1
 -17   1  -3 9.05387 1.45245   3
 -19  -1  -3 2.22963 1.04345   1
 -19   1  -3 2.53294 0.89782   1
 -26  -2   3 8.52638 1.58107   1
 -26   2   3 4.21941 1.20889   1
 -24  -2   3 1.28807 0.88283   1
 -24   2   3 1.01751 0.97654   1
 -22  -2   3 -1.2842 0.56284   1
 -22   2   3 0.45144 0.58778   1
 -20  -2   3 -0.7149 0.34197   2
  20  -2  -3 0.38455 0.55197   2
 -20  -2   3 -0.3254 0.52934   1
 -20   2   3 0.40303 0.51368   2
 -20   2   3 0.91255 0.76688   1
  18  -2  -3 8.41590 1.06631   2
 -18  -2   3 7.09348 1.05662   2
 -18  -2   3 5.01263 0.93262   1
 -18   2   3 8.48640 1.07976   2
 -18   2   3 7.28237 1.18829   1
 -16  -2   3 24.1359 1.51015   2
 -16  -2   3 21.6980 1.41700   1
  16  -2  -3 19.4725 1.32902   2
 -16   2   3 22.6110 1.53693   1
 -16   2   3 23.6554 1.43954   2
  14  -2  -3 131.982 3.77568   2
 -14  -2   3 134.194 3.67497   1
 -14  -2   3 126.771 3.81999   2
 -14   2   3 128.726 3.73280   2
 -14   2   3 134.907 3.88801   1
 -12  -2   3 34.9229 1.48610   1
  12  -2  -3 39.4211 1.69047   2
 -12  -2   3 35.0189 1.65948   2
 -12   2   3 35.9277 1.65394   1
  12   2  -3 35.7968 1.02673   3
 -12   2   3 37.6454 1.65243   2
 -10  -2   3 176.953 4.20801   1
 -10  -2   3 184.897 4.60272   2
  10  -2  -3 187.911 4.54635   2
  10   2  -3 185.503 3.66138   3
 -10   2   3 178.504 4.47954   2
 -10   2   3 183.864 4.52792   1
  -8  -2   3 215.327 5.08308   2
  -8  -2   3 210.900 4.66341   1
   8  -2  -3 221.911 5.05111   2
  -8   2   3 218.947 5.02257   1
   8   2  -3 215.999 4.24648   3
  -8   2   3 219.434 5.02943   2
  -8   2   3 215.491 4.18044   3
   6  -2  -3 349.847 7.31082   2
  -6  -2   3 351.199 7.37319   2
  -6  -2   3 349.408 6.92760   1
  -6   2   3 344.112 7.28685   2
  -6   2   3 340.774 7.29543   1
   6   2  -3 351.971 6.74120   3
  -6   2   3 352.586 6.77341   3
   4  -2  -3 55.9760 1.72127   2
  -4  -2   3 56.5192 1.77215   2
  -4  -2   3 57.1234 1.48574   1
   4   2  -3 55.0750 1.55578   3
  -4   2   3 56.4260 1.72430   2
  -4   2   3 56.3026 1.80257   1
  -4   2   3 58.4568 1.61098   3
  -2  -2   3 57.0968 1.46201   1
  -2  -2   3 57.7114 1.76669   3
  -2  -2   3 56.3103 1.67129   2
   2  -2  -3 52.9347 1.61034   2
  -2   2   3 59.7141 1.81016   1
  -2   2   3 58.3465 1.64568   2
   2   2  -3 53.3794 1.45259   1
  -2   2   3 58.3244 1.75918   3
   2   2  -3 56.3570 1.70088   3
   0  -2   3 342.658 7.35194   3
   0  -2   3 341.141 6.90692   2
   0  -2  -3 348.582 7.29258   1
   0  -2  -3 349.389 6.87484   2
   0   2   3 345.133 7.25551   1
   0   2  -3 351.389 6.87769   1
   0   2   3 353.071 7.38145   3
   0   2  -3 351.095 7.30922   3
   2  -2   3 217.694 4.37784   2
  -2  -2  -3 207.496 4.90500   1
   2  -2   3 210.190 5.09907   3
  -2  -2  -3 213.211 4.32353   2
   2   2   3 226.315 5.18462   3
  -2   2  -3 215.947 4.62555   1
  -2   2  -3 216.044 5.04226   3
   2   2   3 215.712 4.92035   1
  -4  -2  -3 179.298 4.41167   1
   4  -2   3 183.903 4.69014   3
   4  -2   3 181.868 3.57655   2
  -4  -2  -3 178.844 3.57861   2
  -4   2  -3 177.018 4.14462   1
  -4   2  -3 179.766 4.56170   3
   4   2   3 185.622 4.71689   3
  -6  -2  -3 37.5049 1.65539   1
  -6  -2  -3 37.9620 0.89319   2
   6  -2   3 36.9292 1.81725   3
  -6   2  -3 36.7610 1.50261   1
  -6   2  -3 36.3301 1.72922   3
   6   2   3 35.7675 1.81119   3
   8  -2   3 134.976 4.10115   3
  -8  -2  -3 132.069 3.76688   1
   8   2   3 128.565 4.05653   3
  -8   2  -3 129.538 3.57617   1
  -8   2  -3 132.051 3.95788   3
  10  -2   3 22.5559 1.65160   3
 -10  -2  -3 21.4308 1.39576   1
 -10   2  -3 22.1550 1.54337   3
 -10   2  -3 19.0334 1.33669   1
  10   2   3 21.9213 1.65599   3
  12  -2   3 9.17184 1.34689   3
 -12  -2  -3 8.02795 1.13512   1
  12   2   3 8.60949 1.31385   3
 -12   2  -3 7.06090 1.16807   3
 -12   2  -3 5.80701 0.97225   1
 -14  -2  -3 -0.1077 0.59304   1
  14  -2   3 0.05512 0.57890   3
 -14   2  -3 -0.5092 0.50495   3
  14   2   3 0.36826 0.63421   3
 -14   2  -3 0.00371 0.45946   1
 -16  -2  -3 -0.6335 0.65501   1
  16  -2   3 -0.7225 0.59102   3
 -16   2  -3 0.34609 0.70128   3
 -16   2  -3 -0.8935 0.55732   1
  16   2   3 -0.2464 0.67622   3
  18  -2   3 -0.9944 0.93437   3
 -18  -2  -3 0.07748 0.82873   1
 -18  -2  -3 0.58999 0.81714   3
  18   2   3 1.58882 1.03197   3
 -18   2  -3 0.32168 0.80746   1
 -20  -2  -3 7.19317 1.48313   1
 -20   2  -3 7.08991 1.46109   1
 -25  -3   3 2.36206 1.02992   1
 -25   3   3 2.68221 1.17157   1
 -23  -3   3 2.10316 0.89344   1
 -23   3   3 1.58398 1.01878   1
 -21  -3   3 0.07815 0.60096   1
 -21   3   3 -0.7665 0.42920   1
 -19  -3   3 1.05219 0.62662   1
 -19  -3   3 1.28724 0.67486   2
  19  -3  -3 2.92747 0.73851   2
 -19   3   3 0.85400 0.61691   1
 -19   3   3 1.28290 0.52173   2
 -17  -3   3 15.9261 1.51213   2
  17  -3  -3 11.4606 1.23302   2
 -17  -3   3 11.7969 1.24447   1
 -17   3   3 11.0019 1.36465   1
 -17   3   3 11.3741 1.21912   2
  15  -3  -3 6.73574 0.91358   2
 -15  -3   3 5.79779 0.85099   1
 -15  -3   3 5.91133 0.91498   2
 -15   3   3 4.86859 0.91910   1
 -15   3   3 6.53028 0.90945   2
 -13  -3   3 63.3599 2.40971   2
  13  -3  -3 65.5606 2.34474   2
 -13  -3   3 63.8088 2.14750   1
 -13   3   3 63.6909 2.30579   2
 -13   3   3 59.1547 2.33050   1
  13   3  -3 63.9225 1.73731   3
  11  -3  -3 26.1328 1.35421   2
 -11  -3   3 29.4299 1.23022   1
 -11  -3   3 25.6263 1.40307   2
 -11   3   3 26.6664 0.71399   3
 -11   3   3 25.5529 1.38814   1
  11   3  -3 27.5081 0.92948   3
 -11   3   3 26.1766 1.34679   2
   9  -3  -3 18.7990 1.04661   2
  -9  -3   3 17.8801 1.06994   2
  -9  -3   3 16.5019 0.83453   1
  -9   3   3 18.6780 1.04126   2
   9   3  -3 17.9443 0.68659   3
  -9   3   3 17.9224 0.60187   3
  -9   3   3 16.9795 1.06501   1
   7  -3  -3 59.8686 1.96910   2
  -7  -3   3 59.6850 2.01314   2
  -7  -3   3 62.2899 1.63944   1
  -7   3   3 60.8859 2.02882   1
   7   3  -3 56.6397 1.49857   3
  -7   3   3 56.4521 1.92257   2
  -7   3   3 59.8029 1.51533   3
   5  -3  -3 144.843 3.51482   2
  -5  -3   3 145.685 3.57927   2
  -5  -3   3 144.496 3.05171   1
   5   3  -3 141.841 3.16794   3
  -5   3   3 141.082 3.59387   1
  -5   3   3 146.087 3.23031   3
  -5   3   3 141.873 3.48208   2
  -3  -3   3 0.40099 0.23550   2
   3  -3  -3 -0.1507 0.12629   2
  -3  -3   3 0.00987 0.10921   1
  -3   3   3 -0.1722 0.14934   3
   3   3  -3 0.01474 0.16167   3
  -3   3   3 -0.1290 0.21585   1
  -3   3   3 0.12546 0.16108   2
  -1  -3   3 138.689 3.30564   2
  -1  -3   3 147.201 3.58712   3
   1  -3  -3 145.502 3.28642   2
   1   3  -3 142.747 2.99690   1
  -1   3   3 145.046 3.55354   3
   1   3  -3 140.378 3.46495   3
  -1   3   3 144.198 3.57102   1
   1  -3   3 57.7945 1.62811   2
  -1  -3  -3 58.9295 1.98176   1
   1  -3   3 60.8661 2.04874   3
  -1  -3  -3 58.9748 1.59624   2
  -1   3  -3 59.9083 1.96921   3
   1   3   3 59.1497 2.05319   3
   1   3   3 60.0539 1.97276   1
  -1   3  -3 58.0331 1.56929   1
  -3  -3  -3 17.7752 0.68979   2
   3  -3   3 17.2073 1.09227   3
  -3  -3  -3 15.7661 0.97277   1
   3  -3   3 18.4495 0.71864   2
   3   3   3 19.5966 1.19098   3
  -3   3  -3 19.8502 1.10906   3
  -3   3  -3 17.3504 0.82424   1
   5  -3   3 26.6729 0.81662   2
   5  -3   3 27.1932 1.50897   3
  -5  -3  -3 26.2421 0.85132   2
  -5  -3  -3 26.6199 1.36612   1
   5   3   3 27.4271 1.49063   3
  -5   3  -3 27.1611 1.44085   3
  -5   3  -3 26.8954 1.16824   1
  -7  -3  -3 66.0817 1.56581   2
  -7  -3  -3 60.2053 2.33170   1
   7  -3   3 67.3896 2.58212   3
  -7   3  -3 65.4179 2.46972   3
   7   3   3 64.6107 2.58568   3
  -7   3  -3 66.1243 2.15656   1
  -9  -3  -3 5.01823 0.88192   1
   9  -3   3 5.64247 0.99489   3
   9   3   3 6.44755 1.04913   3
  -9   3  -3 5.48198 0.81546   1
  -9   3  -3 4.77954 0.89956   3
 -11  -3  -3 11.6269 1.35298   1
  11  -3   3 12.5857 1.50403   3
  11   3   3 12.4764 1.50627   3
 -11   3  -3 13.1598 1.46349   3
 -11   3  -3 11.5714 1.21029   1
  13  -3   3 0.74136 0.67231   3
 -13  -3  -3 0.39889 0.59188   1
  13   3   3 0.23862 0.52910   3
 -13   3  -3 0.66485 0.61467   1
 -13   3  -3 0.60714 0.60306   3
 -15  -3  -3 1.03052 0.73429   1
  15  -3   3 -0.3346 0.63847   3
 -15   3  -3 -0.1695 0.54792   3
  15   3   3 0.56842 0.76918   3
 -15   3  -3 0.23606 0.62167   1
  17  -3   3 0.95351 0.86529   3
 -17  -3  -3 0.66374 0.83568   1
 -17   3  -3 2.24391 0.98549   1
  17   3   3 1.64676 0.92614   3
 -17   3  -3 1.71606 0.86123   3
 -19  -3  -3 1.94816 0.98976   1
 -19   3  -3 1.01280 0.88403   1
 -26  -4   3 1.39174 0.93154   1
 -26   4   3 0.47430 0.93320   1
 -24  -4   3 3.81344 1.08501   1
 -24   4   3 3.28137 1.13037   1
 -22  -4   3 5.25644 1.08698   1
 -22   4   3 2.65489 1.07373   1
 -20  -4   3 8.84323 1.26937   2
 -20  -4   3 8.19650 1.21449   1
  20  -4  -3 9.18193 1.16533   2
 -20   4   3 7.38039 1.37627   1
  18  -4  -3 12.9774 1.31738   2
 -18  -4   3 14.4981 1.52481   2
 -18  -4   3 13.9933 1.37975   1
 -18   4   3 14.9508 1.61491   1
 -18   4   3 11.1412 1.21503   2
  16  -4  -3 11.4978 1.21972   2
 -16  -4   3 10.4081 1.11336   1
 -16  -4   3 11.2605 1.30560   2
 -16   4   3 10.7510 1.14238   2
 -16   4   3 11.1388 1.36814   1
  14  -4  -3 29.0727 1.56424   2
 -14  -4   3 31.7039 1.47916   1
 -14  -4   3 31.6755 1.71872   2
 -14   4   3 30.0917 1.73617   1
  14   4  -3 29.9150 1.20979   3
 -14   4   3 32.4555 1.59603   2
  12  -4  -3 16.2598 1.11180   2
 -12  -4   3 15.8300 0.93675   1
 -12  -4   3 16.2110 1.14139   2
 -12   4   3 16.5737 0.61718   3
  12   4  -3 15.8961 0.79465   3
 -12   4   3 16.4884 1.09878   2
 -12   4   3 18.3886 1.20927   1
  10  -4  -3 61.3271 2.16294   2
 -10  -4   3 67.7952 2.35547   2
 -10  -4   3 63.6594 1.86193   1
 -10   4   3 61.7295 2.26621   1
  10   4  -3 59.2849 1.67759   3
 -10   4   3 60.0835 2.12281   2
 -10   4   3 61.7336 1.53773   3
  -8  -4   3 15.3847 1.03144   2
   8  -4  -3 17.5294 0.99886   2
  -8  -4   3 16.2588 0.73710   1
  -8   4   3 15.9982 0.68377   3
  -8   4   3 15.5716 1.03293   1
   8   4  -3 16.3783 0.73910   3
  -8   4   3 17.9032 1.01455   2
  -6  -4   3 57.3638 1.98825   2
   6  -4  -3 61.5364 1.94864   2
  -6  -4   3 57.8493 1.46834   1
   6   4  -3 55.6995 1.59198   3
  -6   4   3 58.4866 2.01339   1
  -6   4   3 61.3344 1.92889   2
  -6   4   3 56.7266 1.62505   3
  -4  -4   3 220.120 4.98938   2
  -4  -4   3 222.429 4.23594   1
   4  -4  -3 216.969 4.89737   2
  -4   4   3 221.692 4.78260   3
   4   4  -3 217.943 4.69952   3
  -4   4   3 215.860 5.08668   1
   2  -4  -3 226.480 4.90161   2
  -2  -4   3 225.867 4.96803   2
   2   4  -3 227.488 4.28037   1
  -2   4   3 221.356 5.16751   1
   2   4  -3 218.958 4.93448   3
  -2   4   3 226.618 5.05264   3
   0  -4  -3 56.9718 1.65395   2
   0  -4   3 56.3885 1.70488   2
   0  -4  -3 55.3215 1.96882   1
   0   4   3 55.6534 1.96432   3
   0   4  -3 55.7079 1.88100   3
   0   4   3 56.7101 1.95811   1
   0   4  -3 57.6670 1.38671   1
  -2  -4  -3 17.0489 1.01261   1
   2  -4   3 16.7630 0.77279   2
   2  -4   3 15.6546 1.06082   3
  -2  -4  -3 14.7748 0.70470   2
  -2   4  -3 15.6285 1.00135   3
   2   4   3 16.3634 1.08713   3
  -2   4  -3 15.0695 0.69315   1
   2   4   3 18.9333 1.04746   1
   4  -4   3 57.2200 2.23643   3
  -4  -4  -3 61.1926 1.64508   2
  -4  -4  -3 64.4055 2.23062   1
   4  -4   3 63.1680 1.66144   2
   4   4   3 60.6612 2.34529   3
  -4   4  -3 60.3857 2.19281   3
  -4   4  -3 58.9841 1.77861   1
  -6  -4  -3 17.2055 1.17307   1
  -6  -4  -3 15.3456 0.70482   2
   6  -4   3 16.8226 0.68083   2
   6  -4   3 16.2583 1.25656   3
   6   4   3 17.2528 1.24661   3
  -6   4  -3 16.6394 1.18509   3
  -6   4  -3 15.8949 0.93196   1
  -8  -4  -3 32.3510 1.69882   1
   8  -4   3 31.4922 1.77376   3
  -8   4  -3 30.4866 1.45120   1
  -8   4  -3 30.8412 1.71814   3
   8   4   3 32.9410 1.89911   3
  10  -4   3 10.7140 1.39259   3
 -10  -4  -3 10.0015 1.21145   1
  10   4   3 8.57087 1.28755   3
 -10   4  -3 10.6930 1.09814   1
 -10   4  -3 10.6649 1.29324   3
  12  -4   3 11.9004 1.51321   3
 -12  -4  -3 12.0952 1.39051   1
  12   4   3 14.3956 1.72158   3
 -12   4  -3 16.4585 1.65448   3
 -12   4  -3 14.3246 1.38122   1
  14  -4   3 6.36365 1.22439   3
 -14  -4  -3 10.6038 1.38283   1
 -14   4  -3 9.50695 1.26555   1
  14   4   3 10.6540 1.57575   3
 -14   4  -3 7.32517 1.19184   3
 -16  -4  -3 2.46448 0.95308   1
  16  -4   3 3.17226 1.04573   3
 -16   4  -3 2.84297 0.93668   1
  16   4   3 4.40878 1.21798   3
 -16   4  -3 4.11548 1.04028   3
 -18  -4  -3 3.79281 1.06852   1
  18   4   3 1.33670 1.15371   3
 -18   4  -3 3.86938 1.10918   1
 -20  -4  -3 0.31436 0.91703   1
 -20   4  -3 1.96260 0.98886   1
 -25  -5   3 -0.5072 0.70064   1
 -25   5   3 0.34509 0.87087   1
 -23  -5   3 1.48965 0.81540   1
 -23   5   3 1.41969 1.01577   1
 -21  -5   3 7.33381 1.18526   1
 -21   5   3 6.04709 1.32631   1
 -19  -5   3 1.05976 0.62880   2
 -19  -5   3 1.26604 0.66080   1
  19  -5  -3 1.42897 0.60444   2
 -19   5   3 3.40155 0.99076   1
 -17  -5   3 34.0560 2.02748   2
 -17  -5   3 39.3768 1.86389   1
  17  -5  -3 39.1690 1.91218   2
 -17   5   3 34.7033 2.10029   1
 -15  -5   3 4.45097 0.73207   1
 -15  -5   3 5.28909 0.96437   2
  15  -5  -3 6.06026 0.91856   2
 -15   5   3 4.36415 0.93991   1
 -13  -5   3 1.69968 0.62682   2
  13  -5  -3 3.13225 0.66202   2
 -13  -5   3 1.97345 0.47427   1
 -13   5   3 1.97812 0.68314   1
  13   5  -3 2.42636 0.43272   3
 -13   5   3 2.73039 0.42852   3
  11  -5  -3 63.9938 2.30272   2
 -11  -5   3 63.6664 2.42945   2
 -11  -5   3 64.8558 1.96151   1
 -11   5   3 67.5356 1.71275   3
  11   5  -3 68.0649 1.92031   3
 -11   5   3 60.0102 2.36606   1
  -9  -5   3 11.9595 0.65847   1
  -9  -5   3 11.3468 0.91643   2
   9  -5  -3 13.1661 0.90620   2
  -9   5   3 12.1139 0.98985   1
   9   5  -3 12.7537 0.70037   3
  -9   5   3 11.9045 0.62686   3
   7  -5  -3 50.2120 1.83828   2
  -7  -5   3 51.8512 1.95167   2
  -7  -5   3 50.1026 1.35161   1
  -7   5   3 50.8825 1.52994   3
  -7   5   3 49.6954 1.93890   1
   7   5  -3 51.1431 1.53925   3
   5  -5  -3 108.355 2.88231   2
  -5  -5   3 102.844 2.13167   1
  -5  -5   3 100.013 2.91031   2
  -5   5   3 107.269 2.68255   3
  -5   5   3 100.036 2.98529   1
   5   5  -3 102.625 2.59314   3
   3  -5  -3 -0.1388 0.21309   2
  -3  -5   3 -0.0409 0.21938   2
   3   5  -3 0.37744 0.20591   3
  -3   5   3 0.28342 0.20732   3
  -3   5   3 0.08232 0.22677   1
   1  -5  -3 104.371 2.70203   2
  -1  -5   3 107.315 2.80253   2
   1   5  -3 102.743 2.08510   1
   1   5  -3 108.382 2.86946   3
  -1   5   3 103.812 2.93475   3
  -1   5   3 106.197 3.01688   1
   1  -5   3 52.0632 1.63807   2
  -1  -5  -3 54.5920 1.97706   1
  -1  -5  -3 48.1657 1.55730   2
   1   5   3 51.6610 1.97841   3
  -1   5  -3 48.0612 1.28092   1
  -1   5  -3 47.4556 1.80287   3
   1   5   3 53.0123 1.93030   1
   3  -5   3 11.9899 0.69716   2
  -3  -5  -3 13.6317 0.72087   2
  -3  -5  -3 12.7566 0.92618   1
   3   5   3 9.99340 1.06925   3
   3   5   3 13.1669 0.93168   1
  -3   5  -3 12.2475 0.94182   3
  -3   5  -3 11.7786 0.63628   1
  -5  -5  -3 68.7073 2.43809   1
  -5  -5  -3 65.3846 1.82983   2
  -5   5  -3 62.2342 2.33783   3
  -5   5  -3 65.0367 1.93246   1
   5   5   3 65.1264 2.53801   3
  -7  -5  -3 2.44174 0.64855   1
  -7  -5  -3 2.60418 0.39847   2
   7  -5   3 2.69937 0.44283   2
   7  -5   3 2.11745 0.71146   3
  -7   5  -3 2.93885 0.56237   1
   7   5   3 3.05142 0.79766   3
  -7   5  -3 2.05165 0.63631   3
  -9  -5  -3 2.52785 0.73800   1
   9  -5   3 3.04469 0.83978   3
  -9   5  -3 3.33292 0.80131   3
   9   5   3 4.64025 1.00679   3
  -9   5  -3 4.75375 0.74777   1
  11  -5   3 44.3382 2.36060   3
 -11  -5  -3 36.0089 2.03376   1
  11   5   3 37.8378 2.23940   3
 -11   5  -3 44.5686 2.23474   3
 -11   5  -3 46.9420 2.00411   1
 -13  -5  -3 3.57900 0.91049   1
 -13   5  -3 1.84929 0.77147   3
  13   5   3 1.20142 0.84286   3
 -13   5  -3 1.84971 0.70320   1
 -15  -5  -3 5.85585 1.11448   1
  15   5   3 5.48343 1.28243   3
 -15   5  -3 6.36110 1.21501   3
 -15   5  -3 7.01454 1.16476   1
 -17  -5  -3 1.73513 0.95715   1
 -17   5  -3 2.50141 0.92142   3
  17   5   3 3.06784 1.10168   3
 -17   5  -3 3.91079 1.08290   1
 -19  -5  -3 -1.1558 0.67888   1
 -19   5  -3 0.65787 0.81871   1
 -24  -6   3 3.67751 1.02170   1
 -24   6   3 0.97777 0.97479   1
 -22  -6   3 7.10085 1.20923   1
 -22   6   3 8.88463 1.57507   1
 -20  -6   3 3.11084 0.84345   1
 -20  -6   3 3.38463 0.87595   2
  20  -6  -3 2.86745 0.87226   2
 -20   6   3 3.12663 1.02026   1
  18  -6  -3 13.3064 1.33984   2
 -18  -6   3 10.6178 1.35592   2
 -18  -6   3 12.5500 1.33607   1
 -18   6   3 11.6287 1.55128   1
 -16  -6   3 44.1923 1.96357   1
 -16  -6   3 43.9553 2.27006   2
  16  -6  -3 47.2475 2.11255   2
 -16   6   3 47.6591 2.36472   1
  14  -6  -3 17.3821 1.24715   2
 -14  -6   3 14.9087 1.01751   1
 -14  -6   3 17.1830 1.60896   2
  14   6  -3 16.7340 1.01733   3
 -14   6   3 15.9635 1.57642   1
  12  -6  -3 3.14161 0.67685   2
 -12  -6   3 2.96698 0.51330   1
 -12  -6   3 3.89501 0.82923   2
 -12   6   3 3.66106 0.45547   3
  12   6  -3 3.83634 0.56668   3
 -12   6   3 2.97056 0.72564   1
  10  -6  -3 22.1842 1.27732   2
 -10  -6   3 21.3693 0.94433   1
 -10  -6   3 21.3932 1.35239   2
 -10   6   3 19.4458 0.88668   3
 -10   6   3 22.9649 1.40251   1
  10   6  -3 20.8917 1.02148   3
  -8  -6   3 83.8151 2.75165   2
   8  -6  -3 80.8062 2.56912   2
  -8  -6   3 82.5221 2.00423   1
  -8   6   3 83.8734 2.22512   3
  -8   6   3 79.0576 2.69812   1
   8   6  -3 81.3226 2.27873   3
   6  -6  -3 94.4285 2.72481   2
  -6  -6   3 88.3362 2.79201   2
  -6  -6   3 90.3779 1.95697   1
   6   6  -3 92.4523 2.44225   3
  -6   6   3 88.5926 2.84761   1
  -6   6   3 90.6446 2.46481   3
  -4  -6   3 19.4297 1.11922   2
   4  -6  -3 18.6807 1.04918   2
  -4   6   3 19.8869 1.02717   3
  -4   6   3 20.9543 1.17956   1
   4   6  -3 19.7358 0.95067   3
   2  -6  -3 20.5488 1.02698   2
  -2  -6   3 16.4967 0.99554   2
  -2   6   3 18.1699 1.12125   1
   2   6  -3 18.7663 1.01283   3
  -2   6   3 20.8572 1.12066   3
   0  -6  -3 95.0316 2.90717   1
   0  -6   3 93.1759 2.59667   2
   0  -6  -3 89.6070 2.49347   2
   0   6  -3 87.7718 2.66217   3
   0   6  -3 94.1164 1.95405   1
   0   6   3 92.8776 2.85755   3
   0   6   3 92.4616 2.85305   1
   2  -6   3 82.0429 2.32014   2
  -2  -6  -3 78.4523 2.23159   2
  -2  -6  -3 85.4001 2.72632   1
   2   6   3 83.6467 2.77850   3
   2   6   3 77.4322 2.61520   1
  -2   6  -3 80.2141 2.58629   3
  -2   6  -3 82.8386 1.97234   1
   4  -6   3 22.6130 1.01151   2
  -4  -6  -3 21.1021 0.99012   2
  -4  -6  -3 22.7002 1.34137   1
  -4   6  -3 20.8645 0.92315   1
   4   6   3 21.3045 1.41133   3
  -4   6  -3 21.4168 1.25811   3
  -6  -6  -3 2.12421 0.64457   1
  -6  -6  -3 4.24887 0.54460   2
   6  -6   3 3.18423 0.45413   2
  -6   6  -3 4.24267 0.80330   3
   6   6   3 3.00391 0.80356   3
  -6   6  -3 3.26456 0.53506   1
  -8  -6  -3 14.5011 0.86580   2
  -8  -6  -3 14.2863 1.25098   1
  -8   6  -3 15.3022 1.01760   1
  -8   6  -3 17.0217 1.31505   3
   8   6   3 16.4249 1.70525   3
 -10  -6  -3 46.5671 2.25847   1
 -10   6  -3 47.4936 2.27563   3
 -10   6  -3 47.1369 2.00131   1
  10   6   3 44.9459 2.47810   3
 -12  -6  -3 12.0528 1.41539   1
 -12   6  -3 12.6476 1.29731   1
 -12   6  -3 15.8254 1.62414   3
  12   6   3 12.2633 1.66461   3
 -14  -6  -3 1.83698 0.85437   1
 -14   6  -3 2.95993 0.91698   3
 -14   6  -3 1.85665 0.72173   1
  14   6   3 2.57301 1.05152   3
 -16  -6  -3 5.76052 1.26681   1
  16   6   3 6.86934 1.40925   3
 -16   6  -3 9.59549 1.39999   1
 -16   6  -3 7.20333 1.28819   3
 -18  -6  -3 0.29610 0.91576   1
  18   6   3 1.14268 1.08815   3
 -18   6  -3 1.54917 0.85333   1
 -25  -7   3 3.14133 0.99336   1
 -25   7   3 2.24165 1.09265   1
 -23  -7   3 4.49901 1.03276   1
 -23   7   3 2.50722 1.07870   1
 -21  -7   3 8.03598 1.52141   2
 -21  -7   3 8.68661 1.24878   1
 -21   7   3 7.00532 1.39148   1
  19  -7  -3 1.21642 0.63251   2
 -19  -7   3 2.14995 0.70003   1
 -19  -7   3 1.99568 0.85113   2
 -19   7   3 0.65636 0.79277   1
  17  -7  -3 2.12992 0.71495   2
 -17  -7   3 2.73432 0.68405   1
 -17  -7   3 1.70096 0.75896   2
 -17   7   3 2.56861 0.79778   1
 -15  -7   3 40.9841 1.77565   1
  15  -7  -3 39.5476 1.92178   2
 -15  -7   3 36.3759 2.10588   2
 -15   7   3 40.4891 2.22594   1
  15   7  -3 38.9294 1.71947   3
 -13  -7   3 2.73987 0.54797   1
 -13  -7   3 2.22722 0.75964   2
  13  -7  -3 3.86000 0.76717   2
  13   7  -3 2.99440 0.58239   3
 -13   7   3 4.51063 0.91789   1
 -13   7   3 2.98277 0.48725   3
 -11  -7   3 7.69685 0.63574   1
 -11  -7   3 6.17484 0.95612   2
  11  -7  -3 6.43206 0.86584   2
  11   7  -3 6.68576 0.76037   3
 -11   7   3 7.79812 0.72398   3
 -11   7   3 5.14505 0.89899   1
  -9  -7   3 91.7416 2.28725   1
  -9  -7   3 93.8285 3.10375   2
   9  -7  -3 90.3124 2.88865   2
  -9   7   3 90.1730 3.05957   1
  -9   7   3 93.7840 2.52751   3
   9   7  -3 98.1986 2.67585   3
  -7  -7   3 37.1731 1.02438   1
   7  -7  -3 34.9646 1.56028   2
  -7  -7   3 37.3304 1.73371   2
   7   7  -3 38.3593 1.46207   3
  -7   7   3 35.6247 1.39847   3
  -7   7   3 35.9155 1.74035   1
  -5  -7   3 292.038 6.68399   2
   5  -7  -3 286.082 6.48640   2
  -5   7   3 297.976 6.39853   3
   5   7  -3 288.133 6.27691   3
  -5   7   3 290.138 6.77579   1
   3  -7  -3 0.65970 0.34378   2
  -3  -7   3 0.59681 0.31042   2
   3   7  -3 0.61927 0.28696   3
  -3   7   3 0.62329 0.37067   1
  -3   7   3 0.69496 0.38219   3
  -1  -7   3 297.959 6.49386   2
   1  -7  -3 287.670 6.33025   2
   1   7  -3 287.040 6.43547   3
  -1   7   3 283.029 6.68272   1
  -1   7   3 298.046 6.68583   3
  -1  -7  -3 38.9231 1.75807   1
  -1  -7  -3 34.8258 1.40442   2
   1  -7   3 34.4635 1.44639   2
  -1   7  -3 35.2630 1.01206   1
  -1   7  -3 36.4392 1.60230   3
   1   7   3 34.4880 1.65044   1
   1   7   3 35.3055 1.67849   3
  -3  -7  -3 94.4511 3.03487   1
  -3  -7  -3 96.3215 2.62570   2
   3  -7   3 90.1425 2.61556   2
  -3   7  -3 89.3501 2.88455   3
   3   7   3 95.9535 3.20210   3
   3   7   3 91.8751 2.99116   1
  -3   7  -3 94.3787 2.30926   1
  -5  -7  -3 6.48235 0.72265   2
  -5  -7  -3 7.46118 0.99600   1
   5  -7   3 6.45817 0.69242   2
   5   7   3 6.40957 1.04887   3
  -5   7  -3 5.39502 0.81462   3
  -5   7  -3 6.55225 0.65485   1
  -7  -7  -3 3.30788 0.57098   2
   7  -7   3 4.06967 0.55625   2
  -7  -7  -3 2.23530 0.61438   1
  -7   7  -3 3.50917 0.76482   3
  -7   7  -3 2.62454 0.55540   1
   7   7   3 3.20108 0.88535   3
  -9  -7  -3 39.5727 2.02713   1
  -9   7  -3 41.2589 1.76930   1
  -9   7  -3 40.5636 2.06244   3
   9   7   3 36.5299 2.26523   3
 -11  -7  -3 3.35731 0.82979   1
 -11   7  -3 3.31360 0.72974   1
 -11   7  -3 3.50551 0.86476   3
  11   7   3 2.65796 0.93527   3
 -13  -7  -3 2.26648 0.88601   1
 -13   7  -3 2.75680 0.75859   1
 -13   7  -3 2.75609 0.83121   3
  13   7   3 1.79721 0.92140   3
 -15  -7  -3 10.5748 1.49390   1
 -15   7  -3 6.68498 1.25437   3
 -15   7  -3 10.8547 1.41243   1
  15   7   3 8.99397 1.65817   3
 -17  -7  -3 3.88626 1.15636   1
 -17   7  -3 5.86184 1.19741   3
  17   7   3 4.31832 1.33261   3
 -17   7  -3 5.99849 1.24761   1
 -19  -7  -3 1.11701 1.03854   1
 -19   7  -3 1.21125 0.90547   1
 -24  -8   3 1.12533 0.78346   1
 -24   8   3 0.76849 0.74588   1
 -22  -8   3 1.70378 0.85117   1
 -22   8   3 3.36114 1.17798   1
 -20  -8   3 7.49019 1.30720   2
 -20  -8   3 9.50339 1.26779   1
 -20   8   3 7.64481 1.39553   1
  18  -8  -3 0.21125 0.61388   2
 -18  -8   3 0.46386 0.55044   1
 -18  -8   3 -0.0679 0.60849   2
 -18   8   3 0.26799 0.53220   1
 -16  -8   3 22.8123 1.76177   2
  16  -8  -3 27.7101 1.69790   2
 -16  -8   3 23.2328 1.38513   1
 -16   8   3 26.7756 1.92331   1
 -14  -8   3 30.3929 1.47162   1
 -14  -8   3 34.4811 2.04484   2
  14  -8  -3 31.4277 1.74263   2
 -14   8   3 37.2934 2.12133   1
  14   8  -3 38.0278 1.71329   3
 -12  -8   3 34.4740 1.95093   2
  12  -8  -3 32.4367 1.71746   2
 -12  -8   3 34.3431 1.38476   1
  12   8  -3 34.0943 1.56556   3
 -12   8   3 31.1190 1.33010   3
 -12   8   3 34.3925 1.95831   1
  10  -8  -3 80.5219 2.80062   2
 -10  -8   3 85.9400 2.23751   1
 -10  -8   3 81.0650 2.98396   2
  10   8  -3 86.3330 2.61574   3
 -10   8   3 87.6077 2.48315   3
 -10   8   3 86.6923 3.09419   1
  -8  -8   3 72.1050 2.65592   2
  -8  -8   3 69.1719 1.73722   1
   8  -8  -3 65.4725 2.40931   2
  -8   8   3 67.4697 2.58803   1
   8   8  -3 68.8232 2.24685   3
  -8   8   3 75.4772 2.24992   3
   6  -8  -3 132.970 3.69469   2
  -6  -8   3 134.140 2.66546   1
  -6  -8   3 135.326 3.87317   2
  -6   8   3 135.577 3.55097   3
   6   8  -3 134.345 3.51339   3
  -6   8   3 138.360 3.97349   1
   4  -8  -3 45.7366 1.79948   2
  -4  -8   3 46.1451 1.91569   2
   4   8  -3 43.1872 1.69295   3
  -4   8   3 43.2434 1.91679   1
  -4   8   3 48.4546 1.84513   3
   2  -8  -3 48.5596 1.80768   2
  -2  -8   3 48.7422 1.89883   2
  -2   8   3 48.9492 1.93998   3
   2   8  -3 41.4445 1.71520   3
  -2   8   3 44.5797 1.95240   1
   0  -8   3 136.651 3.61478   2
   0  -8  -3 128.743 3.82981   1
   0  -8  -3 129.931 3.46557   2
   0   8   3 130.657 3.82571   3
   0   8  -3 134.242 3.63917   3
   0   8   3 127.525 3.77846   1
   0   8  -3 136.206 2.65246   1
  -2  -8  -3 66.9974 2.21050   2
  -2  -8  -3 73.2336 2.62322   1
   2  -8   3 66.0794 2.24839   2
  -2   8  -3 68.8074 1.79329   1
  -2   8  -3 75.1531 2.51107   3
   2   8   3 66.5654 2.58619   3
   2   8   3 73.2931 2.57087   1
  -4  -8  -3 84.1184 2.54634   2
   4  -8   3 80.7705 2.50878   2
  -4  -8  -3 82.7761 2.92062   1
  -4   8  -3 83.0543 2.84497   3
  -4   8  -3 85.7744 2.27778   1
   4   8   3 86.6169 3.12747   3
   6  -8   3 30.5844 1.39838   2
  -6  -8  -3 35.3493 1.88216   1
  -6  -8  -3 34.3418 1.54262   2
  -6   8  -3 35.5350 1.83340   3
   6   8   3 34.2509 2.06244   3
  -6   8  -3 35.3892 1.44187   1
  -8  -8  -3 36.2397 1.74519   2
  -8  -8  -3 32.0263 1.89310   1
   8   8   3 35.4864 2.20782   3
  -8   8  -3 32.8751 1.85753   3
  -8   8  -3 35.1199 1.58265   1
 -10  -8  -3 31.0367 1.91804   1
 -10   8  -3 27.2913 1.50947   1
  10   8   3 27.9252 2.08752   3
 -10   8  -3 28.8592 1.81375   3
 -12  -8  -3 -0.2291 0.47420   1
 -12   8  -3 1.33939 0.57277   1
 -12   8  -3 0.60926 0.61458   3
  12   8   3 2.09573 1.00124   3
 -14  -8  -3 7.71059 1.35554   1
  14   8   3 6.99838 1.36818   3
 -14   8  -3 7.08118 1.10648   1
 -14   8  -3 6.33352 1.21275   3
 -16  -8  -3 2.78492 1.02498   1
 -16   8  -3 3.53541 1.04133   3
 -16   8  -3 2.33313 0.84260   1
  16   8   3 2.64186 1.14921   3
 -18  -8  -3 3.26980 1.15532   1
 -18   8  -3 0.54430 0.80473   1
  18   8   3 1.72325 1.25421   3
 -23   9   3 2.99828 1.22485   1
 -21   9   3 0.87328 0.90991   1
 -19  -9   3 14.4044 1.46658   1
  19  -9  -3 14.5800 1.49452   2
 -19  -9   3 19.9036 2.05806   2
 -19   9   3 18.5023 2.07357   1
  17  -9  -3 0.96083 0.61864   2
 -17  -9   3 0.39066 0.63851   2
 -17  -9   3 -0.0963 0.42799   1
 -17   9   3 0.50599 0.58404   1
 -15  -9   3 2.01850 0.85755   2
 -15  -9   3 2.93693 0.64770   1
  15  -9  -3 3.28692 0.79877   2
  15   9  -3 3.78499 0.77414   3
 -15   9   3 2.99852 0.93094   1
 -13  -9   3 0.16258 0.35425   1
  13  -9  -3 0.43057 0.51812   2
 -13  -9   3 1.12812 0.74270   2
 -13   9   3 1.23145 0.43273   3
  13   9  -3 1.44586 0.56289   3
 -13   9   3 1.76522 0.74287   1
 -11  -9   3 73.3889 2.91212   2
 -11  -9   3 70.8600 2.11393   1
  11  -9  -3 76.1982 2.74104   2
  11   9  -3 74.5524 2.53911   3
 -11   9   3 71.9678 2.31079   3
 -11   9   3 73.7898 2.95795   1
  -9  -9   3 23.9006 1.61057   2
   9  -9  -3 30.4878 1.62802   2
  -9   9   3 28.0108 1.34328   3
  -9   9   3 30.6500 1.76897   1
   9   9  -3 27.0356 1.41544   3
   7  -9  -3 40.4995 1.82052   2
  -7  -9   3 40.7473 1.92184   2
  -7   9   3 36.0802 1.58165   3
   7   9  -3 37.7262 1.65076   3
  -7   9   3 36.0980 1.87863   1
   5  -9  -3 24.6794 1.35471   2
  -5  -9   3 21.2604 1.33426   2
  -5   9   3 20.8191 1.23469   3
  -5   9   3 22.5036 1.42526   1
   5   9  -3 23.0604 1.25232   3
  -3  -9   3 0.20157 0.37598   2
   3  -9  -3 0.44279 0.31951   2
   3   9  -3 -0.2829 0.32650   3
  -3   9   3 -0.1484 0.22032   3
  -3   9   3 -0.3585 0.19149   1
   1  -9  -3 22.3862 1.25882   2
  -1  -9   3 22.5581 1.31413   2
   1  -9  -3 26.0687 1.52341   1
  -1   9   3 22.5825 1.40293   1
  -1   9   3 23.6607 1.44203   3
   1   9  -3 22.0707 1.28987   3
  -1  -9  -3 37.2302 1.84534   1
   1  -9   3 34.9314 1.64137   2
  -1  -9  -3 38.0235 1.64355   2
   1   9   3 42.1558 2.01197   3
   1   9   3 38.3782 1.84426   1
  -1   9  -3 37.8071 1.74592   3
  -3  -9  -3 27.7709 1.41025   2
  -3  -9  -3 22.5656 1.50541   1
   3  -9   3 26.5109 1.38162   2
  -3   9  -3 26.7711 1.48132   1
   3   9   3 31.6584 1.83362   3
   3   9   3 27.3625 1.58708   1
  -3   9  -3 27.6239 1.55177   3
   5  -9   3 67.7132 2.35622   2
  -5  -9  -3 73.0013 2.45995   2
  -5  -9  -3 70.7604 2.73714   1
  -5   9  -3 73.4358 2.16728   1
   5   9   3 72.1472 3.02634   3
  -5   9  -3 69.1879 2.66137   3
  -7  -9  -3 0.12660 0.49701   1
   7  -9   3 0.48319 0.38886   2
  -7  -9  -3 0.86476 0.51453   2
  -7   9  -3 0.55509 0.57127   3
   7   9   3 -0.4430 0.63863   3
  -9  -9  -3 2.90393 0.86822   1
  -9   9  -3 4.01419 0.83965   3
   9   9   3 3.97467 1.12290   3
  -9   9  -3 3.54393 0.69702   1
 -11  -9  -3 -0.3714 0.55805   1
 -11   9  -3 -0.1418 0.40015   1
 -11   9  -3 0.60164 0.66684   3
  11   9   3 0.01756 0.74538   3
 -13  -9  -3 17.8985 1.56502   1
 -13   9  -3 16.0571 1.38030   1
  13   9   3 11.4055 1.73815   3
 -13   9  -3 18.4844 1.83327   3
 -15  -9  -3 0.10310 0.77889   1
  15   9   3 0.75214 0.86808   3
 -15   9  -3 0.97266 0.78685   3
 -15   9  -3 1.67206 0.89587   1
 -17  -9  -3 5.05822 1.25576   1
  17   9   3 4.81739 1.41884   3
 -22  10   3 2.54649 1.08403   1
 -20 -10   3 6.78083 1.36998   2
 -20  10   3 7.99670 1.50067   1
  18 -10  -3 2.97040 0.86504   2
 -18 -10   3 5.61893 1.23808   2
 -18  10   3 4.13018 1.13128   1
 -16 -10   3 2.72400 0.92741   2
  16 -10  -3 3.66482 0.88429   2
 -16  10   3 2.65664 0.93369   1
 -14 -10   3 42.1029 2.39106   2
  14 -10  -3 42.9727 2.13381   2
 -14  10   3 40.4660 2.37153   1
  14  10  -3 39.1028 2.00759   3
  12 -10  -3 31.4584 1.77740   2
 -12 -10   3 26.4035 1.88826   2
  12  10  -3 32.3765 1.68984   3
 -12  10   3 29.6114 1.94327   1
 -12  10   3 27.1126 1.39802   3
 -10 -10   3 107.958 3.69571   2
  10 -10  -3 107.960 3.44569   2
 -10  10   3 100.947 3.65241   1
 -10  10   3 106.488 3.12883   3
  10  10  -3 104.326 3.27841   3
   8 -10  -3 118.312 3.59908   2
  -8 -10   3 121.806 3.89847   2
  -8  10   3 115.079 3.37156   3
  -8  10   3 114.640 3.79776   1
   8  10  -3 116.411 3.46108   3
   6 -10  -3 30.2425 1.61616   2
  -6 -10   3 29.3304 1.73281   2
  -6  10   3 27.2996 1.66709   1
   6  10  -3 28.2917 1.51461   3
  -6  10   3 29.9515 1.53546   3
  -4 -10   3 6.51236 0.93950   2
   4 -10  -3 6.55682 0.91467   2
  -4  10   3 6.19686 0.95310   1
   4  10  -3 6.63595 0.88391   3
  -4  10   3 7.45134 0.95768   3
  -2 -10   3 6.54124 0.96559   2
   2 -10  -3 6.78531 0.90272   2
  -2  10   3 5.07171 0.89578   1
  -2  10   3 6.62440 0.99655   3
   2  10  -3 8.06792 0.98562   3
   0 -10  -3 30.6097 1.50019   2
   0 -10   3 28.3666 1.56625   2
   0 -10  -3 27.0553 1.64333   1
   0  10  -3 30.2146 1.59138   3
   0  10   3 29.2598 1.66297   1
   0  10   3 29.7342 1.73910   3
  -2 -10  -3 116.785 3.46742   2
  -2 -10  -3 119.029 3.77640   1
   2 -10   3 116.653 3.50447   2
   2  10   3 124.805 3.99733   3
  -2  10  -3 115.247 3.57102   3
   2  10   3 118.518 3.73791   1
  -4 -10  -3 106.091 3.54853   1
  -4 -10  -3 106.303 3.22528   2
   4 -10   3 103.683 3.21427   2
   4  10   3 107.806 3.76417   3
  -4  10  -3 101.336 3.34548   3
   4  10   3 99.2720 3.41345   1
  -6 -10  -3 28.2115 1.79719   1
  -6 -10  -3 31.6045 1.64111   2
   6 -10   3 31.6807 1.56771   2
  -6  10  -3 25.5169 1.66406   3
   6  10   3 26.2046 1.87671   3
  -8 -10  -3 38.3990 1.79670   2
  -8 -10  -3 40.6181 2.19922   1
   8  10   3 37.8138 2.33056   3
  -8  10  -3 36.2510 2.03168   3
 -10 -10  -3 4.30129 0.93613   1
  10  10   3 2.06462 0.94694   3
 -10  10  -3 4.31626 0.97549   3
 -12 -10  -3 4.10609 1.02877   1
 -12  10  -3 4.08671 1.02128   3
  12  10   3 2.80932 1.08161   3
 -14 -10  -3 6.71796 1.27519   1
 -14  10  -3 4.45115 1.09006   3
  14  10   3 6.29604 1.42842   3
 -16 -10  -3 0.37684 0.64348   1
  16  10   3 0.72974 1.00672   3
 -16  10  -3 0.16953 0.85142   3
 -23  11   3 1.38273 1.11677   1
 -21  11   3 7.43881 1.52745   1
  19 -11  -3 6.67750 1.15339   2
 -19 -11   3 5.94788 1.32550   2
 -19  11   3 6.25865 1.34881   1
  17 -11  -3 11.3777 1.43116   2
 -17 -11   3 11.3114 1.62102   2
 -17  11   3 13.4152 1.77665   1
 -15 -11   3 11.6580 1.58519   2
  15 -11  -3 14.4654 1.50729   2
  15  11  -3 11.5576 1.33076   3
 -15  11   3 12.1959 1.66748   1
  13 -11  -3 19.6518 1.42837   2
 -13 -11   3 17.4113 1.85475   2
  13  11  -3 14.5859 1.47524   3
 -13  11   3 19.9909 1.73356   1
  11 -11  -3 44.9361 2.16852   2
 -11 -11   3 46.5985 2.45787   2
 -11  11   3 45.3383 2.41853   1
  11  11  -3 43.7865 2.07719   3
 -11  11   3 44.1178 1.93538   3
  -9 -11   3 1.83516 0.78179   2
   9 -11  -3 2.26184 0.73241   2
  -9  11   3 1.29177 0.62741   3
   9  11  -3 0.06212 0.58233   3
  -9  11   3 0.90155 0.65969   1
  -7 -11   3 74.6797 3.04452   2
   7 -11  -3 79.1258 2.88500   2
   7  11  -3 81.5548 2.83084   3
  -7  11   3 84.7714 2.83489   3
   5 -11  -3 81.7839 2.88702   2
  -5 -11   3 82.6967 3.07437   2
  -5  11   3 83.0944 2.91746   3
   5  11  -3 83.3556 2.86466   3
  -5  11   3 80.3534 3.05940   1
  -3 -11   3 -0.1608 0.46723   2
   3 -11  -3 0.76566 0.56427   2
   3  11  -3 0.23080 0.48526   3
  -3  11   3 0.11953 0.48895   1
  -3  11   3 0.18045 0.51286   3
   1 -11  -3 73.7245 2.91916   1
   1 -11  -3 79.4246 2.73536   2
  -1 -11   3 79.2703 2.87859   2
  -1  11   3 79.9006 2.95514   1
  -1  11   3 76.6274 2.91906   3
   1  11  -3 79.4173 2.79755   3
  -1 -11  -3 80.2580 3.03405   1
  -1 -11  -3 81.2606 2.85134   2
   1 -11   3 82.0838 2.92042   2
  -1  11  -3 80.2248 2.88716   3
   1  11   3 84.4736 3.21291   3
   1  11   3 84.2907 3.06066   1
   3 -11   3 1.15730 0.60562   2
  -3 -11  -3 1.86326 0.69489   1
  -3 -11  -3 -0.2519 0.57893   2
  -3  11  -3 2.83100 0.72339   3
   3  11   3 1.46133 0.67707   1
   3  11   3 1.73483 0.75891   3
   5 -11   3 43.3030 1.97630   2
  -5 -11  -3 43.6038 2.22689   1
  -5 -11  -3 45.6686 2.06893   2
   5  11   3 47.7022 2.49023   3
  -5  11  -3 43.3184 2.15150   3
  -7 -11  -3 16.6812 1.29751   2
  -7 -11  -3 16.3573 1.64538   1
   7 -11   3 17.7992 1.29469   2
  -7  11  -3 16.0607 1.60435   3
   7  11   3 14.5149 1.72834   3
  -9 -11  -3 14.5992 1.61937   1
   9  11   3 10.7104 1.63739   3
  -9  11  -3 15.8761 1.64425   3
 -11 -11  -3 10.8781 1.47905   1
  11  11   3 15.5648 2.02256   3
 -11  11  -3 12.6065 1.51618   3
 -13 -11  -3 5.65386 1.22222   1
  13  11   3 3.86244 1.24775   3
 -13  11  -3 5.01800 1.08380   3
 -15 -11  -3 8.32286 1.48767   1
  15  11   3 7.14060 1.50164   3
 -15  11  -3 7.28711 1.32518   3
 -17 -11  -3 1.36095 0.96033   1
  17  11   3 1.56395 1.15481   3
 -22  12   3 -0.8751 0.92493   1
 -20 -12   3 6.28215 1.49959   2
 -20  12   3 7.04565 1.45765   1
  18 -12  -3 10.9961 1.40942   2
 -18 -12   3 10.9550 1.67968   2
 -18  12   3 12.2124 1.76463   1
 -16 -12   3 9.47908 1.50880   2
  16 -12  -3 7.75771 1.22641   2
 -16  12   3 13.1487 1.77187   1
  14 -12  -3 20.3909 1.63542   2
 -14 -12   3 18.3077 1.99436   2
 -14  12   3 21.6709 1.87352   1
  14  12  -3 21.5396 1.68458   3
 -12 -12   3 2.94383 0.94839   2
  12 -12  -3 3.78607 0.89739   2
 -12  12   3 4.07677 1.02844   1
 -12  12   3 4.33139 0.79260   3
  12  12  -3 2.42880 0.75837   3
  10 -12  -3 40.4606 2.10211   2
 -10 -12   3 41.8991 2.36892   2
  10  12  -3 40.3234 2.05412   3
 -10  12   3 41.2996 1.94230   3
 -10  12   3 40.0042 2.29545   1
  -8 -12   3 31.1425 2.01602   2
   8 -12  -3 31.7912 1.76558   2
  -8  12   3 27.7180 1.63685   3
  -8  12   3 31.2258 1.94646   1
   8  12  -3 28.7246 1.73208   3
  -6 -12   3 1.10115 0.59201   2
   6 -12  -3 0.63598 0.63599   2
   6  12  -3 1.70975 0.68547   3
  -6  12   3 0.19647 0.50983   3
  -6  12   3 1.55261 0.75783   1
  -4 -12   3 57.6025 2.55871   2
   4 -12  -3 56.1956 2.41349   2
   4  12  -3 58.6345 2.42571   3
  -4  12   3 55.4744 2.52033   1
  -4  12   3 53.2163 2.41673   3
  -2 -12   3 60.7171 2.57416   2
   2 -12  -3 58.4111 2.44437   2
   2 -12  -3 56.2069 2.56645   1
  -2  12   3 56.4534 2.51277   1
  -2  12   3 53.5528 2.49803   3
   2  12  -3 59.3169 2.44167   3
   0 -12  -3 0.28815 0.56177   1
   0 -12   3 0.06658 0.55025   2
   0 -12  -3 1.13985 0.54693   2
   0  12   3 1.01745 0.70529   3
   0  12   3 0.18292 0.53183   1
   0  12  -3 1.87669 0.61788   3
  -2 -12  -3 30.7678 1.84128   1
   2 -12   3 30.3088 1.74899   2
  -2 -12  -3 28.0089 1.71984   2
   2  12   3 28.8660 1.78548   1
   2  12   3 29.9421 1.90275   3
  -2  12  -3 27.9531 1.73675   3
  -4 -12  -3 43.8193 2.21540   1
   4 -12   3 40.3553 2.00050   2
  -4 -12  -3 41.1945 2.06020   2
   4  12   3 42.3081 2.43975   3
  -4  12  -3 41.4909 2.12254   3
  -6 -12  -3 3.33032 0.78431   2
  -6 -12  -3 3.17495 0.90385   1
   6 -12   3 3.92906 0.79412   2
  -6  12  -3 3.27771 0.89933   3
   6  12   3 3.94946 1.07353   3
  -8 -12  -3 19.7828 1.66660   1
  -8 -12  -3 18.1462 1.46763   2
   8  12   3 21.5371 2.20154   3
  -8  12  -3 19.3051 1.62176   3
 -10 -12  -3 10.6461 1.48350   1
 -10  12  -3 10.9337 1.37382   3
  10  12   3 6.64634 1.42064   3
 -12 -12  -3 10.0119 1.46142   1
 -12  12  -3 11.9663 1.57804   3
  12  12   3 9.86608 1.78882   3
 -14 -12  -3 10.4494 1.54139   1
 -14  12  -3 6.33514 1.27533   3
  14  12   3 8.76488 1.74493   3
 -16 -12  -3 2.06036 0.98926   1
  16  12   3 0.76671 1.06129   3
 -21  13   3 1.85182 1.01198   1
 -19 -13   3 4.02296 1.23614   2
  19 -13  -3 3.41016 1.14628   2
 -19  13   3 6.88064 1.54133   1
 -17 -13   3 5.59923 1.29637   2
  17 -13  -3 5.91722 1.16963   2
 -17  13   3 8.70908 1.52440   1
 -15 -13   3 6.34898 1.35329   2
  15 -13  -3 7.61418 1.24880   2
 -15  13   3 8.17880 1.41029   1
  15  13  -3 6.99458 1.19882   3
  13 -13  -3 2.95816 0.90459   2
 -13 -13   3 4.82999 1.09415   2
 -13  13   3 1.81513 0.88671   1
  13  13  -3 2.56118 0.83791   3
  11 -13  -3 9.41447 1.31087   2
 -11 -13   3 6.86346 1.32361   2
 -11  13   3 12.0407 1.32747   3
  11  13  -3 7.87247 1.21620   3
 -11  13   3 9.38382 1.43055   1
   9 -13  -3 0.45167 0.64633   2
  -9 -13   3 2.57809 0.82938   2
  -9  13   3 2.93253 0.87369   1
  -9  13   3 2.03835 0.68542   3
   9  13  -3 2.09935 0.76930   3
  -7 -13   3 26.8454 1.92166   2
   7 -13  -3 26.9633 1.79023   2
  -7  13   3 30.1655 1.77969   3
   7  13  -3 33.7636 1.92861   3
  -7  13   3 29.6104 1.94607   1
  -5 -13   3 47.8312 2.38143   2
   5 -13  -3 41.6195 2.11588   2
  -5  13   3 47.7757 2.33080   3
  -5  13   3 43.8538 2.29446   1
   5  13  -3 46.5050 2.28099   3
  -3 -13   3 -0.0538 0.54879   2
   3 -13  -3 -0.1167 0.57490   2
  -3  13   3 0.71146 0.63525   1
   3  13  -3 -0.8931 0.57655   3
  -3  13   3 -0.4410 0.57145   3
   1 -13  -3 43.6349 2.23633   2
  -1 -13   3 42.5371 2.25204   2
   1 -13  -3 46.1279 2.31287   1
  -1  13   3 44.3571 2.36774   3
   1  13  -3 42.8931 2.10092   3
  -1  13   3 42.2034 2.20955   1
  -1 -13  -3 27.1863 1.78164   1
   1 -13   3 26.6160 1.77168   2
  -1 -13  -3 32.0449 1.89047   2
   1  13   3 26.0821 1.75485   1
  -1  13  -3 31.3718 1.85786   3
   1  13   3 30.5321 2.04427   3
  -3 -13  -3 2.04240 0.74710   2
   3 -13   3 1.83360 0.70342   2
  -3 -13  -3 1.39870 0.68257   1
  -3  13  -3 2.63426 0.75049   3
   3  13   3 2.71444 0.79739   1
   3  13   3 2.31499 0.97828   3
   5 -13   3 11.5013 1.33581   2
  -5 -13  -3 7.95625 1.18139   2
  -5 -13  -3 8.76143 1.26319   1
  -5  13  -3 10.2450 1.36172   3
   5  13   3 11.9059 1.66036   3
  -7 -13  -3 5.16152 1.05954   2
   7 -13   3 2.93701 0.89730   2
  -7 -13  -3 2.73400 0.84672   1
   7  13   3 3.34131 1.11708   3
  -7  13  -3 2.11509 0.87296   3
  -9 -13  -3 8.12781 1.28609   1
   9  13   3 6.09230 1.39707   3
  -9  13  -3 4.88077 1.01274   3
 -11 -13  -3 4.92316 1.09556   1
 -11  13  -3 6.42739 1.27208   3
  11  13   3 6.68153 1.51234   3
 -13 -13  -3 6.77429 1.36033   1
  13  13   3 3.47170 1.30307   3
 -13  13  -3 3.40574 1.07423   3
 -15 -13  -3 0.35429 0.82836   1
  15  13   3 2.54510 1.37591   3
 -15  13  -3 2.58997 1.07190   3
 -20 -14   3 3.31002 1.24988   2
 -20  14   3 4.54442 1.34392   1
 -18 -14   3 2.76801 1.09841   2
  18 -14  -3 1.25737 0.91563   2
 -18  14   3 1.89318 0.98954   1
 -16 -14   3 0.59400 0.81614   2
  16 -14  -3 2.07611 0.89763   2
 -16  14   3 1.51808 0.82873   1
 -14 -14   3 11.7779 1.75796   2
  14 -14  -3 11.7247 1.53374   2
 -14  14   3 15.6709 1.87023   1
  14  14  -3 15.0338 1.71371   3
  12 -14  -3 1.73249 0.87123   2
 -12 -14   3 2.26882 0.90783   2
  12  14  -3 1.55845 0.83359   3
 -12  14   3 1.52107 0.66591   3
 -12  14   3 0.58101 0.74692   1
  10 -14  -3 8.18490 1.26114   2
 -10 -14   3 5.31991 1.18294   2
 -10  14   3 5.43564 1.15125   1
 -10  14   3 6.72058 1.07670   3
  10  14  -3 7.51895 1.22848   3
  -8 -14   3 1.23777 0.71230   2
   8 -14  -3 1.07011 0.72145   2
  -8  14   3 1.11839 0.67509   3
   8  14  -3 3.35416 0.92709   3
  -8  14   3 0.91078 0.67954   1
  -6 -14   3 4.58401 1.09951   2
   6 -14  -3 6.88002 1.19553   2
   6  14  -3 6.71811 1.18072   3
  -6  14   3 7.87776 1.20622   3
  -6  14   3 6.79630 1.16348   1
  -4 -14   3 13.2703 1.59746   2
   4 -14  -3 12.6888 1.48026   2
  -4  14   3 13.8012 1.57019   1
   4  14  -3 12.0854 1.47014   3
  -4  14   3 15.4355 1.68054   3
   2 -14  -3 14.3207 1.57471   1
   2 -14  -3 10.8442 1.44747   2
  -2 -14   3 13.6944 1.58171   2
   2  14  -3 14.2270 1.48345   3
  -2  14   3 15.1110 1.69652   3
  -2  14   3 11.8053 1.41785   1
   0 -14  -3 7.01995 1.17410   1
   0 -14   3 5.97221 1.15287   2
   0 -14  -3 7.59210 1.25292   2
   0  14   3 6.55607 1.09955   1
   0  14   3 6.61812 1.22725   3
   0  14  -3 5.17096 0.95515   3
   2 -14   3 1.63165 0.74847   2
  -2 -14  -3 1.18606 0.71515   1
  -2 -14  -3 0.65132 0.69619   2
  -2  14  -3 2.37126 0.83313   3
   2  14   3 1.63611 0.87645   3
   2  14   3 1.55403 0.74747   1
  -4 -14  -3 8.72221 1.28362   1
  -4 -14  -3 5.39253 1.07042   2
   4 -14   3 10.1212 1.33332   2
  -4  14  -3 8.23697 1.27373   3
   4  14   3 7.79300 1.40428   3
  -6 -14  -3 1.21909 0.77051   1
  -6 -14  -3 1.99796 0.78459   2
   6 -14   3 1.92036 0.71576   2
   6  14   3 2.53862 1.04753   3
  -6  14  -3 2.58170 0.90960   3
  -8 -14  -3 13.1052 1.53329   2
  -8 -14  -3 9.28833 1.37181   1
   8  14   3 11.1553 1.79010   3
  -8  14  -3 12.6620 1.57829   3
 -10 -14  -3 1.28698 0.76611   1
 -10  14  -3 0.91368 0.86407   3
  10  14   3 1.82567 1.04657   3
 -12 -14  -3 1.37090 0.83423   1
 -12  14  -3 2.19037 0.96331   3
  12  14   3 0.92449 0.97601   3
 -14 -14  -3 3.87097 1.09321   1
  14  14   3 3.15371 1.43690   3
 -14  14  -3 3.77488 1.12953   3
  17 -15  -3 0.02838 0.81409   2
 -17 -15   3 1.46023 0.92337   2
 -17  15   3 1.59115 0.84374   1
 -15 -15   3 1.36230 0.85805   2
  15 -15  -3 1.22932 0.86804   2
  15  15  -3 1.30415 0.88146   3
 -15  15   3 1.63463 0.90018   1
 -13 -15   3 4.73319 1.26769   2
  13 -15  -3 3.94969 1.05432   2
 -13  15   3 5.03330 1.19603   1
  13  15  -3 6.53627 1.23246   3
  11 -15  -3 6.71376 1.25509   2
 -11 -15   3 6.54022 1.24808   2
 -11  15   3 7.38199 1.18204   3
  11  15  -3 6.62009 1.24905   3
 -11  15   3 6.43539 1.25455   1
   9 -15  -3 0.67218 0.73224   2
  -9 -15   3 0.53776 0.79439   2
  -9  15   3 1.57848 0.80520   1
   9  15  -3 1.56930 0.77423   3
  -9  15   3 1.37444 0.69444   3
   7 -15  -3 3.59390 0.93945   2
  -7 -15   3 2.05142 0.77133   2
  -7  15   3 2.04605 0.86784   1
  -7  15   3 2.38870 0.84218   3
   7  15  -3 2.22547 0.79697   3
   5 -15  -3 2.95218 0.96037   2
  -5 -15   3 4.15368 1.05686   2
  -5  15   3 4.68892 1.04239   1
   5  15  -3 3.61073 0.92707   3
  -5  15   3 2.80094 0.93315   3
  -3 -15   3 -0.3804 0.60409   2
   3 -15  -3 1.01266 0.67255   1
   3 -15  -3 -1.5092 0.50740   2
  -3  15   3 -0.1479 0.61927   1
   3  15  -3 -0.8739 0.61433   3
  -3  15   3 1.13922 0.62896   3
  -1 -15   3 4.33052 1.04072   2
   1 -15  -3 3.02552 0.82635   1
   1 -15  -3 3.39135 1.03304   2
   1  15  -3 4.63034 1.04954   3
  -1  15   3 1.97048 0.73395   1
  -1  15   3 5.49414 1.15280   3
  -1 -15  -3 0.99782 0.78757   2
  -1 -15  -3 1.90290 0.71135   1
   1 -15   3 1.88238 0.80578   2
   1  15   3 3.42122 0.85442   1
   1  15   3 1.93001 0.89207   3
  -1  15  -3 3.27417 0.85406   3
  -3 -15  -3 1.53471 0.70812   1
  -3 -15  -3 1.92653 0.87603   2
   3 -15   3 2.86417 0.88892   2
  -3  15  -3 1.80006 0.74619   3
   3  15   3 0.16002 0.76418   3
   3  15   3 0.68820 0.65949   1
  -5 -15  -3 6.71230 1.17671   1
   5 -15   3 5.65932 1.07657   2
  -5 -15  -3 5.71653 1.09684   2
  -5  15  -3 5.23174 1.13577   3
   5  15   3 4.50676 1.25194   3
  -7 -15  -3 6.90878 1.16493   2
  -7 -15  -3 3.70748 0.93445   1
  -7  15  -3 3.75771 1.10893   3
   7  15   3 6.34987 1.49309   3
  -9 -15  -3 1.12787 0.81273   1
  -9  15  -3 2.09455 1.00759   3
   9  15   3 -0.0880 0.95835   3
 -11 -15  -3 0.75958 0.75104   1
 -11  15  -3 1.61099 0.94200   3
  11  15   3 -0.6690 0.82115   3
 -16 -16   3 2.37379 1.06503   2
  16 -16  -3 0.54791 0.86498   2
 -16  16   3 0.67836 0.80643   1
  14 -16  -3 -0.0571 0.77007   2
 -14 -16   3 -0.7728 0.71888   2
 -14  16   3 1.09778 0.84953   1
  14  16  -3 -0.1222 0.66944   3
  12 -16  -3 2.37249 0.98778   2
 -12 -16   3 3.18356 1.11284   2
  12  16  -3 2.48397 0.93435   3
 -12  16   3 2.33493 0.93191   1
 -10 -16   3 -1.0144 0.62195   2
  10 -16  -3 -0.2616 0.75405   2
 -10  16   3 -0.0913 0.58382   3
 -10  16   3 0.64596 0.73551   1
  10  16  -3 -0.4967 0.57514   3
   8 -16  -3 0.58310 0.78814   2
  -8 -16   3 0.35560 0.76446   2
  -8  16   3 0.50121 0.64566   3
   8  16  -3 -0.1229 0.64276   3
  -8  16   3 0.84066 0.66969   1
   6 -16  -3 5.18074 1.19166   2
  -6 -16   3 6.83254 1.35096   2
   6  16  -3 4.40745 1.07473   3
  -6  16   3 6.75204 1.24539   1
  -6  16   3 6.57782 1.25788   3
   4 -16  -3 2.62688 0.92219   1
   4 -16  -3 2.72336 1.01521   2
  -4 -16   3 2.73674 0.94289   2
  -4  16   3 4.29224 1.03498   3
   4  16  -3 4.42036 1.11066   3
  -4  16   3 2.98540 0.83959   1
   2 -16  -3 2.24875 0.85453   1
   2 -16  -3 1.83528 0.92699   2
  -2 -16   3 4.95423 1.10463   2
   2  16  -3 1.74606 0.92317   3
  -2  16   3 1.86163 0.75888   1
  -2  16   3 1.35129 0.83210   3
   0 -16   3 5.19561 1.12687   2
   0 -16  -3 5.53140 1.06070   1
   0 -16  -3 3.76304 1.04086   2
   0  16  -3 6.01366 1.23763   3
   0  16   3 4.49593 1.22382   3
   0  16   3 5.01313 1.04473   1
   2 -16   3 0.68594 0.71969   2
  -2 -16  -3 0.20916 0.57884   1
  -2 -16  -3 -0.1296 0.65852   2
   2  16   3 0.15024 0.57745   1
  -2  16  -3 -0.6023 0.52752   3
   2  16   3 1.56175 0.87561   3
  -4 -16  -3 -0.3968 0.54746   1
   4 -16   3 0.27186 0.59119   2
  -4 -16  -3 0.54493 0.67088   2
  -4  16  -3 -0.4806 0.69853   3
   4  16   3 0.30288 0.71323   3
  -6 -16  -3 2.53970 0.91633   1
   6 -16   3 2.00410 0.83040   2
  -6 -16  -3 1.41995 0.79857   2
  -6  16  -3 1.92337 1.04133   3
   6  16   3 3.55559 1.15406   3
  -8 -16  -3 -0.6294 0.59593   2
  -8 -16  -3 -0.6752 0.62596   1
  -8  16  -3 0.42294 0.66587   3
   8  16   3 2.04789 1.12006   3
  10  16   3 1.00163 1.03368   3
 -10  16  -3 0.61459 0.82904   3
  15 -17  -3 0.38109 0.89082   2
 -15 -17   3 0.29152 0.89462   2
  15  17  -3 2.07260 1.13287   3
  13 -17  -3 1.00686 0.91291   2
 -13 -17   3 3.15304 1.15210   2
  13  17  -3 1.30413 0.84920   3
  11 -17  -3 7.74272 1.43653   2
 -11 -17   3 10.5192 1.79481   2
 -11  17   3 10.4389 1.48693   3
  11  17  -3 7.49037 1.41752   3
  -9 -17   3 3.79477 1.25655   2
   9 -17  -3 5.72846 1.39670   2
   9  17  -3 4.90265 1.15541   3
  -9  17   3 5.82614 1.19859   3
   7 -17  -3 -0.3257 0.77285   2
  -7 -17   3 -0.3368 0.75464   2
   7  17  -3 -0.5324 0.69314   3
  -7  17   3 0.79485 0.70337   3
   5 -17  -3 2.60550 1.01820   2
  -5 -17   3 1.24659 0.75722   2
   5  17  -3 1.26167 0.87787   3
  -5  17   3 0.50744 0.75505   3
   3 -17  -3 -1.0953 0.68567   2
  -3 -17   3 1.29521 0.83757   2
   3  17  -3 -0.1680 0.76033   3
  -3  17   3 -0.5577 0.67368   3
  -1 -17   3 1.00305 0.79114   2
   1 -17  -3 0.95884 0.73354   2
   1  17  -3 0.63295 0.86549   3
  -1  17   3 1.07519 0.90468   3
  -1 -17  -3 0.79804 0.82776   2
   1 -17   3 0.10033 0.68913   2
  -1  17  -3 0.96090 0.71508   3
   1  17   3 0.80158 0.88051   3
  -3 -17  -3 2.06864 0.90013   2
   3 -17   3 3.69790 1.10671   2
  -3  17  -3 3.14924 1.15116   3
   3  17   3 5.28969 1.38929   3
   5 -17   3 10.6827 1.57517   2
  -5 -17  -3 9.17094 1.51223   2
   5  17   3 7.61698 1.55669   3
  -5  17  -3 8.54372 1.56292   3
  -7 -17  -3 1.25718 0.81127   2
   7  17   3 0.81777 0.76583   3
  -7  17  -3 1.36858 0.97463   3
  -9  17  -3 0.17202 0.87312   3
   9  17   3 0.51544 1.08024   3
 -12 -18   3 0.08522 0.83020   2
  12 -18  -3 -2.0875 0.70975   2
  12  18  -3 0.94797 0.84496   3
  10 -18  -3 2.94185 1.16653   2
 -10 -18   3 3.67693 1.28701   2
  10  18  -3 2.55179 1.05293   3
 -10  18   3 3.49721 1.01902   3
  -8 -18   3 -1.1149 0.79577   2
   8 -18  -3 0.58298 0.93855   2
   8  18  -3 -0.8968 0.67359   3
  -8  18   3 1.48055 0.84760   3
   6 -18  -3 6.00471 1.42478   2
  -6 -18   3 6.68537 1.49669   2
   6  18  -3 6.94359 1.39263   3
  -6  18   3 6.33318 1.32154   3
   4 -18  -3 -0.0824 0.88440   2
  -4 -18   3 0.85725 0.92397   2
  -4  18   3 0.84355 0.81694   3
   4  18  -3 0.76556 0.86788   3
   2 -18  -3 0.15083 0.84622   2
  -2 -18   3 1.33652 0.92543   2
  -2  18   3 1.68125 1.04662   3
   2  18  -3 0.06350 0.85780   3
   0 -18  -3 8.54874 1.51408   2
   0 -18   3 8.46001 1.43239   2
   0  18   3 6.06941 1.47956   3
   0  18  -3 4.60121 1.13991   3
   2 -18   3 1.48247 0.83058   2
  -2 -18  -3 1.72623 0.94849   2
  -2  18  -3 0.14451 0.89829   3
   2  18   3 1.53301 1.02285   3
  -4 -18  -3 2.81615 1.04780   2
   4 -18   3 0.60648 0.76799   2
   4  18   3 1.49561 1.11541   3
  -4  18  -3 2.53518 0.94204   3
  -6 -18  -3 0.26972 0.70297   2
   6  18   3 1.19986 1.09011   3
  -6  18  -3 -0.0873 0.89025   3
   9 -19  -3 5.49427 1.41285   2
  -9 -19   3 4.49700 1.44369   2
  -9  19   3 4.90731 1.27115   3
   9  19  -3 3.12186 1.13886   3
  -7 -19   3 -0.5214 0.76216   2
   7 -19  -3 -0.0766 0.67187   2
  -7  19   3 0.54622 0.79940   3
   7  19  -3 1.49282 0.94967   3
   5 -19  -3 1.12488 0.80938   2
  -5 -19   3 0.42523 0.90450   2
   5  19  -3 1.25066 0.96490   3
  -5  19   3 1.58381 0.97981   3
   3 -19  -3 0.85086 0.93074   2
  -3 -19   3 0.12078 0.82139   2
   3  19  -3 0.01137 0.65025   3
  -3  19   3 1.08027 0.95615   3
  -1 -19   3 1.23238 0.92863   2
   1 -19  -3 1.54863 0.98866   2
   1  19  -3 0.38670 0.92953   3
  -1  19   3 0.32545 0.96289   3
  -1 -19  -3 -0.2249 0.78337   2
   1 -19   3 0.82016 0.79164   2
   1  19   3 1.42164 1.03560   3
  -1  19  -3 -0.8657 0.53048   3
  -3 -19  -3 4.79683 1.22501   2
   3 -19   3 4.07125 1.16385   2
   3  19   3 3.14547 1.31278   3
  -3  19  -3 4.80236 1.37122   3
  -4  20   3 2.52335 1.11877   3
  -2 -20   3 1.76603 1.18100   2
  -2  20   3 4.66024 1.63110   3
 -26   0   4 12.3271 1.89113   1
 -24   0   4 62.8047 3.18209   1
 -22   0   4 39.0122 2.17937   2
  22   0  -4 34.0931 2.11573   2
 -22   0   4 40.1475 2.44772   1
 -20   0   4 48.1979 2.49591   1
  20   0  -4 50.4471 2.44025   2
 -20   0   4 48.5579 2.40639   2
 -18   0   4 53.7589 2.46561   2
 -18   0   4 54.6976 2.48395   1
 -16   0   4 376.123 8.70673   1
 -16   0   4 384.596 8.86657   2
 -14   0   4 119.717 3.72802   2
 -14   0   4 121.196 3.59084   1
 -12   0   4 459.483 9.70311   1
 -12   0   4 453.349 9.92286   2
 -10   0   4 3194.79 59.3519   1
  10   0  -4 3240.16 58.3731   3
 -10   0   4 3218.37 59.6500   2
   8   0  -4 146.049 3.19913   3
  -8   0   4 159.333 3.27672   3
  -8   0   4 154.185 4.01911   2
  -8   0   4 160.509 3.86132   1
  -6   0   4 342.971 6.87151   3
   6   0  -4 340.861 6.81090   3
  -6   0   4 337.696 7.30711   2
  -6   0   4 335.409 7.13184   1
  -4   0   4 725.786 14.0970   2
  -4   0   4 717.699 14.0063   1
  -4   0   4 720.289 13.9999   3
  -2   0   4 333.690 7.25201   3
  -2   0   4 343.228 6.98673   2
   2   0  -4 332.679 7.07457   1
  -2   0   4 338.610 7.05650   1
   0   0  -4 147.975 3.74626   1
   0   0   4 161.835 4.13080   3
   0   0   4 156.853 3.76738   1
   0   0   4 161.979 3.50998   2
   0   0  -4 147.016 3.44609   2
  -2   0  -4 3264.26 59.9380   1
   2   0   4 3254.09 60.4568   3
  -2   0  -4 3199.91 59.3830   2
   2   0   4 3300.28 60.3107   2
  -4   0  -4 443.771 9.50409   1
  -4   0  -4 454.144 8.37334   2
   4   0   4 461.849 10.1051   3
   6   0   4 115.949 3.83531   3
  -6   0  -4 113.103 3.35052   1
   8   0   4 396.633 9.44638   3
  -8   0  -4 387.837 8.78203   1
  10   0   4 52.0762 2.64796   3
 -10   0  -4 53.1397 2.57028   3
 -10   0  -4 55.8349 2.39279   1
 -12   0  -4 47.6454 2.34598   1
  12   0   4 47.2882 2.72233   3
 -12   0  -4 50.8380 2.66924   3
 -14   0  -4 36.2394 2.39973   3
 -14   0  -4 34.6349 2.14793   1
  14   0   4 37.3386 2.55059   3
  16   0   4 58.8991 3.34256   3
 -16   0  -4 67.9577 3.15008   1
 -16   0  -4 63.5350 3.29329   3
 -18   0  -4 10.0020 1.57601   1
 -18   0  -4 10.7293 1.72194   3
  18   0   4 9.26139 1.67763   3
 -27  -1   4 0.34423 0.90589   1
 -27   1   4 1.07317 1.01436   1
 -25  -1   4 15.2286 1.96273   1
 -25   1   4 11.5106 1.71653   1
 -23  -1   4 35.7984 2.38005   1
 -23   1   4 34.8128 2.42442   1
  21  -1  -4 8.46126 1.26901   2
 -21  -1   4 9.59431 1.37891   2
 -21  -1   4 6.68921 1.18863   1
 -21   1   4 9.34770 1.40525   1
 -21   1   4 7.38292 1.16304   2
 -19  -1   4 30.7070 1.88397   2
 -19  -1   4 26.0652 1.75283   1
  19  -1  -4 25.7165 1.71747   2
 -19   1   4 23.5418 1.76942   1
 -19   1   4 26.5309 1.76850   2
  17  -1  -4 55.2355 2.40778   2
 -17  -1   4 55.8121 2.36497   1
 -17  -1   4 51.2870 2.39351   2
 -17   1   4 49.5803 2.31324   2
 -17   1   4 47.5051 2.27103   1
 -15  -1   4 120.562 3.61967   1
  15  -1  -4 117.304 3.74216   2
 -15  -1   4 117.837 3.79794   2
 -15   1   4 125.548 3.78745   1
 -15   1   4 118.322 3.75894   2
 -13  -1   4 58.5007 2.14637   1
 -13  -1   4 55.7670 2.31249   2
 -13   1   4 58.6941 2.32570   2
 -13   1   4 55.1180 2.20349   1
 -11  -1   4 804.165 16.3565   2
 -11  -1   4 811.922 15.9951   1
 -11   1   4 849.548 16.2431   1
  11   1  -4 794.054 14.7818   3
 -11   1   4 813.273 16.3422   2
  -9  -1   4 465.982 9.56157   1
   9  -1  -4 470.522 8.76776   3
  -9  -1   4 466.975 9.93471   2
  -9   1   4 456.343 9.73657   1
  -9   1   4 467.993 9.90962   2
  -9   1   4 475.060 8.80072   3
   9   1  -4 478.621 8.80128   3
  -7  -1   4 12.5313 0.92333   2
  -7  -1   4 13.4540 0.82078   1
  -7   1   4 12.8601 0.88606   2
  -7   1   4 11.8620 0.81214   1
  -7   1   4 12.0121 0.63538   3
   7   1  -4 12.9506 0.61908   3
  -5  -1   4 206.871 4.54464   1
  -5  -1   4 207.548 4.53855   3
  -5  -1   4 198.525 4.75219   2
   5   1  -4 199.214 4.45381   3
  -5   1   4 204.642 4.74184   1
  -5   1   4 198.070 4.72438   2
  -5   1   4 214.901 4.56472   3
  -3  -1   4 203.353 4.69500   3
   3  -1  -4 197.810 4.54664   2
  -3  -1   4 198.809 4.44360   1
  -3  -1   4 202.386 4.60016   2
   3   1  -4 202.463 4.61460   3
  -3   1   4 206.337 4.70434   3
  -3   1   4 201.966 4.56890   2
  -3   1   4 203.315 4.67719   1
  -1  -1   4 11.7445 0.72229   1
  -1  -1   4 12.3295 0.87983   3
   1  -1  -4 14.5382 0.75920   2
  -1  -1   4 13.1688 0.73326   2
   1  -1  -4 12.0382 0.84050   1
   1   1  -4 12.0462 0.75243   1
  -1   1   4 14.0576 0.75108   2
  -1   1   4 10.6302 0.78550   1
  -1   1   4 11.9520 0.86747   3
   1   1  -4 11.9202 0.86465   3
  -1  -1  -4 469.948 9.69064   1
  -1  -1  -4 467.872 9.09383   2
   1  -1   4 475.884 9.14483   2
   1  -1   4 466.673 10.0179   3
  -1   1  -4 461.417 9.88893   3
   1   1   4 467.773 9.07306   2
  -1   1  -4 482.130 9.52349   1
   1   1   4 459.744 9.63923   1
   1   1   4 470.868 10.0294   3
   3  -1   4 828.292 16.4787   3
  -3  -1  -4 806.511 14.9942   2
  -3  -1  -4 793.088 15.9667   1
   3  -1   4 817.474 15.0166   2
  -3   1  -4 799.393 15.7884   1
   3   1   4 820.995 16.4826   3
  -3   1  -4 797.193 15.0032   2
  -3   1  -4 809.524 16.3043   3
   5  -1   4 55.9190 2.44551   3
  -5  -1  -4 58.0563 2.17509   1
  -5   1  -4 54.6508 2.03432   1
  -5   1  -4 61.4379 2.44263   3
   5   1   4 55.7474 2.45186   3
   7  -1   4 114.434 3.90827   3
  -7  -1  -4 117.273 3.55312   1
   7   1   4 120.998 4.03759   3
  -7   1  -4 115.084 3.80019   3
  -7   1  -4 114.977 3.41083   1
   9  -1   4 53.9878 2.67279   3
  -9  -1  -4 52.4235 2.31918   1
  -9   1  -4 57.2982 2.31185   1
   9   1   4 50.0505 2.60603   3
  -9   1  -4 52.7043 2.53655   3
  11  -1   4 24.2972 1.95876   3
 -11  -1  -4 25.6131 1.70706   1
 -11   1  -4 24.8722 1.85771   3
 -11   1  -4 26.9970 1.68656   1
  11   1   4 26.0979 1.91000   3
  13  -1   4 8.59237 1.41613   3
 -13  -1  -4 8.60964 1.31921   1
 -13   1  -4 8.65866 1.38860   3
  13   1   4 9.01133 1.52137   3
 -13   1  -4 6.96551 1.15783   1
 -15  -1  -4 31.4553 2.05687   1
 -15  -1  -4 35.2979 2.44081   3
  15  -1   4 34.0228 2.49672   3
 -15   1  -4 34.5156 2.39115   3
 -15   1  -4 26.7338 2.00618   1
  15   1   4 35.6285 2.55906   3
 -17  -1  -4 14.8481 1.83886   1
 -17  -1  -4 14.6312 2.02777   3
  17  -1   4 11.2027 1.82812   3
  17   1   4 13.1714 1.98157   3
 -17   1  -4 13.7268 1.88939   3
 -17   1  -4 14.3282 1.78086   1
 -19  -1  -4 2.11904 1.09077   1
 -19   1  -4 0.26923 0.77789   1
 -26  -2   4 10.8919 1.75608   1
 -26   2   4 10.9756 1.74831   1
 -24  -2   4 5.94749 1.24871   1
 -24   2   4 4.39982 1.25562   1
  22  -2  -4 6.48725 1.17315   2
 -22  -2   4 6.65295 1.21534   1
 -22  -2   4 4.81436 1.08401   2
 -22   2   4 3.92280 0.89357   2
 -22   2   4 7.70364 1.40553   1
  20  -2  -4 1.75352 0.73176   2
 -20  -2   4 1.89878 0.77554   2
 -20  -2   4 2.05700 0.77006   1
 -20   2   4 1.83565 0.72792   2
 -20   2   4 1.71193 0.83306   1
 -18  -2   4 9.69242 1.21625   1
 -18  -2   4 11.1801 1.38215   2
  18  -2  -4 12.1597 1.39833   2
 -18   2   4 10.8299 1.39033   1
 -18   2   4 11.9408 1.34579   2
 -16  -2   4 1.28950 0.55660   1
  16  -2  -4 1.47331 0.68032   2
 -16  -2   4 3.03612 0.81137   2
 -16   2   4 1.53494 0.67672   2
 -16   2   4 1.97403 0.74681   1
 -14  -2   4 242.813 6.19529   2
  14  -2  -4 248.573 6.13715   2
 -14  -2   4 237.146 5.77793   1
 -14   2   4 247.548 6.14024   1
 -14   2   4 239.196 6.05549   2
 -12  -2   4 34.6882 1.50085   1
  12  -2  -4 33.7994 1.68836   2
 -12  -2   4 34.2337 1.73725   2
 -12   2   4 31.5756 1.58794   1
  12   2  -4 33.7049 0.88080   3
 -12   2   4 35.2929 1.72871   2
 -10  -2   4 282.569 6.61981   2
  10  -2  -4 284.055 6.54347   2
 -10  -2   4 279.469 6.14317   1
  10   2  -4 281.917 5.44882   3
 -10   2   4 280.143 6.49927   1
 -10   2   4 279.753 6.52059   2
 -10   2   4 283.175 5.33476   3
  -8  -2   4 378.787 7.80123   1
  -8  -2   4 374.575 8.26647   2
   8  -2  -4 380.469 8.22484   2
  -8   2   4 375.418 8.17951   1
  -8   2   4 388.700 8.24478   2
  -8   2   4 386.968 7.45838   3
   8   2  -4 381.762 7.39369   3
   6  -2  -4 121.376 3.29073   2
  -6  -2   4 125.538 2.98570   1
  -6  -2   4 123.079 3.35191   2
  -6   2   4 124.930 2.98180   3
  -6   2   4 123.013 3.32753   1
   6   2  -4 122.095 2.90730   3
  -6   2   4 126.777 3.31608   2
  -4  -2   4 181.655 4.23031   3
  -4  -2   4 177.981 4.29218   2
  -4  -2   4 176.987 3.94538   1
   4  -2  -4 183.917 4.25913   2
   4   2  -4 180.927 4.14733   3
  -4   2   4 178.501 4.20682   3
  -4   2   4 177.911 4.22947   2
  -4   2   4 186.209 4.41732   1
  -2  -2   4 125.896 2.94170   1
   2  -2  -4 123.641 3.36169   1
  -2  -2   4 125.932 3.14003   2
   2  -2  -4 117.862 3.04607   2
  -2  -2   4 126.045 3.36104   3
  -2   2   4 124.822 3.07032   2
  -2   2   4 125.543 3.36128   3
  -2   2   4 130.949 3.35352   1
   2   2  -4 124.963 3.28629   3
   0  -2  -4 394.247 7.65705   2
   0  -2  -4 377.451 8.14807   1
   0  -2   4 374.187 8.30167   3
   0  -2   4 385.257 7.70595   2
   0   2  -4 378.797 7.72533   1
   0   2   4 380.676 8.12226   1
   0   2  -4 378.962 8.22199   3
   0   2   4 380.854 8.33307   3
  -2  -2  -4 278.365 5.62227   2
   2  -2   4 282.221 6.68203   3
  -2  -2  -4 278.398 6.38024   1
   2  -2   4 281.071 5.69492   2
  -2   2  -4 280.078 6.55582   3
   2   2   4 279.304 6.68185   3
  -2   2  -4 283.063 6.05241   1
  -4  -2  -4 35.9608 1.62601   1
  -4  -2  -4 34.6932 0.95336   2
   4  -2   4 30.7593 1.77662   3
   4  -2   4 34.6732 0.95150   2
   4   2   4 30.6153 1.76325   3
  -4   2  -4 31.4732 1.40039   1
  -4   2  -4 35.8746 1.78417   3
   6  -2   4 250.245 6.47557   3
  -6  -2  -4 242.031 6.01676   1
  -6   2  -4 250.170 5.80290   1
  -6   2  -4 238.366 6.25530   3
   6   2   4 256.452 6.57019   3
   8  -2   4 1.44684 0.80232   3
  -8  -2  -4 1.39177 0.63198   1
  -8   2  -4 1.57790 0.60325   1
  -8   2  -4 1.13615 0.69846   3
   8   2   4 1.86579 0.81450   3
  10  -2   4 11.4280 1.54973   3
 -10  -2  -4 10.0729 1.25097   1
 -10   2  -4 12.4925 1.51384   3
 -10   2  -4 12.6422 1.30386   1
  10   2   4 13.2547 1.66681   3
  12  -2   4 2.05751 0.86587   3
 -12  -2  -4 2.71040 0.72052   1
 -12   2  -4 3.09716 0.86271   3
 -12   2  -4 1.90902 0.74798   1
  12   2   4 1.98164 0.91711   3
 -14  -2  -4 4.80021 1.09790   1
  14  -2   4 2.98943 1.01174   3
 -14   2  -4 6.24721 1.29283   3
 -14   2  -4 6.17199 1.14908   1
  14   2   4 6.45213 1.41173   3
  16  -2   4 3.59828 1.26918   3
 -16  -2  -4 5.09467 1.25683   1
 -16  -2  -4 4.58092 1.26080   3
  16   2   4 4.34921 1.31580   3
 -16   2  -4 3.15072 1.00203   1
 -16   2  -4 2.55748 1.07168   3
 -18  -2  -4 11.9270 1.73811   1
  18  -2   4 8.30156 1.71207   3
 -18  -2  -4 9.66737 1.66770   3
  18   2   4 12.6947 2.07088   3
 -18   2  -4 14.1503 1.82652   1
 -18   2  -4 10.5062 1.68980   3
 -27  -3   4 8.67198 1.52851   1
 -25  -3   4 43.3817 2.73739   1
 -25   3   4 52.7648 3.18628   1
 -23  -3   4 10.0882 1.48276   1
 -23   3   4 6.10985 1.35906   1
 -21  -3   4 44.3808 2.44533   2
 -21  -3   4 45.8661 2.43820   1
  21  -3  -4 48.2856 2.41286   2
 -21   3   4 43.9795 2.26640   2
 -21   3   4 49.6945 2.76034   1
  19  -3  -4 58.3172 2.59350   2
 -19  -3   4 55.3748 2.64704   2
 -19  -3   4 53.5400 2.46550   1
 -19   3   4 58.1090 2.78975   1
 -19   3   4 58.7001 2.54643   2
 -17  -3   4 9.74007 1.26973   2
  17  -3  -4 7.93072 1.11986   2
 -17  -3   4 8.16498 1.04281   1
 -17   3   4 9.85523 1.21341   2
 -17   3   4 9.26685 1.28173   1
 -15  -3   4 397.442 8.91672   1
  15  -3  -4 425.917 9.34455   2
 -15  -3   4 413.629 9.46067   2
 -15   3   4 396.171 9.19230   2
 -15   3   4 417.977 9.46142   1
  13  -3  -4 219.201 5.53593   2
 -13  -3   4 215.184 5.13369   1
 -13  -3   4 213.646 5.63482   2
 -13   3   4 213.359 5.48606   2
 -13   3   4 218.346 5.58581   1
  13   3  -4 215.053 4.38465   3
  11  -3  -4 292.788 6.75187   2
 -11  -3   4 286.494 6.84035   2
 -11  -3   4 288.293 6.27114   1
 -11   3   4 276.214 6.66678   2
 -11   3   4 292.504 5.49627   3
 -11   3   4 289.042 6.78875   1
  11   3  -4 285.990 5.67368   3
   9  -3  -4 136.462 3.83711   2
  -9  -3   4 141.977 3.97765   2
  -9  -3   4 152.964 3.51111   1
  -9   3   4 147.970 3.17458   3
   9   3  -4 140.598 3.12959   3
  -9   3   4 150.533 3.99826   1
  -9   3   4 147.679 3.91609   2
  -7  -3   4 1264.91 23.6095   1
  -7  -3   4 1258.12 24.3108   2
   7  -3  -4 1254.87 24.1800   2
  -7   3   4 1266.16 24.3079   1
   7   3  -4 1271.52 23.5400   3
  -7   3   4 1263.09 23.6241   3
  -7   3   4 1283.30 24.1972   2
   5  -3  -4 143.624 3.73218   2
  -5  -3   4 151.244 3.32962   1
  -5  -3   4 154.597 3.87895   2
   5   3  -4 143.851 3.50865   3
  -5   3   4 153.124 3.62960   3
  -5   3   4 155.577 3.78063   2
  -5   3   4 151.170 3.93600   1
   3  -3  -4 147.069 3.63635   2
  -3  -3   4 148.454 3.78746   3
  -3  -3   4 148.584 3.71800   2
  -3  -3   4 149.301 3.27327   1
   3   3  -4 148.653 3.28914   1
  -3   3   4 150.064 3.61984   2
   3   3  -4 149.975 3.70252   3
  -3   3   4 152.304 3.80117   3
  -3   3   4 157.985 3.95107   1
   1  -3  -4 1265.91 24.2876   1
  -1  -3   4 1248.99 23.8224   2
   1  -3  -4 1291.46 23.7596   2
  -1  -3   4 1280.27 24.3137   3
   1   3  -4 1253.27 24.1556   3
  -1   3   4 1273.40 24.3057   3
  -1   3   4 1249.40 24.2217   1
  -1  -3  -4 142.812 3.29128   2
   1  -3   4 153.240 3.41984   2
   1  -3   4 145.910 4.03054   3
  -1  -3  -4 133.928 3.81136   1
   1   3   4 150.160 4.08432   3
   1   3   4 152.184 3.91355   1
  -1   3  -4 137.824 3.86778   3
  -1   3  -4 142.465 3.37293   1
  -3  -3  -4 290.893 6.73570   1
   3  -3   4 289.144 6.98912   3
  -3  -3  -4 292.335 5.83535   2
   3  -3   4 290.526 5.91027   2
  -3   3  -4 290.867 6.87716   3
   3   3   4 291.125 7.05222   3
  -3   3  -4 295.368 6.25244   1
  -5  -3  -4 211.750 4.34417   2
  -5  -3  -4 212.011 5.42704   1
   5  -3   4 221.684 5.82022   3
  -5   3  -4 215.762 5.04263   1
  -5   3  -4 214.063 5.64079   3
   5   3   4 219.970 5.86384   3
   7  -3   4 408.787 9.68056   3
  -7  -3  -4 415.732 9.28475   1
  -7   3  -4 410.043 8.82969   1
   7   3   4 420.264 9.80439   3
  -7   3  -4 401.661 9.48689   3
   9  -3   4 9.85745 1.36850   3
  -9  -3  -4 8.78495 1.17016   1
  -9   3  -4 9.03459 1.06361   1
   9   3   4 12.0286 1.54219   3
  -9   3  -4 7.90902 1.20669   3
 -11  -3  -4 55.3198 2.56033   1
  11  -3   4 52.5954 2.77418   3
 -11   3  -4 52.1193 2.30589   1
  11   3   4 52.7773 2.84533   3
 -11   3  -4 54.7630 2.70026   3
  13  -3   4 47.7403 2.76417   3
 -13  -3  -4 43.8913 2.40818   1
 -13   3  -4 48.7082 2.35109   1
 -13   3  -4 42.3569 2.50310   3
  13   3   4 36.0059 2.53764   3
 -15  -3  -4 10.5929 1.50915   1
  15  -3   4 7.83982 1.54766   3
 -15   3  -4 8.97712 1.53265   3
 -15   3  -4 8.02599 1.30939   1
  15   3   4 8.56742 1.62505   3
 -17  -3  -4 48.7224 2.85823   1
  17  -3   4 45.9731 3.01479   3
  17   3   4 45.2012 3.05272   3
 -17   3  -4 51.0022 2.75976   1
 -17   3  -4 52.3644 2.99433   3
 -19   3  -4 6.88743 1.42975   1
  19   3   4 10.2994 2.97438   3
 -26  -4   4 12.6906 1.80168   1
 -26   4   4 9.96020 1.83927   1
 -24  -4   4 31.7728 2.26031   1
 -24   4   4 32.2277 2.52172   1
 -22  -4   4 24.8536 1.87292   1
  22  -4  -4 22.5459 1.72749   2
 -22  -4   4 22.7496 1.90138   2
 -22   4   4 23.1759 1.70171   2
 -22   4   4 23.1870 2.30469   1
 -20  -4   4 58.4343 2.63428   1
 -20  -4   4 58.0639 2.78734   2
 -20   4   4 58.3293 2.58161   2
 -20   4   4 59.7731 2.91543   1
 -18  -4   4 3.00100 0.84139   2
  18  -4  -4 1.68610 0.67908   2
 -18  -4   4 0.93240 0.57326   1
 -18   4   4 0.51717 0.54496   2
 -18   4   4 2.19022 0.84399   1
 -16  -4   4 98.2227 3.09481   1
  16  -4  -4 95.9119 3.30960   2
 -16  -4   4 90.8709 3.40021   2
 -16   4   4 94.4252 3.24682   2
 -16   4   4 91.6489 3.43939   1
  14  -4  -4 264.498 6.53332   2
 -14  -4   4 262.691 6.72140   2
 -14  -4   4 270.940 6.14797   1
 -14   4   4 268.012 6.72726   1
 -14   4   4 259.790 6.46405   2
  12  -4  -4 236.932 5.83450   2
 -12  -4   4 238.391 5.33044   1
 -12  -4   4 237.823 6.00717   2
 -12   4   4 233.976 4.97525   3
 -12   4   4 226.902 5.89592   1
 -12   4   4 235.483 5.78600   2
  12   4  -4 224.924 4.82957   3
  10  -4  -4 301.976 6.87643   2
 -10  -4   4 298.026 7.00228   2
 -10  -4   4 297.278 6.26567   1
 -10   4   4 285.003 6.76900   2
 -10   4   4 293.115 5.93362   3
  10   4  -4 294.862 5.98001   3
 -10   4   4 300.422 6.97886   1
  -8  -4   4 95.3476 2.39076   1
  -8  -4   4 93.2521 2.96885   2
   8  -4  -4 93.7745 2.88566   2
  -8   4   4 91.3740 2.96651   1
   8   4  -4 99.8001 2.38872   3
  -8   4   4 97.4748 2.88920   2
  -8   4   4 93.6232 2.40990   3
  -6  -4   4 543.655 11.3780   2
  -6  -4   4 564.842 10.5635   1
   6  -4  -4 540.680 11.2426   2
   6   4  -4 541.505 10.8183   3
  -6   4   4 557.324 10.9621   3
  -6   4   4 564.944 11.5093   1
  -6   4   4 555.536 11.2276   2
   4  -4  -4 286.514 6.23287   2
  -4  -4   4 285.280 5.56840   1
  -4  -4   4 277.774 6.32340   2
  -4   4   4 279.961 6.22682   3
   4   4  -4 285.577 5.58188   1
   4   4  -4 293.720 6.15936   3
  -4   4   4 274.394 6.46852   1
  -2  -4   4 566.026 11.1735   2
   2  -4  -4 545.131 11.0187   2
  -2   4   4 569.484 11.4290   3
   2   4  -4 551.612 10.4992   1
  -2   4   4 554.508 11.4587   1
   2   4  -4 541.192 11.2209   3
   0  -4   4 100.082 3.05798   3
   0  -4   4 93.4924 2.57804   2
   0  -4  -4 94.5462 2.49161   2
   0  -4  -4 97.0882 2.98957   1
   0   4  -4 96.1081 2.91355   3
   0   4  -4 96.1275 2.30503   1
   0   4   4 93.5001 2.92182   1
   0   4   4 93.5332 3.00903   3
  -2  -4  -4 290.590 6.03003   2
   2  -4   4 302.412 6.17769   2
   2  -4   4 291.887 6.99659   3
  -2  -4  -4 293.461 6.83702   1
  -2   4  -4 291.657 6.11328   1
   2   4   4 293.734 6.79378   1
  -2   4  -4 294.262 6.86288   3
   2   4   4 293.545 7.03794   3
   4  -4   4 235.903 4.91783   2
  -4  -4  -4 235.522 5.82996   1
   4  -4   4 229.506 6.03124   3
  -4  -4  -4 234.821 4.85007   2
  -4   4  -4 231.612 5.19279   1
   4   4   4 231.106 6.08964   3
  -4   4  -4 236.676 5.92394   3
  -6  -4  -4 268.967 6.67312   1
   6  -4   4 276.537 7.04920   3
   6   4   4 269.684 7.06757   3
  -6   4  -4 274.753 6.86398   3
  -6   4  -4 278.655 6.15922   1
  -8  -4  -4 94.9933 3.34202   1
   8  -4   4 92.4810 3.53773   3
   8   4   4 98.7745 3.74982   3
  -8   4  -4 93.2310 2.95112   1
  -8   4  -4 99.2933 3.51638   3
 -10  -4  -4 1.08198 0.60859   1
  10  -4   4 0.87065 0.73939   3
  10   4   4 2.18299 0.86041   3
 -10   4  -4 2.19562 0.61333   1
 -10   4  -4 1.72291 0.71487   3
  12  -4   4 59.5145 3.04045   3
 -12  -4  -4 54.5520 2.68708   1
 -12   4  -4 59.1385 2.87787   3
 -12   4  -4 57.9888 2.49282   1
  12   4   4 58.9953 3.11278   3
 -14  -4  -4 25.6912 1.96317   1
  14  -4   4 20.6046 2.25278   3
 -14   4  -4 25.5513 1.79964   1
  14   4   4 24.4670 2.50412   3
 -14   4  -4 23.2179 2.25125   3
  16  -4   4 31.4449 2.48635   3
 -16  -4  -4 29.9289 2.10946   1
  16   4   4 26.3395 2.64771   3
 -16   4  -4 27.1038 2.01393   1
 -16   4  -4 30.7475 2.32882   3
 -18  -4  -4 9.23110 1.65170   1
  18   4   4 9.58333 1.83011   3
 -18   4  -4 10.2073 1.59921   1
 -25  -5   4 5.03285 1.23190   1
 -25   5   4 3.40694 1.20960   1
 -23  -5   4 4.13554 1.03683   1
 -23   5   4 5.57852 1.37849   1
 -21  -5   4 2.26305 0.94075   2
 -21  -5   4 0.71919 0.70012   1
  21  -5  -4 1.01262 0.69848   2
 -21   5   4 0.57226 0.77527   1
 -19  -5   4 10.1605 1.40254   2
  19  -5  -4 9.81301 1.28026   2
 -19  -5   4 7.66098 1.10605   1
 -19   5   4 9.92573 1.49767   1
 -17  -5   4 2.52935 0.84055   2
  17  -5  -4 3.52520 0.81404   2
 -17  -5   4 2.70500 0.71296   1
 -17   5   4 3.79857 0.83816   2
 -17   5   4 3.27792 0.88440   1
 -15  -5   4 10.1059 1.03894   1
  15  -5  -4 10.9285 1.24326   2
 -15  -5   4 10.2134 1.32142   2
 -15   5   4 10.8133 1.37361   1
 -15   5   4 12.9736 1.32346   2
 -13  -5   4 23.6291 1.20238   1
  13  -5  -4 24.9172 1.52630   2
 -13  -5   4 20.6505 1.51197   2
  13   5  -4 24.0767 1.02359   3
 -13   5   4 21.5516 1.53840   1
 -13   5   4 20.6935 1.38799   2
 -11  -5   4 1.15054 0.35146   1
  11  -5  -4 -0.1479 0.38955   2
 -11  -5   4 0.73331 0.52972   2
 -11   5   4 0.23889 0.36378   1
  11   5  -4 1.41725 0.34221   3
 -11   5   4 0.58983 0.24128   3
 -11   5   4 1.05990 0.49361   2
   9  -5  -4 31.2901 1.52832   2
  -9  -5   4 31.2799 1.64090   2
  -9  -5   4 30.5502 1.12822   1
  -9   5   4 33.0078 1.19242   3
  -9   5   4 30.8823 1.64237   1
  -9   5   4 29.7818 1.48067   2
   9   5  -4 33.0232 1.17970   3
  -7  -5   4 180.300 4.70863   2
   7  -5  -4 177.755 4.53672   2
  -7  -5   4 182.958 3.80863   1
  -7   5   4 181.534 4.19895   3
  -7   5   4 179.179 4.74675   1
   7   5  -4 184.737 4.11820   3
  -5  -5   4 53.1008 1.97060   2
  -5  -5   4 49.4945 1.17347   1
   5  -5  -4 45.9043 1.78368   2
  -5   5   4 47.0679 1.94706   1
  -5   5   4 45.6271 1.70779   3
   5   5  -4 47.9240 1.64866   3
  -3  -5   4 49.9754 1.84593   2
   3  -5  -4 47.2520 1.72544   2
   3   5  -4 47.7835 1.74182   3
  -3   5   4 49.0159 1.87803   3
   3   5  -4 49.7433 1.13955   1
  -3   5   4 47.6404 1.96453   1
   1  -5  -4 187.440 4.29074   2
  -1  -5   4 178.561 4.36782   2
   1  -5  -4 178.114 4.73022   1
  -1   5   4 185.686 4.73330   1
  -1   5   4 185.720 4.73643   3
   1   5  -4 178.969 3.70719   1
   1   5  -4 183.865 4.55380   3
   1  -5   4 30.1122 1.28778   2
  -1  -5  -4 32.6119 1.60468   1
  -1  -5  -4 30.1874 1.20275   2
  -1   5  -4 35.0228 1.63819   3
   1   5   4 30.3960 1.62201   3
  -1   5  -4 32.7361 1.07650   1
   1   5   4 33.0551 1.59343   1
  -3  -5  -4 0.51177 0.26760   2
  -3  -5  -4 0.19243 0.42050   1
   3  -5   4 0.76009 0.46402   3
   3  -5   4 0.60485 0.28954   2
   3   5   4 0.96586 0.49373   3
   3   5   4 0.10830 0.44134   1
  -3   5  -4 0.97262 0.42535   3
  -3   5  -4 0.05891 0.23563   1
   5  -5   4 25.1939 1.45918   2
  -5  -5  -4 23.3900 0.99232   2
  -5  -5  -4 22.7896 1.42995   1
   5  -5   4 20.6068 1.59079   3
  -5   5  -4 24.0809 1.14845   1
   5   5   4 22.3247 1.56737   3
  -5   5  -4 22.8345 1.54433   3
  -7  -5  -4 9.34239 1.16646   1
   7  -5   4 12.3399 1.51694   3
  -7   5  -4 13.3506 0.96983   1
  -7   5  -4 11.9243 1.37476   3
   7   5   4 12.1247 1.47851   3
   9  -5   4 2.75177 0.94333   3
  -9  -5  -4 2.88596 0.80275   1
  -9   5  -4 3.76486 0.73847   1
   9   5   4 4.83417 1.10594   3
  -9   5  -4 1.67719 0.77417   3
 -11  -5  -4 8.38179 1.20630   1
  11  -5   4 9.80319 1.49041   3
 -11   5  -4 8.56752 1.37368   3
  11   5   4 8.71102 1.51036   3
 -11   5  -4 7.39460 1.05106   1
  13  -5   4 1.14687 0.92335   3
 -13  -5  -4 0.76924 0.71121   1
 -13   5  -4 1.42808 0.83448   3
 -13   5  -4 1.05674 0.66389   1
  13   5   4 1.57022 0.93044   3
 -15  -5  -4 5.95172 1.27650   1
  15   5   4 4.58463 1.35435   3
 -15   5  -4 4.11024 1.13459   3
 -15   5  -4 4.48881 1.03790   1
 -17  -5  -4 6.11986 1.32913   1
  17   5   4 3.05792 1.25511   3
 -17   5  -4 6.17801 1.26328   1
 -17   5  -4 1.97331 0.97053   3
 -26  -6   4 5.98669 1.29565   1
 -26   6   4 6.72779 1.77494   1
 -24  -6   4 11.5522 1.54046   1
 -24   6   4 9.62040 1.71468   1
 -22  -6   4 1.21170 0.87235   2
 -22  -6   4 1.62642 0.78729   1
  22  -6  -4 0.78811 0.80692   2
 -22   6   4 1.60745 0.98741   1
 -20  -6   4 20.4707 2.02250   2
  20  -6  -4 17.5292 1.69947   2
 -20  -6   4 17.2315 1.44217   1
 -20   6   4 18.2401 2.01510   1
  18  -6  -4 47.2828 2.38251   2
 -18  -6   4 46.4183 2.11615   1
 -18  -6   4 49.3799 2.58041   2
 -18   6   4 47.2989 2.60983   1
 -16  -6   4 18.4981 1.81170   2
  16  -6  -4 16.6075 1.38250   2
 -16  -6   4 20.2760 1.25902   1
 -16   6   4 17.7153 1.79533   1
 -14  -6   4 40.1019 1.67051   1
 -14  -6   4 43.8330 2.24288   2
  14  -6  -4 40.8077 2.01598   2
 -14   6   4 39.2758 2.10302   1
  14   6  -4 38.8551 1.49503   3
  12  -6  -4 86.5626 2.98108   2
 -12  -6   4 87.2120 2.46053   1
 -12  -6   4 86.3612 3.16804   2
  12   6  -4 85.1681 2.38179   3
 -12   6   4 85.6234 2.25295   3
 -12   6   4 86.2734 3.16059   1
 -10  -6   4 89.0272 3.11619   2
 -10  -6   4 90.7200 2.33826   1
  10  -6  -4 87.5558 2.91311   2
 -10   6   4 87.7924 2.39035   3
  10   6  -4 89.8524 2.44388   3
 -10   6   4 89.4868 3.10103   1
   8  -6  -4 100.511 3.09567   2
  -8  -6   4 97.9263 3.22738   2
  -8  -6   4 104.849 2.38751   1
  -8   6   4 100.745 3.28331   1
   8   6  -4 105.515 2.71125   3
  -8   6   4 101.444 2.74987   3
   6  -6  -4 160.131 4.21890   2
  -6  -6   4 164.543 3.21404   1
  -6  -6   4 169.550 4.43825   2
  -6   6   4 164.537 4.50449   1
  -6   6   4 166.086 4.06861   3
   6   6  -4 161.616 3.91352   3
   4  -6  -4 67.4860 2.24697   2
  -4  -6   4 68.9313 2.38171   2
  -4   6   4 67.7898 2.30072   3
  -4   6   4 67.6758 2.49732   1
   4   6  -4 69.3643 2.18761   3
   2  -6  -4 166.500 4.09527   2
  -2  -6   4 172.803 4.26327   2
  -2   6   4 165.629 4.40898   3
   2   6  -4 162.511 3.16767   1
  -2   6   4 169.552 4.52017   1
   2   6  -4 165.179 4.21679   3
   0  -6   4 102.857 2.92507   2
   0  -6  -4 109.103 3.34905   1
   0  -6  -4 105.563 2.82293   2
   0   6   4 102.319 3.26446   1
   0   6  -4 104.378 2.29068   1
   0   6  -4 101.294 3.12269   3
   0   6   4 105.661 3.33738   3
   2  -6   4 90.2803 2.58912   2
  -2  -6  -4 93.9167 2.51117   2
  -2  -6  -4 88.5200 3.02851   1
   2   6   4 90.3938 3.16855   3
   2   6   4 93.2958 3.04970   1
  -2   6  -4 90.0032 2.23740   1
  -2   6  -4 84.9051 2.90982   3
  -4  -6  -4 88.1763 2.41183   2
  -4  -6  -4 92.4129 3.13854   1
   4  -6   4 87.2012 2.45292   2
   4   6   4 88.5404 3.31218   3
  -4   6  -4 87.3680 2.38106   1
  -4   6  -4 82.8061 3.01026   3
  -6  -6  -4 37.9171 1.44185   2
  -6  -6  -4 43.3716 2.11691   1
  -6   6  -4 42.7068 1.61347   1
   6   6   4 38.2478 2.24293   3
  -6   6  -4 36.9074 1.96003   3
  -8  -6  -4 19.5588 1.53746   1
  -8   6  -4 21.0290 1.60044   3
  -8   6  -4 19.0816 1.18628   1
   8   6   4 20.7525 2.05662   3
 -10  -6  -4 50.9250 2.52865   1
 -10   6  -4 50.0686 2.57062   3
 -10   6  -4 51.6004 2.15543   1
  10   6   4 48.5290 2.79368   3
 -12  -6  -4 18.6502 1.89166   1
 -12   6  -4 20.4665 1.54692   1
  12   6   4 20.8285 2.26701   3
 -12   6  -4 23.8283 1.89423   3
 -14  -6  -4 1.36068 0.86410   1
  14   6   4 2.79349 1.12287   3
 -14   6  -4 1.87324 0.86537   3
 -14   6  -4 1.05183 0.70205   1
 -16  -6  -4 12.1392 1.76189   1
  16   6   4 11.5772 1.91939   3
 -16   6  -4 12.8857 1.76774   3
 -16   6  -4 10.1027 1.45660   1
 -18  -6  -4 7.50110 1.69259   1
  18   6   4 6.23320 1.65021   3
 -18   6  -4 6.88691 1.31104   1
 -25  -7   4 11.8304 1.60605   1
 -25   7   4 9.77196 1.79390   1
 -23  -7   4 21.9353 1.79318   1
 -23   7   4 19.1713 2.28831   1
  21  -7  -4 22.1830 1.69497   2
 -21  -7   4 21.4021 1.66492   1
 -21  -7   4 19.7720 2.04790   2
 -21   7   4 21.3362 2.29443   1
 -19  -7   4 19.3970 1.42596   1
  19  -7  -4 24.6450 1.72371   2
 -19  -7   4 23.6619 1.88436   2
 -19   7   4 16.8618 1.97566   1
 -17  -7   4 87.9101 3.52533   2
 -17  -7   4 82.8896 2.83857   1
  17  -7  -4 85.5172 3.20267   2
 -17   7   4 73.7776 3.29744   1
 -15  -7   4 33.5012 1.56464   1
  15  -7  -4 38.8553 2.01100   2
 -15  -7   4 33.3922 2.08853   2
 -15   7   4 33.1530 2.02639   1
 -13  -7   4 180.559 4.33108   1
 -13  -7   4 182.858 5.29510   2
  13  -7  -4 177.206 4.96501   2
  13   7  -4 185.010 4.38032   3
 -13   7   4 178.186 5.23486   1
 -11  -7   4 202.751 4.51388   1
 -11  -7   4 196.785 5.51802   2
  11  -7  -4 200.774 5.30444   2
  11   7  -4 210.715 4.77521   3
 -11   7   4 205.045 4.64068   3
 -11   7   4 204.640 5.60286   1
  -9  -7   4 380.958 7.54615   1
   9  -7  -4 375.538 8.53129   2
  -9  -7   4 390.319 8.86450   2
   9   7  -4 386.020 8.02617   3
  -9   7   4 385.758 8.89230   1
  -9   7   4 385.711 8.04112   3
   7  -7  -4 72.9168 2.48343   2
  -7  -7   4 67.8240 2.57235   2
   7   7  -4 71.3838 2.18275   3
  -7   7   4 68.1262 2.23231   3
  -7   7   4 64.5117 2.59190   1
   5  -7  -4 214.478 5.16287   2
  -5  -7   4 210.889 5.32099   2
  -5   7   4 208.046 5.46624   1
  -5   7   4 211.214 5.12251   3
   5   7  -4 209.416 4.93019   3
   3  -7  -4 205.218 5.01253   2
  -3  -7   4 215.723 5.24145   2
  -3   7   4 209.426 5.42040   1
   3   7  -4 211.019 5.04358   3
  -3   7   4 209.185 5.24467   3
   1  -7  -4 70.6522 2.64034   1
   1  -7  -4 66.4770 2.19972   2
  -1  -7   4 68.2443 2.34937   2
  -1   7   4 66.7995 2.54929   1
   1   7  -4 68.9505 1.50567   1
  -1   7   4 71.5937 2.61466   3
   1   7  -4 72.0591 2.41758   3
  -1  -7  -4 400.819 8.89692   1
   1  -7   4 385.502 8.28389   2
  -1  -7  -4 382.813 8.10570   2
   1   7   4 386.826 8.79246   1
  -1   7  -4 389.417 7.50252   1
  -1   7  -4 384.174 8.60776   3
   1   7   4 382.144 8.93689   3
  -3  -7  -4 207.832 5.52919   1
  -3  -7  -4 208.942 4.79632   2
   3  -7   4 209.154 4.90544   2
   3   7   4 211.523 5.51680   1
  -3   7  -4 202.982 4.47721   1
   3   7   4 205.440 5.72763   3
  -3   7  -4 207.500 5.43166   3
   5  -7   4 181.468 4.34369   2
  -5  -7  -4 177.121 5.06201   1
  -5  -7  -4 183.017 4.30873   2
   5   7   4 178.758 5.37446   3
  -5   7  -4 176.503 5.03229   3
  -5   7  -4 184.356 4.24814   1
  -7  -7  -4 35.3572 1.99641   1
  -7   7  -4 36.4321 1.55079   1
  -7   7  -4 36.7505 2.03804   3
   7   7   4 31.7600 2.16927   3
  -9  -7  -4 82.1351 3.27835   1
  -9   7  -4 80.2948 2.73509   1
  -9   7  -4 80.2878 3.25353   3
   9   7   4 83.4026 3.64811   3
 -11  -7  -4 20.7562 1.77062   1
 -11   7  -4 22.6257 1.46858   1
  11   7   4 19.4949 2.14993   3
 -11   7  -4 18.9965 1.86920   3
 -13  -7  -4 19.6871 1.72514   1
  13   7   4 21.9469 2.34840   3
 -13   7  -4 26.9385 2.03405   3
 -13   7  -4 26.5595 1.71739   1
 -15  -7  -4 19.2597 2.03477   1
 -15   7  -4 19.5025 1.67129   1
 -15   7  -4 18.3303 1.99459   3
  15   7   4 17.4804 2.22636   3
 -17  -7  -4 12.1998 1.81084   1
 -17   7  -4 13.5635 1.88935   3
 -17   7  -4 12.0993 1.63663   1
  17   7   4 11.4448 1.90921   3
 -24   8   4 7.70312 1.59050   1
 -22  -8   4 3.49286 1.14295   2
 -22   8   4 2.69290 1.13936   1
  20  -8  -4 2.49305 0.87839   2
 -20  -8   4 2.48111 0.98219   2
 -20   8   4 3.71768 1.15025   1
 -18  -8   4 18.5212 1.88620   1
 -18  -8   4 19.9670 2.06333   2
  18  -8  -4 21.4861 1.64323   2
 -18   8   4 18.9884 2.01434   1
 -16  -8   4 29.0678 1.71458   1
 -16  -8   4 26.4227 1.97123   2
  16  -8  -4 25.5816 1.65231   2
 -16   8   4 25.5735 1.87019   1
 -14  -8   4 64.6245 2.94290   2
  14  -8  -4 70.2008 2.72143   2
 -14   8   4 64.1987 2.93550   1
 -12  -8   4 139.179 4.46595   2
  12  -8  -4 138.395 4.15794   2
 -12   8   4 133.181 3.49841   3
  12   8  -4 145.622 3.73551   3
 -12   8   4 139.067 4.46798   1
 -10  -8   4 209.863 5.68038   2
  10  -8  -4 199.379 5.31016   2
 -10   8   4 214.558 5.75447   1
  10   8  -4 201.947 4.89072   3
 -10   8   4 204.850 4.86074   3
  -8  -8   4 153.297 4.55154   2
   8  -8  -4 159.141 4.34530   2
  -8   8   4 156.973 4.06087   3
   8   8  -4 162.493 4.02362   3
  -8   8   4 159.561 4.66700   1
   6  -8  -4 8.73337 1.01027   2
  -6  -8   4 12.0827 1.28342   2
  -6   8   4 9.71389 1.18027   1
   6   8  -4 9.18109 0.90297   3
  -6   8   4 10.6976 1.05316   3
   4  -8  -4 77.2071 2.56870   2
  -4  -8   4 77.3884 2.71863   2
  -4   8   4 75.7660 2.82690   1
   4   8  -4 80.6460 2.52470   3
  -4   8   4 71.8583 2.59149   3
   2  -8  -4 9.28367 0.95589   2
  -2  -8   4 11.5074 1.11443   2
  -2   8   4 11.3779 1.24506   1
  -2   8   4 10.0084 1.13504   3
   2   8  -4 9.81472 1.03612   3
   0  -8  -4 160.620 4.12580   2
   0  -8  -4 167.512 4.72109   1
   0  -8   4 160.680 4.29075   2
   0   8   4 165.256 4.72686   3
   0   8  -4 164.841 4.43205   3
   0   8   4 163.691 4.64876   1
  -2  -8  -4 200.208 4.82928   2
   2  -8   4 202.575 4.97245   2
  -2  -8  -4 202.727 5.47548   1
   2   8   4 210.511 5.50639   1
   2   8   4 205.390 5.69378   3
  -2   8  -4 193.855 5.24580   3
  -4  -8  -4 138.133 4.26887   1
  -4  -8  -4 139.991 3.63906   2
   4  -8   4 132.306 3.62612   2
  -4   8  -4 135.982 4.12154   3
   4   8   4 136.164 4.47336   3
  -6  -8  -4 71.2554 2.92074   1
  -6  -8  -4 68.9548 2.43710   2
  -6   8  -4 68.9815 2.82754   3
   6   8   4 67.5145 3.14225   3
  -8  -8  -4 23.1208 1.77120   1
  -8   8  -4 25.9017 1.38146   1
  -8   8  -4 27.6784 1.85300   3
   8   8   4 25.6781 2.07399   3
 -10  -8  -4 20.4142 1.72165   1
  10   8   4 15.9696 1.92162   3
 -10   8  -4 19.3785 1.31859   1
 -10   8  -4 22.0811 1.67396   3
 -12  -8  -4 4.35238 1.13162   1
 -12   8  -4 3.23450 0.80162   1
 -12   8  -4 1.75315 0.89020   3
  12   8   4 2.76438 1.07352   3
 -14  -8  -4 0.85644 0.91412   1
 -14   8  -4 2.37315 0.93030   3
  14   8   4 3.60744 1.28463   3
 -16  -8  -4 7.60530 1.49808   1
  16   8   4 9.24492 1.71771   3
 -16   8  -4 6.18333 1.31514   3
 -23   9   4 2.05769 1.14411   1
  21  -9  -4 7.39420 1.26128   2
 -21  -9   4 10.7760 1.67114   2
 -21   9   4 8.20533 1.64570   1
 -19  -9   4 3.77938 1.10322   2
  19  -9  -4 1.33966 0.77397   2
 -19   9   4 1.96008 0.84300   1
 -17  -9   4 36.9784 2.39244   2
  17  -9  -4 35.7305 2.08366   2
 -17   9   4 33.7247 2.32731   1
  15  -9  -4 28.8794 1.83213   2
 -15  -9   4 23.4781 1.90177   2
  15   9  -4 30.2015 1.83254   3
 -15   9   4 28.4179 2.05169   1
 -13  -9   4 37.1628 2.23421   2
  13  -9  -4 39.4859 2.06561   2
 -13   9   4 41.0232 2.33519   1
  13   9  -4 38.0564 1.72721   3
  11  -9  -4 35.4794 1.93541   2
 -11  -9   4 38.5506 2.17157   2
 -11   9   4 39.8769 2.21085   1
 -11   9   4 37.9716 1.63235   3
  11   9  -4 39.9254 1.73678   3
  -9  -9   4 175.230 5.14861   2
   9  -9  -4 186.227 4.98085   2
  -9   9   4 193.302 5.37663   1
  -9   9   4 174.676 4.55469   3
   9   9  -4 182.143 4.60204   3
  -7  -9   4 1.02007 0.62373   2
   7  -9  -4 1.30816 0.49395   2
   7   9  -4 1.72741 0.51895   3
  -7   9   4 1.37026 0.52257   3
  -7   9   4 1.78252 0.71612   1
  -5  -9   4 30.8867 1.76390   2
   5  -9  -4 35.2036 1.70785   2
  -5   9   4 35.1394 1.72001   3
  -5   9   4 38.7265 1.98792   1
   5   9  -4 32.8625 1.57901   3
   3  -9  -4 32.5923 1.57200   2
  -3  -9   4 38.1263 1.83764   2
  -3   9   4 31.3680 1.76008   1
  -3   9   4 32.4864 1.74332   3
   3   9  -4 34.4110 1.59898   3
   1  -9  -4 1.40279 0.52029   2
  -1  -9   4 0.94254 0.50405   2
   1  -9  -4 1.05522 0.62538   1
  -1   9   4 2.09719 0.64837   1
  -1   9   4 1.28243 0.52165   3
   1   9  -4 1.36935 0.48753   3
  -1  -9  -4 184.748 4.63075   2
  -1  -9  -4 183.850 5.15448   1
   1  -9   4 184.135 4.75989   2
   1   9   4 180.639 5.08982   1
  -1   9  -4 179.206 4.88701   3
   1   9   4 178.213 5.24239   3
  -3  -9  -4 37.3155 2.06817   1
  -3  -9  -4 40.6098 1.74215   2
   3  -9   4 38.5735 1.75709   2
  -3   9  -4 40.8743 2.03045   3
   3   9   4 39.4757 2.08964   1
   3   9   4 34.6398 2.15315   3
   5  -9   4 40.3883 1.77310   2
  -5  -9  -4 41.9785 2.24398   1
  -5  -9  -4 45.6196 1.85762   2
  -5   9  -4 39.9455 2.11287   3
   5   9   4 43.9775 2.42153   3
  -7  -9  -4 25.5405 1.83535   1
   7   9   4 27.9209 2.13838   3
  -7   9  -4 29.1614 1.80399   3
  -9  -9  -4 38.3746 2.28992   1
   9   9   4 39.0257 2.61008   3
  -9   9  -4 35.9943 2.17207   3
 -11  -9  -4 4.69162 1.11560   1
 -11   9  -4 3.70078 1.00723   3
  11   9   4 3.52382 1.04240   3
 -13  -9  -4 9.09335 1.54616   1
  13   9   4 9.31736 1.76110   3
 -13   9  -4 9.47491 1.49818   3
 -15  -9  -4 1.55366 1.00102   1
 -15   9  -4 0.42050 0.80087   3
  15   9   4 -0.0928 0.97884   3
 -24  10   4 2.50002 1.19210   1
 -22 -10   4 24.2036 2.47261   2
 -22  10   4 24.9426 2.70797   1
 -20 -10   4 10.4763 1.67743   2
  20 -10  -4 17.9750 1.80185   2
 -20  10   4 13.3803 1.93578   1
  18 -10  -4 57.4943 2.72913   2
 -18 -10   4 57.6283 3.09420   2
 -18  10   4 59.0297 3.16580   1
  16 -10  -4 6.62942 1.16613   2
 -16 -10   4 8.21616 1.41543   2
 -16  10   4 7.30676 1.33508   1
  14 -10  -4 51.4209 2.44852   2
 -14 -10   4 49.6191 2.62230   2
 -14  10   4 47.6087 2.65350   1
  14  10  -4 50.3773 2.16947   3
  12 -10  -4 70.4630 2.80131   2
 -12 -10   4 74.9832 3.20124   2
  12  10  -4 72.1073 2.58873   3
 -12  10   4 67.3899 2.42122   3
 -12  10   4 77.3944 3.25995   1
 -10 -10   4 46.8100 2.36643   2
  10 -10  -4 46.0924 2.20638   2
 -10  10   4 47.9861 2.48295   1
  10  10  -4 46.9785 2.01141   3
 -10  10   4 45.0342 1.93472   3
   8 -10  -4 290.337 7.08125   2
  -8 -10   4 286.479 7.38900   2
   8  10  -4 284.700 6.76646   3
  -8  10   4 298.125 6.91744   3
  -8  10   4 307.683 7.58750   1
  -6 -10   4 66.7798 2.76332   2
   6 -10  -4 73.5318 2.66024   2
  -6  10   4 66.1932 2.83715   1
  -6  10   4 66.4670 2.54816   3
   6  10  -4 69.8531 2.47085   3
   4 -10  -4 86.9893 2.91485   2
  -4 -10   4 79.8619 3.01400   2
  -4  10   4 83.9978 3.17449   1
  -4  10   4 84.0517 3.00788   3
   4  10  -4 83.7618 2.82052   3
   2 -10  -4 74.0585 2.96211   1
   2 -10  -4 70.2071 2.49908   2
  -2 -10   4 67.3086 2.61794   2
  -2  10   4 71.1014 2.85440   1
   2  10  -4 69.8259 2.53654   3
  -2  10   4 62.6512 2.68782   3
   0 -10  -4 287.469 7.39892   1
   0 -10   4 301.876 7.11175   2
   0 -10  -4 302.493 6.92094   2
   0  10   4 304.663 7.44938   1
   0  10   4 290.182 7.47336   3
   0  10  -4 292.183 7.07564   3
  -2 -10  -4 46.5594 2.35014   1
   2 -10   4 43.2997 1.98506   2
  -2 -10  -4 44.9408 2.00172   2
   2  10   4 45.6847 2.44338   3
   2  10   4 46.0552 2.32197   1
  -2  10  -4 48.6367 2.23208   3
  -4 -10  -4 67.1128 2.48339   2
  -4 -10  -4 67.6064 2.87046   1
   4 -10   4 73.2572 2.58948   2
   4  10   4 69.8560 3.18972   3
  -4  10  -4 72.4412 2.86892   3
  -6 -10  -4 50.2132 2.11411   2
  -6 -10  -4 50.7455 2.55973   1
   6  10   4 49.5923 2.72036   3
  -6  10  -4 52.3152 2.49370   3
  -8 -10  -4 5.39854 1.13279   1
   8  10   4 7.80460 1.45839   3
  -8  10  -4 6.94134 1.21659   3
 -10 -10  -4 56.5566 2.88379   1
  10  10   4 49.9527 3.10340   3
 -10  10  -4 61.2720 2.88757   3
 -12 -10  -4 16.8938 1.90553   1
  12  10   4 10.3195 1.82055   3
 -12  10  -4 12.4575 1.65382   3
 -14 -10  -4 24.1281 2.10679   1
 -14  10  -4 22.1719 2.21186   3
  14  10   4 24.9350 2.74454   3
 -16 -10  -4 3.93002 1.22847   1
  16  10   4 4.12391 1.44117   3
 -16  10  -4 5.76128 1.31587   3
 -23  11   4 11.3192 1.93745   1
  21 -11  -4 16.7817 1.80300   2
 -21 -11   4 18.9970 2.26782   2
 -21  11   4 16.5172 2.18480   1
 -19 -11   4 17.8195 2.12302   2
  19 -11  -4 18.8940 1.86418   2
 -19  11   4 21.2773 2.35379   1
  17 -11  -4 20.6420 1.72973   2
 -17 -11   4 20.8035 2.18942   2
 -17  11   4 21.3790 2.22641   1
 -15 -11   4 20.6082 2.13297   2
  15 -11  -4 20.5827 1.67532   2
  15  11  -4 19.2542 1.45252   3
 -15  11   4 22.6184 1.94781   1
 -13 -11   4 46.0736 2.62511   2
  13 -11  -4 49.7611 2.44745   2
 -13  11   4 49.7065 2.72591   1
  13  11  -4 50.9860 2.24683   3
 -11 -11   4 56.5687 2.81587   2
  11 -11  -4 61.1258 2.63699   2
  11  11  -4 61.2113 2.43413   3
 -11  11   4 56.4327 2.29604   3
 -11  11   4 58.1428 2.87155   1
   9 -11  -4 195.360 5.35966   2
  -9 -11   4 189.554 5.66816   2
  -9  11   4 203.729 5.83510   1
   9  11  -4 201.432 5.19632   3
  -9  11   4 189.626 5.11276   3
  -7 -11   4 98.2542 3.60864   2
   7 -11  -4 92.3328 3.29231   2
   7  11  -4 97.0800 3.19457   3
  -7  11   4 103.552 3.72992   1
  -7  11   4 98.4045 3.29687   3
  -5 -11   4 40.8840 2.16798   2
   5 -11  -4 44.9297 2.03171   2
  -5  11   4 39.2528 2.02295   3
   5  11  -4 39.5000 1.91941   3
  -5  11   4 39.1527 2.18279   1
   3 -11  -4 46.6144 2.08670   2
  -3 -11   4 44.8988 2.16178   2
  -3  11   4 45.7630 2.32406   1
  -3  11   4 42.7652 2.13951   3
   3  11  -4 40.1629 1.93389   3
   1 -11  -4 92.7891 3.50917   1
   1 -11  -4 94.0450 3.15543   2
  -1 -11   4 90.5671 3.25633   2
  -1  11   4 96.4163 3.47975   1
  -1  11   4 95.4149 3.50298   3
   1  11  -4 96.8490 3.26254   3
  -1 -11  -4 191.965 5.06395   2
  -1 -11  -4 188.975 5.51754   1
   1 -11   4 191.546 5.19666   2
   1  11   4 187.105 5.61340   3
   1  11   4 198.930 5.52547   1
  -1  11  -4 186.930 5.20238   3
  -3 -11  -4 59.9543 2.40983   2
   3 -11   4 58.1528 2.40345   2
  -3 -11  -4 59.7641 2.75053   1
   3  11   4 60.2770 2.74303   1
  -3  11  -4 57.1594 2.56019   3
   3  11   4 60.6205 2.90360   3
   5 -11   4 51.2760 2.21916   2
  -5 -11  -4 46.8828 2.10648   2
  -5 -11  -4 46.9709 2.48397   1
  -5  11  -4 44.9054 2.33413   3
   5  11   4 45.2053 2.69473   3
  -7 -11  -4 20.8644 1.75297   1
   7  11   4 19.1192 2.14980   3
  -7  11  -4 22.1534 1.74792   3
  -9 -11  -4 17.6856 1.91999   1
  -9  11  -4 20.6148 1.74880   3
   9  11   4 20.2761 2.27293   3
 -11 -11  -4 20.8545 2.12559   1
 -11  11  -4 17.6423 1.92980   3
  11  11   4 21.5488 2.47755   3
 -13 -11  -4 21.6301 2.24358   1
  13  11   4 16.3812 2.25648   3
 -13  11  -4 23.4360 1.99355   3
 -15 -11  -4 10.8576 1.72528   1
  15  11   4 9.19495 1.89988   3
 -15  11  -4 8.80559 1.53613   3
 -22 -12   4 6.48209 1.52510   2
 -22  12   4 4.41626 1.31208   1
 -20 -12   4 19.3655 2.23171   2
  20 -12  -4 20.8451 2.02761   2
 -20  12   4 23.6542 2.54067   1
  18 -12  -4 6.05414 1.22870   2
 -18 -12   4 7.24926 1.47477   2
 -18  12   4 5.07097 1.34417   1
  16 -12  -4 6.26075 1.19656   2
 -16 -12   4 9.67800 1.51524   2
 -16  12   4 5.94760 1.37203   1
 -14 -12   4 3.87118 1.08829   2
  14 -12  -4 2.90330 0.88561   2
  14  12  -4 3.48094 0.89975   3
 -14  12   4 2.75017 0.99043   1
  12 -12  -4 5.84714 1.10987   2
 -12 -12   4 4.55954 1.01383   2
 -12  12   4 5.52011 1.02357   3
 -12  12   4 4.05131 1.09335   1
  12  12  -4 6.03196 1.02185   3
  10 -12  -4 10.3153 1.29973   2
 -10 -12   4 8.75057 1.38352   2
  10  12  -4 8.63754 1.14445   3
 -10  12   4 10.5289 1.19014   3
 -10  12   4 8.65851 1.38736   1
   8 -12  -4 8.38351 1.11916   2
  -8 -12   4 8.97741 1.33957   2
  -8  12   4 8.41500 1.14307   3
  -8  12   4 7.20725 1.25495   1
   8  12  -4 8.99406 1.18039   3
  -6 -12   4 31.8387 1.97811   2
   6 -12  -4 34.2564 1.93939   2
   6  12  -4 35.3546 1.83385   3
  -6  12   4 34.5980 2.13054   1
  -6  12   4 33.3306 1.90943   3
   4 -12  -4 281.430 7.02576   2
  -4 -12   4 280.837 7.35988   2
  -4  12   4 297.648 7.53099   1
   4  12  -4 291.647 7.04401   3
  -4  12   4 285.595 7.31756   3
   2 -12  -4 36.9909 2.17542   1
   2 -12  -4 34.3837 1.83464   2
  -2 -12   4 32.9184 1.96855   2
  -2  12   4 32.7819 2.05954   1
   2  12  -4 34.8122 1.93100   3
  -2  12   4 35.7507 2.12123   3
   0 -12  -4 8.72819 1.17696   2
   0 -12   4 9.48457 1.26736   2
   0 -12  -4 10.5368 1.40870   1
   0  12   4 7.30188 1.20561   3
   0  12  -4 9.33598 1.22890   3
   0  12   4 8.21317 1.22922   1
  -2 -12  -4 9.35622 1.20392   2
  -2 -12  -4 10.6220 1.44255   1
   2 -12   4 10.4010 1.26008   2
   2  12   4 9.69305 1.46494   3
  -2  12  -4 7.75644 1.18532   3
   2  12   4 10.1218 1.35888   1
  -4 -12  -4 3.50607 0.82608   2
   4 -12   4 3.97825 0.80541   2
  -4 -12  -4 4.87690 1.05167   1
   4  12   4 6.10591 1.19349   3
  -4  12  -4 4.78956 0.96297   3
  -6 -12  -4 3.15025 0.78718   2
  -6 -12  -4 4.74614 1.09654   1
   6  12   4 4.50900 1.15948   3
  -6  12  -4 3.69216 0.88588   3
  -8 -12  -4 6.36293 1.25048   1
  -8  12  -4 6.43927 1.23579   3
   8  12   4 7.70360 1.52235   3
 -10 -12  -4 5.69179 1.31057   1
 -10  12  -4 5.99066 1.14780   3
  10  12   4 4.60361 1.33411   3
 -12 -12  -4 23.6790 2.33260   1
  12  12   4 19.9445 2.40511   3
 -12  12  -4 19.3838 2.05154   3
 -14 -12  -4 10.9670 1.69380   1
 -14  12  -4 8.30946 1.51128   3
  14  12   4 8.09838 1.84936   3
 -21 -13   4 -0.3375 0.96096   2
 -21  13   4 -0.2510 0.89319   1
 -19 -13   4 8.85855 1.56974   2
  19 -13  -4 7.19667 1.31180   2
 -19  13   4 6.74258 1.51683   1
  17 -13  -4 24.4229 1.94640   2
 -17 -13   4 19.0481 2.26659   2
 -17  13   4 22.4010 2.39168   1
 -15 -13   4 34.3354 2.47124   2
  15 -13  -4 33.3664 2.17289   2
  15  13  -4 34.2503 2.09186   3
 -15  13   4 36.8055 2.52069   1
 -13 -13   4 6.26269 1.37832   2
  13 -13  -4 7.32107 1.24568   2
  13  13  -4 4.43376 0.96606   3
 -13  13   4 3.25531 1.05888   1
  11 -13  -4 15.7861 1.66915   2
 -11 -13   4 11.9911 1.63326   2
 -11  13   4 12.0875 1.33494   3
 -11  13   4 12.5315 1.64665   1
  11  13  -4 12.9478 1.43592   3
   9 -13  -4 18.7769 1.58819   2
  -9 -13   4 20.8665 1.71502   2
  -9  13   4 19.7102 1.48306   3
   9  13  -4 18.8665 1.54909   3
  -9  13   4 20.2657 1.77850   1
  -7 -13   4 21.8991 2.07028   2
   7 -13  -4 21.0753 1.64276   2
  -7  13   4 22.1803 1.61666   3
  -7  13   4 20.4148 1.74086   1
   7  13  -4 20.5541 1.59730   3
  -5 -13   4 75.4523 3.24258   2
   5 -13  -4 73.0221 2.99174   2
  -5  13   4 74.5818 3.09611   3
  -5  13   4 74.7893 3.23208   1
   5  13  -4 79.1479 3.03649   3
   3 -13  -4 73.7861 3.22209   1
  -3 -13   4 77.7860 3.22369   2
   3 -13  -4 75.0472 2.99344   2
  -3  13   4 71.1166 3.12785   1
   3  13  -4 80.2484 2.98780   3
  -3  13   4 75.5721 3.21028   3
   1 -13  -4 23.8584 1.79497   1
   1 -13  -4 21.9156 1.55613   2
  -1 -13   4 19.1155 1.51857   2
  -1  13   4 23.0613 1.78446   1
  -1  13   4 23.9729 1.87445   3
   1  13  -4 19.6404 1.56886   3
  -1 -13  -4 19.8892 1.69936   1
   1 -13   4 19.9324 1.56448   2
  -1 -13  -4 19.5669 1.56855   2
  -1  13  -4 17.8324 1.72669   3
   1  13   4 19.2548 1.65542   1
   1  13   4 25.2385 1.88075   3
   3 -13   4 13.0160 1.43202   2
  -3 -13  -4 14.0171 1.64598   1
  -3 -13  -4 12.9383 1.44262   2
  -3  13  -4 12.3220 1.49057   3
   3  13   4 14.4465 1.80131   3
   3  13   4 12.3130 1.53511   1
  -5 -13  -4 4.19871 0.91622   2
  -5 -13  -4 4.07823 1.07225   1
  -5  13  -4 3.85402 1.05584   3
   5  13   4 5.16867 1.18824   3
  -7 -13  -4 32.7609 2.19964   1
  -7  13  -4 30.0772 2.09600   3
   7  13   4 31.3148 2.39521   3
  -9 -13  -4 17.9102 1.95241   1
  -9  13  -4 20.0992 2.05899   3
   9  13   4 22.0837 2.54865   3
 -11 -13  -4 9.77573 1.56058   1
 -11  13  -4 6.79926 1.38588   3
  11  13   4 8.41456 1.79326   3
 -13 -13  -4 0.69023 0.88846   1
 -13  13  -4 0.23638 0.84839   3
  13  13   4 0.38270 0.98225   3
  20 -14  -4 1.15452 0.96010   2
 -20 -14   4 0.97783 1.05402   2
 -20  14   4 0.97540 0.94963   1
  18 -14  -4 23.4336 1.94693   2
 -18 -14   4 21.8468 2.44602   2
 -18  14   4 16.6002 2.11085   1
  16 -14  -4 19.8641 1.99868   2
 -16 -14   4 17.0010 2.14615   2
 -16  14   4 16.2938 2.02061   1
  14 -14  -4 27.8731 2.03962   2
 -14 -14   4 26.6249 2.14380   2
 -14  14   4 25.1346 2.15719   1
  14  14  -4 28.6462 2.03551   3
 -12 -14   4 21.4346 2.23061   2
  12 -14  -4 21.0679 1.67732   2
  12  14  -4 21.7453 1.70762   3
 -12  14   4 21.6234 2.22166   1
 -10 -14   4 23.5341 1.90977   2
  10 -14  -4 26.4091 1.91303   2
 -10  14   4 22.5592 1.66577   3
 -10  14   4 27.5362 2.07930   1
  10  14  -4 26.9128 1.85601   3
   8 -14  -4 24.2649 1.84508   2
  -8 -14   4 24.3186 1.98891   2
  -8  14   4 28.8464 1.87379   3
   8  14  -4 24.1591 1.69586   3
  -8  14   4 27.7588 2.09606   1
   6 -14  -4 17.7689 1.76424   2
  -6 -14   4 18.3493 1.94184   2
  -6  14   4 19.3321 1.93941   1
   6  14  -4 15.3614 1.63892   3
  -6  14   4 20.2676 1.65137   3
   4 -14  -4 151.088 4.70753   2
  -4 -14   4 154.789 5.02479   2
   4 -14  -4 150.547 5.01047   1
   4  14  -4 147.826 4.65709   3
  -4  14   4 153.158 4.96865   1
  -4  14   4 145.364 4.83864   3
   2 -14  -4 13.3987 1.69265   1
  -2 -14   4 20.6023 1.74130   2
   2 -14  -4 19.8709 1.66854   2
  -2  14   4 17.6831 1.83699   1
   2  14  -4 19.1436 1.80421   3
  -2  14   4 17.6029 1.91156   3
   0 -14  -4 28.1639 2.00238   1
   0 -14   4 29.1730 1.96110   2
   0 -14  -4 25.0076 1.85318   2
   0  14  -4 26.9193 1.76993   3
   0  14   4 26.1087 1.94031   1
   0  14   4 26.9119 2.08984   3
  -2 -14  -4 24.3501 1.80963   2
  -2 -14  -4 24.7704 1.92141   1
   2 -14   4 25.8003 1.81530   2
   2  14   4 26.7698 2.13782   3
  -2  14  -4 23.4892 1.70244   3
   2  14   4 23.0449 1.84336   1
  -4 -14  -4 23.1145 1.79354   2
   4 -14   4 22.3412 1.67360   2
  -4 -14  -4 24.5444 1.91913   1
  -4  14  -4 26.5996 1.94975   3
   4  14   4 21.4261 2.31836   3
  -6 -14  -4 23.4142 1.96047   1
  -6 -14  -4 25.2749 1.84993   2
  -6  14  -4 23.4468 1.91724   3
   6  14   4 25.0149 2.61362   3
  -8 -14  -4 12.1117 1.67313   1
  -8  14  -4 15.6279 1.86176   3
   8  14   4 15.8519 2.21148   3
 -10 -14  -4 21.2320 2.21869   1
  10  14   4 21.9840 2.70421   3
 -10  14  -4 19.4746 2.08023   3
 -12 -14  -4 0.68371 0.86031   1
 -12  14  -4 -0.0479 0.81961   3
  12  14   4 -0.6491 1.00059   3
 -19 -15   4 1.52727 1.16329   2
  19 -15  -4 1.54978 0.99006   2
 -19  15   4 2.10166 1.05494   1
  17 -15  -4 4.51180 1.21854   2
 -17 -15   4 3.62528 1.16111   2
 -17  15   4 7.85119 1.49611   1
  15 -15  -4 5.56664 1.24101   2
 -15 -15   4 8.87829 1.69935   2
  15  15  -4 7.33583 1.42286   3
 -15  15   4 5.29649 1.34465   1
 -13 -15   4 21.4162 2.38647   2
  13 -15  -4 21.1866 2.10188   2
 -13  15   4 19.1009 2.11059   1
  13  15  -4 21.8400 1.80701   3
 -11 -15   4 9.91210 1.64221   2
  11 -15  -4 9.46423 1.43442   2
  11  15  -4 8.34478 1.31457   3
 -11  15   4 10.2191 1.39180   3
 -11  15   4 7.74424 1.40492   1
   9 -15  -4 13.8310 1.64979   2
  -9 -15   4 15.4926 1.94369   2
  -9  15   4 15.8823 1.68419   3
   9  15  -4 12.6778 1.57344   3
  -9  15   4 16.7471 1.92378   1
   7 -15  -4 0.54657 0.75497   2
  -7 -15   4 0.40829 0.75289   2
  -7  15   4 0.86099 0.73214   1
   7  15  -4 -0.5027 0.55393   3
  -7  15   4 0.32120 0.60939   3
   5 -15  -4 17.3223 1.76687   2
  -5 -15   4 14.1499 1.78752   2
   5  15  -4 12.4654 1.52687   3
  -5  15   4 14.9234 1.74656   3
  -5  15   4 16.1664 1.82220   1
  -3 -15   4 16.4410 1.83285   2
   3 -15  -4 16.6986 1.78614   2
   3 -15  -4 17.4980 1.89417   1
  -3  15   4 18.5997 1.99132   3
   3  15  -4 14.6551 1.70251   3
  -3  15   4 16.1904 1.82026   1
   1 -15  -4 0.01400 0.66288   1
  -1 -15   4 0.18738 0.49460   2
   1 -15  -4 0.46043 0.75232   2
   1  15  -4 -0.0037 0.67640   3
  -1  15   4 -0.3814 0.55446   1
  -1  15   4 -0.1051 0.66780   3
  -1 -15  -4 14.2529 1.74027   1
   1 -15   4 16.6908 1.80071   2
  -1 -15  -4 15.5846 1.74517   2
   1  15   4 17.8538 1.86833   1
  -1  15  -4 15.7988 1.79502   3
   1  15   4 20.9780 2.25072   3
  -3 -15  -4 9.37750 1.37532   1
   3 -15   4 10.1429 1.42689   2
  -3 -15  -4 12.5992 1.57827   2
  -3  15  -4 9.80820 1.44166   3
   3  15   4 7.06351 1.49257   3
  -5 -15  -4 19.7278 1.67387   2
  -5 -15  -4 22.7093 1.93007   1
  -5  15  -4 22.3399 2.15867   3
   5  15   4 21.0734 2.41271   3
  -7 -15  -4 8.37868 1.46985   1
  -7  15  -4 6.84704 1.39820   3
   7  15   4 7.67711 1.72098   3
  -9 -15  -4 4.16194 1.16978   1
   9  15   4 6.15435 1.58173   3
  -9  15  -4 4.58050 1.25722   3
 -11 -15  -4 2.71168 1.14387   1
 -11  15  -4 0.86119 0.95128   3
  11  15   4 3.80327 1.66274   3
  16 -16  -4 3.82692 1.19633   2
 -16 -16   4 3.31924 1.21139   2
 -16  16   4 1.86893 1.07519   1
 -14 -16   4 1.55228 0.88538   2
  14 -16  -4 0.25257 0.87341   2
 -14  16   4 0.09985 0.73232   1
  14  16  -4 2.06121 0.93963   3
 -12 -16   4 4.76311 1.36069   2
  12 -16  -4 4.37016 1.17535   2
  12  16  -4 3.10414 1.00706   3
 -12  16   4 3.52479 1.07253   1
 -10 -16   4 2.21157 1.06798   2
  10 -16  -4 1.13833 0.90225   2
 -10  16   4 2.09250 0.80179   3
 -10  16   4 3.59992 1.07526   1
  10  16  -4 4.26731 1.07569   3
   8 -16  -4 4.74456 1.11281   2
  -8 -16   4 5.82463 1.38240   2
   8  16  -4 5.07974 1.14818   3
  -8  16   4 4.39801 1.10519   1
  -8  16   4 5.48316 1.17774   3
  -6 -16   4 6.61161 1.30963   2
   6 -16  -4 6.13476 1.31047   2
  -6  16   4 7.21542 1.35937   1
   6  16  -4 6.85518 1.23253   3
  -6  16   4 5.91186 1.24953   3
   4 -16  -4 -0.0648 0.53837   2
   4 -16  -4 0.11182 0.68044   1
  -4 -16   4 -0.4924 0.64738   2
  -4  16   4 0.85844 0.68614   3
   4  16  -4 0.00249 0.76872   3
  -4  16   4 1.10549 0.77231   1
   2 -16  -4 6.45260 1.26663   2
   2 -16  -4 6.34238 1.22171   1
  -2 -16   4 6.39370 1.28174   2
  -2  16   4 8.18574 1.49585   3
  -2  16   4 8.22214 1.33162   1
   2  16  -4 5.56808 1.14113   3
   0 -16  -4 4.10546 1.05324   2
   0 -16  -4 6.40981 1.26747   1
   0 -16   4 6.32465 1.23688   2
   0  16  -4 4.37107 1.18000   3
   0  16   4 3.77523 1.23977   3
   0  16   4 4.50157 1.06685   1
  -2 -16  -4 2.77823 0.96741   2
   2 -16   4 3.93619 1.02515   2
  -2 -16  -4 2.01276 0.88180   1
   2  16   4 2.27521 0.85490   1
  -2  16  -4 1.94836 0.83024   3
   2  16   4 4.13608 1.31157   3
  -4 -16  -4 4.64871 1.14759   1
   4 -16   4 4.88704 1.09926   2
  -4 -16  -4 5.56384 1.17356   2
   4  16   4 6.19451 1.49836   3
  -4  16  -4 3.17973 1.10274   3
  -6 -16  -4 0.52029 0.75906   1
  -6 -16  -4 3.56264 1.04626   2
   6  16   4 1.68091 1.14122   3
  -6  16  -4 0.79806 0.71257   3
  -8 -16  -4 2.84926 1.07995   1
  -8  16  -4 3.14297 1.12194   3
   8  16   4 1.76352 1.04888   3
 -15 -17   4 0.91428 1.02902   2
  15 -17  -4 3.07141 1.14827   2
  15  17  -4 0.79566 1.67363   3
 -15  17   4 2.72424 1.07033   1
 -13 -17   4 9.95807 1.77038   2
  13 -17  -4 11.4554 1.73701   2
 -13  17   4 10.1731 1.72860   1
  13  17  -4 11.6049 1.69424   3
 -11 -17   4 6.69397 1.51603   2
  11 -17  -4 4.67398 1.28180   2
 -11  17   4 4.41301 1.29659   1
  11  17  -4 4.83503 1.14073   3
   9 -17  -4 11.0407 1.63670   2
  -9 -17   4 11.6896 1.80783   2
   9  17  -4 9.72647 1.51106   3
  -9  17   4 10.6636 1.52823   3
  -9  17   4 11.3115 1.74715   1
  -7 -17   4 15.1832 2.04887   2
   7 -17  -4 16.5644 1.97513   2
  -7  17   4 12.0618 1.73683   1
   7  17  -4 15.0469 1.79903   3
  -7  17   4 14.7455 1.86545   3
   5 -17  -4 9.12597 1.58120   1
  -5 -17   4 12.9005 1.81611   2
   5 -17  -4 12.9695 1.76191   2
   5  17  -4 12.3538 1.62262   3
  -5  17   4 15.7924 1.92386   3
  -5  17   4 10.3403 1.58282   1
  -3 -17   4 12.8003 1.82394   2
   3 -17  -4 11.5649 1.69841   1
   3 -17  -4 13.5816 1.81940   2
  -3  17   4 13.5672 1.71148   1
   3  17  -4 13.0478 1.76701   3
  -3  17   4 13.1642 1.80246   3
  -1 -17   4 14.4442 1.87262   2
   1 -17  -4 17.5944 2.02219   2
   1 -17  -4 13.3021 1.72774   1
  -1  17   4 14.5889 1.97031   3
   1  17  -4 15.8773 1.93538   3
  -1  17   4 14.4661 1.78154   1
   1 -17   4 9.50292 1.55671   2
  -1 -17  -4 12.1546 1.75330   1
  -1 -17  -4 11.2668 1.61942   2
   1  17   4 11.2762 1.66419   1
  -1  17  -4 10.2985 1.55631   3
   1  17   4 9.12536 1.68795   3
  -3 -17  -4 4.57556 1.18106   2
  -3 -17  -4 5.63865 1.25823   1
   3 -17   4 5.38856 1.26878   2
  -3  17  -4 2.18338 1.06216   3
   3  17   4 4.53958 1.35666   3
  -5 -17  -4 11.3360 1.56845   2
  -5 -17  -4 11.1585 1.72131   1
  -5  17  -4 9.81820 1.64535   3
   5  17   4 7.80743 1.60912   3
  -7 -17  -4 0.88913 0.90898   1
  -7  17  -4 -0.4953 0.84593   3
   7  17   4 0.43121 1.06367   3
  12 -18  -4 1.41278 1.04540   2
 -12 -18   4 1.69079 1.08042   2
  12  18  -4 4.41741 1.19443   3
 -10 -18   4 10.2848 1.85104   2
  10 -18  -4 10.8471 1.74639   2
  10  18  -4 12.1175 1.71369   3
 -10  18   4 12.1032 1.72408   3
  -8 -18   4 3.32999 1.13450   2
   8 -18  -4 4.17119 1.27318   2
   8  18  -4 5.42396 1.30337   3
  -8  18   4 4.41407 1.19750   3
   6 -18  -4 5.02162 1.27602   2
  -6 -18   4 3.42583 1.22423   2
   6  18  -4 4.00614 1.16547   3
  -6  18   4 1.57750 0.96127   3
  -4 -18   4 12.4143 1.82015   2
   4 -18  -4 8.25599 1.54733   2
  -4  18   4 11.9658 1.80635   3
   4  18  -4 8.82170 1.54265   3
   2 -18  -4 2.76445 1.14996   2
  -2 -18   4 3.61381 1.07570   2
  -2  18   4 2.64285 1.13484   3
   2  18  -4 1.90713 1.02492   3
   0 -18  -4 5.73218 1.30940   2
   0 -18   4 6.21230 1.39166   2
   0  18   4 5.07961 1.40960   3
   0  18  -4 2.81022 1.00832   3
   2 -18   4 10.1669 1.66662   2
  -2 -18  -4 9.50382 1.59620   2
   2  18   4 11.0492 1.81852   3
  -2  18  -4 11.2759 1.75905   3
  -4 -18  -4 4.03279 1.12020   2
   4  18   4 3.87252 1.45092   3
  -4  18  -4 0.99380 1.09394   3
  -9  19   4 -0.3473 0.66908   3
   9  19  -4 1.51775 1.03680   3
   7 -19  -4 2.43662 1.12585   2
  -7 -19   4 0.55588 0.93688   2
   7  19  -4 1.89277 1.00363   3
  -7  19   4 1.57402 0.98636   3
   5 -19  -4 5.58126 1.43975   2
  -5 -19   4 8.41204 1.66039   2
  -5  19   4 5.08948 1.33100   3
   5  19  -4 7.55930 1.46942   3
  -3 -19   4 8.36384 1.67462   2
   3 -19  -4 8.72307 1.66217   2
  -3  19   4 5.78384 1.46274   3
   3  19  -4 6.73993 1.45352   3
   1 -19  -4 0.37031 0.92257   2
  -1 -19   4 1.70312 0.98602   2
  -1  19   4 0.27070 0.98496   3
   1  19  -4 0.10111 0.86953   3
   1 -19   4 0.13454 0.74143   2
  -1 -19  -4 0.92086 0.93258   2
   1  19   4 0.46991 1.14611   3
 -26   0   5 -0.4703 0.75529   1
  24   0  -5 -0.2860 0.71925   2
 -24   0   5 -1.3733 0.56727   1
 -24   0   5 0.26564 0.73053   2
 -22   0   5 0.26750 0.67246   1
  22   0  -5 -0.5805 0.53617   2
 -22   0   5 0.50802 0.60291   2
 -20   0   5 -1.3593 0.43690   2
  20   0  -5 0.42410 0.65457   2
 -20   0   5 -0.1363 0.53185   1
 -18   0   5 0.39612 0.56818   1
 -18   0   5 -0.1577 0.49116   2
 -16   0   5 0.62418 0.57292   1
 -16   0   5 0.29238 0.55656   2
 -14   0   5 -0.7022 0.36930   1
 -14   0   5 -0.4657 0.30334   2
 -12   0   5 -0.2485 0.32899   1
 -12   0   5 -0.2744 0.45463   2
 -10   0   5 -0.2082 0.39263   2
  10   0  -5 0.01964 0.15892   3
 -10   0   5 -0.3284 0.31954   1
  -8   0   5 -0.3051 0.33205   2
  -8   0   5 -0.3702 0.27521   1
  -8   0   5 -0.1440 0.18910   3
   8   0  -5 0.00599 0.19204   3
  -6   0   5 -0.2567 0.19272   3
  -6   0   5 -0.1415 0.25520   1
  -6   0   5 0.16821 0.31572   2
   6   0  -5 0.25177 0.22884   3
  -4   0   5 0.55174 0.34388   3
  -4   0   5 0.04168 0.27189   2
  -4   0   5 -0.0406 0.25918   1
   2   0  -5 -0.3315 0.25380   1
  -2   0   5 -0.0864 0.22677   2
  -2   0   5 -0.1887 0.26149   1
  -2   0   5 -0.0041 0.35306   3
   0   0  -5 0.21866 0.39565   1
   0   0   5 0.21078 0.23579   2
   0   0   5 -0.2008 0.27880   1
   0   0  -5 0.22409 0.26915   2
   0   0   5 0.60132 0.39047   3
   2   0   5 -0.1594 0.18471   2
  -2   0  -5 0.45237 0.38558   1
  -2   0  -5 0.00684 0.18912   2
   2   0   5 0.32348 0.40848   3
   4   0   5 -0.4620 0.33983   3
  -4   0  -5 -0.0187 0.37335   1
  -6   0  -5 0.57186 0.54176   1
   6   0   5 0.27820 0.65378   3
  -8   0  -5 -0.1857 0.60591   3
   8   0   5 0.14987 0.64800   3
  -8   0  -5 0.01909 0.55892   1
 -10   0  -5 0.19213 0.52222   1
  10   0   5 -0.5783 0.60888   3
 -10   0  -5 -0.0352 0.67610   3
 -12   0  -5 -0.1841 0.43887   1
 -12   0  -5 -0.8054 0.67418   3
  12   0   5 -1.3374 0.69725   3
  14   0   5 -0.3131 0.84528   3
 -14   0  -5 -0.0808 0.70248   3
 -14   0  -5 0.74465 0.81434   1
  16   0   5 -1.0818 0.78571   3
 -16   0  -5 -1.1976 0.64604   1
 -16   0  -5 -0.3702 0.78602   3
 -27  -1   5 1.86022 1.07768   1
 -27   1   5 5.94241 1.48193   1
 -25  -1   5 2.99213 1.00280   1
 -25   1   5 3.08690 1.15669   1
 -23  -1   5 4.39892 1.17603   1
  23  -1  -5 4.72049 1.07671   2
 -23  -1   5 3.73921 1.07940   2
 -23   1   5 3.70072 1.11812   1
  23   1  -5 4.19395 1.03880   2
 -23   1   5 3.28113 0.96501   2
 -21  -1   5 1.33707 0.72591   2
 -21  -1   5 0.13154 0.60386   1
  21  -1  -5 1.16124 0.75207   2
 -21   1   5 0.72812 0.62334   2
 -21   1   5 0.04229 0.68319   1
 -19  -1   5 16.8246 1.76617   2
 -19  -1   5 19.8914 1.55855   1
  19  -1  -5 16.0344 1.69819   2
 -19   1   5 18.9563 1.82141   2
 -19   1   5 17.9955 1.81041   1
 -17  -1   5 84.0466 3.30132   2
 -17  -1   5 86.7983 3.12895   1
  17  -1  -5 84.5127 3.22560   2
 -17   1   5 87.0647 3.29391   2
 -17   1   5 79.9388 3.11692   1
 -15  -1   5 55.6972 2.34475   1
  15  -1  -5 58.0590 2.54903   2
 -15  -1   5 60.3930 2.59440   2
 -15   1   5 62.0440 2.55857   1
 -15   1   5 59.7633 2.59817   2
 -13  -1   5 35.3908 1.89561   2
 -13  -1   5 32.7373 1.63365   1
 -13   1   5 34.1224 1.75508   1
 -13   1   5 34.3622 1.84581   2
 -11  -1   5 241.092 6.10751   2
  11  -1  -5 245.733 4.74412   3
 -11  -1   5 248.666 5.79167   1
 -11   1   5 242.908 5.94198   1
  11   1  -5 247.108 4.79381   3
 -11   1   5 247.096 6.10949   2
  -9  -1   5 127.215 3.73945   2
   9  -1  -5 130.294 2.97656   3
  -9  -1   5 130.906 3.48305   1
  -9   1   5 128.267 3.71916   2
   9   1  -5 130.592 2.96366   3
  -9   1   5 131.128 3.02580   3
  -9   1   5 127.216 3.62076   1
  -7  -1   5 110.823 3.04409   1
  -7  -1   5 114.344 2.94383   3
  -7  -1   5 123.113 3.40842   2
  -7   1   5 113.475 2.93117   3
  -7   1   5 111.457 3.27884   2
  -7   1   5 106.110 3.18991   1
   7   1  -5 112.966 2.86530   3
  -5  -1   5 0.24881 0.27820   3
  -5  -1   5 -0.1494 0.26563   2
   5  -1  -5 -0.5409 0.21782   2
  -5  -1   5 -0.1515 0.23945   1
  -5   1   5 -0.0110 0.24513   3
   5   1  -5 0.04372 0.26036   3
  -5   1   5 -0.1234 0.30686   1
  -5   1   5 -0.2881 0.17989   2
  -3  -1   5 114.580 3.08699   2
   3  -1  -5 112.660 3.04476   2
   3  -1  -5 113.709 3.25866   1
  -3  -1   5 112.023 3.27965   3
  -3  -1   5 108.443 2.97519   1
  -3   1   5 114.667 3.30331   3
  -3   1   5 114.963 3.20250   1
   3   1  -5 113.957 3.21448   3
   3   1  -5 113.201 3.04074   1
  -3   1   5 111.754 3.03359   2
  -1  -1   5 133.779 3.28052   2
  -1  -1   5 122.663 3.71689   3
   1  -1  -5 129.786 3.21553   2
   1  -1  -5 133.756 3.60719   1
  -1  -1   5 127.879 3.34423   1
   1   1  -5 122.799 3.62742   3
  -1   1   5 133.088 3.22843   2
  -1   1   5 128.608 3.53013   1
  -1   1   5 133.962 3.83672   3
   1   1  -5 127.022 3.37430   1
  -1  -1  -5 247.135 5.23460   2
   1  -1   5 255.520 5.30044   2
  -1  -1  -5 248.551 5.89508   1
   1  -1   5 253.115 6.30944   3
  -1   1  -5 246.880 5.70956   1
  -1   1  -5 247.992 6.15731   3
   1   1   5 248.696 5.21313   2
   1   1   5 239.716 6.23453   3
  -3  -1  -5 36.3948 1.06915   2
  -3  -1  -5 27.1620 1.54234   1
   3  -1   5 36.3392 1.95037   3
  -3   1  -5 34.6928 1.59026   1
  -3   1  -5 33.5306 1.11031   2
  -3   1  -5 35.0292 1.84243   3
   3   1   5 40.0574 2.03658   3
  -5  -1  -5 58.8537 2.38677   1
   5  -1   5 59.8805 2.78322   3
   5   1   5 59.7364 2.77888   3
  -5   1  -5 59.9822 2.28219   1
  -5   1  -5 55.5291 2.58386   3
   7  -1   5 88.2578 3.58540   3
  -7  -1  -5 84.5845 3.04825   1
   7   1   5 82.7062 3.51346   3
  -7   1  -5 92.1175 3.51115   3
  -7   1  -5 86.3306 3.00547   1
  -9  -1  -5 16.0205 1.32394   1
   9  -1   5 14.1419 1.83232   3
  -9   1  -5 17.4104 1.40097   1
  -9   1  -5 14.8518 1.75400   3
   9   1   5 16.6949 1.91639   3
 -11  -1  -5 0.63047 0.64792   1
  11  -1   5 0.22679 0.77422   3
  11   1   5 0.17148 0.75957   3
 -11   1  -5 0.45635 0.73732   3
 -11   1  -5 -0.0911 0.55843   1
  13  -1   5 2.32678 1.07405   3
 -13  -1  -5 2.30266 1.05836   3
 -13  -1  -5 3.29166 1.00939   1
 -13   1  -5 2.67239 0.96973   1
 -13   1  -5 2.17432 1.05882   3
  13   1   5 3.80231 1.28292   3
 -15  -1  -5 0.42905 0.94346   3
  15  -1   5 2.60855 1.15716   3
 -15  -1  -5 2.18172 1.00482   1
 -15   1  -5 3.97688 1.26481   3
  15   1   5 0.78139 1.04064   3
 -15   1  -5 1.34235 0.86814   1
 -17  -1  -5 3.51878 1.17965   1
  17  -1   5 4.52853 1.47755   3
 -17  -1  -5 3.14540 1.16124   3
 -17   1  -5 2.85408 1.20545   3
 -17   1  -5 3.32810 1.09226   1
  17   1   5 5.60016 1.56197   3
 -26  -2   5 3.62099 1.08935   1
 -26   2   5 3.99246 1.33674   1
  24  -2  -5 -0.0775 0.77025   2
 -24  -2   5 0.68135 0.80315   2
 -24  -2   5 0.84279 0.79316   1
  24   2  -5 0.34429 0.72365   2
 -24   2   5 0.66666 0.79577   2
 -24   2   5 -0.0713 0.88801   1
  22  -2  -5 18.3421 1.86800   2
 -22  -2   5 17.7889 1.91428   1
 -22  -2   5 15.0299 1.75845   2
 -22   2   5 18.1379 2.05399   1
 -22   2   5 14.7858 1.67697   2
  20  -2  -5 6.03936 1.11987   2
 -20  -2   5 5.62546 1.10534   1
 -20  -2   5 5.56133 1.21643   2
 -20   2   5 6.79382 1.17105   2
 -20   2   5 7.69385 1.24753   1
 -18  -2   5 16.9997 1.38464   1
  18  -2  -5 15.9531 1.66755   2
 -18  -2   5 19.2132 1.83561   2
 -18   2   5 18.8592 1.85060   1
 -18   2   5 16.9736 1.69538   2
 -16  -2   5 1.12042 0.68783   2
 -16  -2   5 1.47643 0.62657   1
  16  -2  -5 1.18255 0.54500   2
 -16   2   5 2.67175 0.70495   2
 -16   2   5 2.19261 0.77901   1
 -14  -2   5 6.58301 1.06918   2
 -14  -2   5 7.09851 0.96721   1
  14  -2  -5 6.56437 1.04024   2
 -14   2   5 6.48003 1.00663   2
 -14   2   5 6.87438 1.05233   1
  12  -2  -5 22.7457 1.43362   2
 -12  -2   5 23.6918 1.55251   2
 -12  -2   5 24.9936 1.31142   1
  12   2  -5 23.3665 0.75421   3
 -12   2   5 23.0028 1.43431   2
 -12   2   5 23.7059 1.45689   1
 -10  -2   5 148.386 4.25281   2
  10  -2  -5 151.043 4.19578   2
 -10  -2   5 149.025 3.81205   1
 -10   2   5 145.511 4.11844   1
 -10   2   5 152.992 3.31576   3
  10   2  -5 150.745 3.25290   3
 -10   2   5 147.460 4.16305   2
  -8  -2   5 69.7455 2.20899   1
   8  -2  -5 70.3730 2.49299   2
  -8  -2   5 78.3736 2.65618   2
   8   2  -5 76.8863 2.06987   3
  -8   2   5 76.3488 2.14250   3
  -8   2   5 77.3167 2.60472   1
  -8   2   5 73.8232 2.52589   2
  -6  -2   5 9.28877 0.74450   3
  -6  -2   5 9.38310 0.70799   1
   6  -2  -5 11.0828 1.04629   2
  -6  -2   5 10.2889 1.03538   2
  -6   2   5 9.98895 0.84377   2
   6   2  -5 10.8580 0.74354   3
  -6   2   5 10.3218 1.04617   1
  -6   2   5 11.5010 0.81928   3
  -4  -2   5 11.4539 0.88859   3
  -4  -2   5 11.7205 0.86781   2
  -4  -2   5 11.4290 0.73724   1
   4  -2  -5 8.95274 0.86993   2
   4   2  -5 10.0635 0.73294   1
  -4   2   5 10.0618 1.02763   1
  -4   2   5 9.82168 0.84044   3
   4   2  -5 9.85460 0.79625   3
  -4   2   5 11.2356 0.82773   2
   2  -2  -5 75.5755 2.56573   1
  -2  -2   5 77.9277 2.62095   3
   2  -2  -5 75.7080 2.24721   2
  -2  -2   5 75.8870 2.31138   2
   2   2  -5 74.6211 2.20168   1
  -2   2   5 74.8994 2.23123   2
   2   2  -5 69.4504 2.45208   3
  -2   2   5 75.5911 2.52153   1
  -2   2   5 75.3065 2.61172   3
   0  -2  -5 149.946 4.08196   1
   0  -2   5 153.424 4.33169   3
   0  -2  -5 148.756 3.52269   2
   0  -2   5 156.163 3.63659   2
   0   2  -5 146.765 3.69368   1
   0   2   5 147.720 4.03082   1
   0   2   5 146.158 4.27613   3
   0   2  -5 144.116 4.15374   3
  -2  -2  -5 22.0819 1.36492   1
   2  -2   5 24.8052 1.63414   3
  -2  -2  -5 23.3719 0.93755   2
   2  -2   5 22.0699 0.96393   2
  -2   2  -5 25.0154 1.55564   3
   2   2   5 21.0287 1.46223   3
  -2   2  -5 24.0418 1.22299   1
   4  -2   5 7.95164 1.21176   3
  -4  -2  -5 9.14356 1.09744   1
  -4   2  -5 8.01176 0.91615   1
  -4   2  -5 8.51346 1.17259   3
   4   2   5 7.37494 1.14623   3
  -6  -2  -5 1.57241 0.67828   1
   6  -2   5 1.08545 0.62921   3
   6   2   5 1.55292 0.79109   3
  -6   2  -5 0.70556 0.52928   3
  -6   2  -5 1.79197 0.61348   1
   8  -2   5 19.4729 1.98849   3
  -8  -2  -5 19.5260 1.50214   1
  -8   2  -5 16.9134 1.32284   1
  -8   2  -5 18.3414 1.84669   3
   8   2   5 19.1100 2.04655   3
 -10  -2  -5 7.17889 1.18215   1
  10  -2   5 6.36304 1.33896   3
 -10   2  -5 6.89891 1.27027   3
 -10   2  -5 6.14655 1.02466   1
  10   2   5 6.04003 1.31561   3
 -12  -2  -5 16.7587 1.81540   1
  12  -2   5 16.4064 2.06221   3
  12   2   5 17.0812 2.13524   3
 -12   2  -5 16.6175 1.69773   1
 -12   2  -5 18.5572 2.07676   3
 -14  -2  -5 1.88897 1.03551   3
 -14  -2  -5 0.69879 0.84468   1
  14  -2   5 1.14903 1.00147   3
 -14   2  -5 -0.1688 0.64485   1
  14   2   5 3.07755 1.32388   3
 -14   2  -5 -0.1940 0.83479   3
 -16  -2  -5 3.46248 1.12630   1
 -16  -2  -5 3.56922 1.25274   3
  16  -2   5 5.07171 1.39066   3
 -16   2  -5 3.60000 1.08351   1
  16   2   5 5.00230 1.45438   3
 -16   2  -5 5.49625 1.39327   3
 -27  -3   5 0.98891 0.88790   1
 -27   3   5 1.18288 1.04200   1
 -25  -3   5 0.83704 0.87236   1
 -25   3   5 1.07711 0.90781   1
  23  -3  -5 1.03104 0.79666   2
 -23  -3   5 -0.2424 0.64759   1
 -23  -3   5 0.92572 0.70976   2
 -23   3   5 0.32009 0.61262   2
 -23   3   5 -0.3382 0.77214   1
  21  -3  -5 0.67839 0.73984   2
 -21  -3   5 1.83244 0.81222   1
 -21  -3   5 0.88975 0.75075   2
 -21   3   5 -0.0359 0.70779   1
 -21   3   5 0.59861 0.60901   2
 -19  -3   5 6.41483 1.04260   1
  19  -3  -5 6.94396 1.18546   2
 -19  -3   5 8.35767 1.33806   2
 -19   3   5 6.31092 1.11433   2
 -19   3   5 7.95585 1.30478   1
 -17  -3   5 10.1609 1.39508   2
  17  -3  -5 7.15314 1.11646   2
 -17  -3   5 8.10240 1.13295   1
 -17   3   5 8.85026 1.22623   2
 -17   3   5 9.22577 1.30957   1
 -15  -3   5 50.8876 2.48634   2
  15  -3  -5 50.1449 2.37144   2
 -15  -3   5 54.4487 2.16729   1
 -15   3   5 53.8118 2.47946   1
 -15   3   5 54.7551 2.44440   2
 -13  -3   5 17.0002 1.39683   2
  13  -3  -5 20.2108 1.43338   2
 -13  -3   5 20.7281 1.19952   1
 -13   3   5 17.0151 1.33292   2
 -13   3   5 17.3857 1.38502   1
 -11  -3   5 17.1761 1.03867   1
  11  -3  -5 15.1233 1.14201   2
 -11  -3   5 18.1435 1.33417   2
 -11   3   5 16.2647 0.71819   3
 -11   3   5 17.8288 1.22702   2
 -11   3   5 14.7241 1.20727   1
  11   3  -5 16.1206 0.71417   3
  -9  -3   5 59.7619 2.35696   2
  -9  -3   5 56.1765 1.88269   1
   9  -3  -5 57.0170 2.23913   2
  -9   3   5 60.8104 1.79358   3
  -9   3   5 60.8780 2.32373   1
  -9   3   5 57.3407 2.24720   2
   9   3  -5 58.8026 1.69826   3
   7  -3  -5 80.1745 2.67127   2
  -7  -3   5 83.8412 2.31349   1
  -7  -3   5 81.2990 2.76225   2
  -7   3   5 81.7606 2.41470   3
  -7   3   5 87.8142 2.74500   2
  -7   3   5 85.4318 2.83110   1
   7   3  -5 85.2351 2.35577   3
  -5  -3   5 0.09968 0.32859   2
  -5  -3   5 -0.1923 0.18276   1
   5  -3  -5 0.02416 0.27356   2
  -5   3   5 -0.1989 0.18523   2
  -5   3   5 -0.0687 0.31749   1
  -5   3   5 0.25058 0.35659   3
   5   3  -5 0.05403 0.23152   3
   3  -3  -5 84.1316 2.50869   2
  -3  -3   5 83.6503 2.23808   1
  -3  -3   5 86.1682 2.60513   2
  -3  -3   5 83.7558 2.75014   3
  -3   3   5 81.1496 2.73611   1
  -3   3   5 84.9576 2.49309   2
  -3   3   5 83.6870 2.74677   3
   3   3  -5 83.1419 2.64703   3
   3   3  -5 85.6555 2.26481   1
   1  -3  -5 58.9193 2.28613   1
  -1  -3   5 58.2795 2.30635   3
   1  -3  -5 60.8062 1.90847   2
  -1  -3   5 60.0814 1.98139   2
  -1   3   5 59.9985 2.36972   3
   1   3  -5 59.5434 1.83926   1
  -1   3   5 57.3934 2.22774   1
   1   3  -5 59.3387 2.24341   3
  -1  -3  -5 16.6488 0.84604   2
   1  -3   5 15.0947 1.21446   3
  -1  -3  -5 16.5195 1.20662   1
   1  -3   5 17.0483 0.91515   2
  -1   3  -5 15.0966 0.89845   1
  -1   3  -5 14.8447 1.14642   3
   1   3   5 15.7754 1.17314   1
   1   3   5 12.8615 1.33004   3
  -3  -3  -5 14.6228 1.23362   1
  -3  -3  -5 17.0706 0.77284   2
   3  -3   5 16.2186 1.61872   3
  -3   3  -5 18.0337 1.39886   3
   3   3   5 17.5251 1.70315   3
  -3   3  -5 17.9488 1.08153   1
  -5  -3  -5 54.2809 2.37013   1
   5  -3   5 52.6794 2.62360   3
  -5   3  -5 57.7086 2.61284   3
  -5   3  -5 53.2265 2.05611   1
   5   3   5 54.7720 2.68873   3
   7  -3   5 8.04965 1.28218   3
  -7  -3  -5 9.32908 1.21837   1
   7   3   5 8.11104 1.36939   3
  -7   3  -5 8.13142 1.23774   3
  -7   3  -5 7.39882 0.97989   1
  -9  -3  -5 7.18038 1.15863   1
   9  -3   5 7.27795 1.29072   3
   9   3   5 5.52575 1.28166   3
  -9   3  -5 8.13046 1.34939   3
  -9   3  -5 6.60207 1.00721   1
  11  -3   5 0.38125 0.78603   3
 -11  -3  -5 1.07635 0.76180   1
 -11   3  -5 0.08345 0.57832   1
 -11   3  -5 0.15354 0.70433   3
  11   3   5 0.63829 0.81071   3
  13  -3   5 -0.9300 0.72651   3
 -13  -3  -5 1.06294 0.80728   1
 -13   3  -5 0.06899 0.68126   1
  13   3   5 0.92833 0.97616   3
 -13   3  -5 0.23623 0.55571   3
  15  -3   5 0.50795 0.97110   3
 -15  -3  -5 -0.1234 0.63157   1
 -15   3  -5 1.20181 0.82916   1
  15   3   5 0.60690 1.01101   3
 -15   3  -5 1.85752 1.02864   3
 -17  -3  -5 -0.4055 0.77293   1
 -17  -3  -5 0.64035 0.93080   3
  17  -3   5 -0.7487 0.99522   3
 -17   3  -5 -0.3508 0.83019   3
 -17   3  -5 1.06738 0.89830   1
  17   3   5 0.80090 1.18834   3
 -26  -4   5 0.38144 0.87727   1
 -26   4   5 0.76398 0.99321   1
  24  -4  -5 0.96127 1.00557   2
 -24  -4   5 -0.5449 0.68404   2
 -24  -4   5 0.73850 0.78791   1
 -24   4   5 -0.0597 0.68108   1
 -24   4   5 1.68973 0.96195   2
 -22  -4   5 5.55570 1.17990   2
  22  -4  -5 9.32222 1.40416   2
 -22  -4   5 6.61457 1.19550   1
 -22   4   5 5.98751 1.34748   1
 -22   4   5 7.98271 1.25060   2
 -20  -4   5 13.3756 1.69899   2
 -20  -4   5 11.7465 1.41693   1
  20  -4  -5 12.1330 1.54704   2
 -20   4   5 12.8637 1.63699   1
 -20   4   5 12.6846 1.50573   2
 -18  -4   5 9.47883 1.38821   2
 -18  -4   5 7.62762 1.07524   1
  18  -4  -5 9.64442 1.32394   2
 -18   4   5 7.88902 1.20396   2
 -18   4   5 9.18313 1.38281   1
 -16  -4   5 35.0614 1.75567   1
 -16  -4   5 36.6011 2.08057   2
  16  -4  -5 33.6400 1.92687   2
 -16   4   5 35.3443 2.03904   1
 -16   4   5 35.9525 1.94280   2
 -14  -4   5 15.0883 1.09589   1
  14  -4  -5 15.2528 1.53828   2
 -14  -4   5 13.9143 1.52398   2
 -14   4   5 14.5257 1.43535   2
 -14   4   5 17.0581 1.36473   1
  12  -4  -5 56.4395 2.37721   2
 -12  -4   5 52.5575 1.90953   1
 -12  -4   5 52.4661 2.37089   2
 -12   4   5 52.6165 2.28142   2
 -12   4   5 58.4386 2.48232   1
  12   4  -5 56.9671 1.59688   3
 -10  -4   5 5.45966 0.90202   2
  10  -4  -5 5.50005 0.84132   2
 -10  -4   5 5.72172 0.65569   1
 -10   4   5 4.78409 0.77151   2
  10   4  -5 6.24174 0.52509   3
 -10   4   5 5.82157 0.59419   3
 -10   4   5 5.64513 0.90084   1
  -8  -4   5 76.8035 2.12231   1
   8  -4  -5 73.1371 2.57036   2
  -8  -4   5 72.9669 2.66936   2
  -8   4   5 72.9820 2.23626   3
  -8   4   5 77.4287 2.59712   2
  -8   4   5 78.4505 2.75694   1
   8   4  -5 77.4769 2.16547   3
  -6  -4   5 68.7004 2.47226   2
  -6  -4   5 69.3335 1.87190   1
   6  -4  -5 68.7400 2.37013   2
  -6   4   5 69.7733 2.26988   3
  -6   4   5 70.5341 2.55378   1
   6   4  -5 65.0198 2.11912   3
  -6   4   5 70.6083 2.35921   2
   4  -4  -5 67.2393 2.25287   2
  -4  -4   5 69.8627 2.37893   2
  -4  -4   5 68.1040 1.81273   1
   4   4  -5 68.7552 2.28523   3
  -4   4   5 69.8515 2.40270   3
   4   4  -5 67.2946 1.82185   1
  -4   4   5 66.5068 2.49146   1
  -2  -4   5 76.6091 2.43041   2
   2  -4  -5 77.7801 2.34120   2
   2  -4  -5 75.9281 2.73660   1
  -2  -4   5 73.4077 2.63483   3
   2   4  -5 73.8317 2.55695   3
  -2   4   5 73.7189 2.66411   3
  -2   4   5 79.1761 2.73337   1
   2   4  -5 76.7713 2.03202   1
   0  -4  -5 5.23463 0.62676   2
   0  -4  -5 4.62459 0.81594   1
   0  -4   5 5.31619 0.67047   2
   0  -4   5 5.08464 0.89535   3
   0   4   5 6.45601 0.90960   1
   0   4  -5 7.13670 0.95841   3
   0   4  -5 5.07283 0.57346   1
   0   4   5 6.10428 0.91625   3
  -2  -4  -5 52.9882 1.65223   2
   2  -4   5 53.5036 1.76004   2
  -2  -4  -5 58.3379 2.36911   1
   2  -4   5 53.4981 2.44111   3
   2   4   5 56.7181 2.31989   1
  -2   4  -5 53.2150 1.79122   1
  -2   4  -5 53.4319 2.33973   3
   2   4   5 52.6633 2.46451   3
  -4  -4  -5 14.7910 1.21810   1
   4  -4   5 15.9187 1.63903   3
  -4   4  -5 15.9593 1.57903   3
  -4   4  -5 15.1442 1.01989   1
   4   4   5 16.3471 1.72153   3
  -6  -4  -5 40.6585 2.09407   1
   6  -4   5 36.1116 2.23840   3
  -6   4  -5 37.8399 1.68451   1
  -6   4  -5 35.4270 2.09947   3
   6   4   5 35.0127 2.24710   3
   8  -4   5 8.12228 1.37973   3
  -8  -4  -5 8.84054 1.28987   1
  -8   4  -5 9.05511 1.39256   3
  -8   4  -5 10.1774 1.13030   1
   8   4   5 12.3341 1.65785   3
 -10  -4  -5 13.1747 1.58889   1
  10  -4   5 13.3271 1.78160   3
  10   4   5 12.5122 1.82336   3
 -10   4  -5 15.5229 1.80919   3
 -10   4  -5 13.9745 1.41888   1
  12  -4   5 6.25011 1.35075   3
 -12  -4  -5 7.96512 1.35152   1
 -12   4  -5 5.17933 1.15585   3
  12   4   5 7.95891 1.47626   3
 -12   4  -5 6.64404 1.13998   1
  14  -4   5 2.70548 1.11140   3
 -14  -4  -5 1.77980 0.93293   1
 -14   4  -5 -0.4096 0.79854   3
 -14   4  -5 0.91133 0.76854   1
  14   4   5 1.62545 1.12273   3
  16  -4   5 1.19014 1.08942   3
 -16  -4  -5 0.09537 0.93395   1
  16   4   5 1.19478 1.01993   3
 -16   4  -5 2.89976 0.97855   1
 -16   4  -5 1.53757 1.02757   3
 -25  -5   5 4.72285 1.11788   1
 -25   5   5 5.33206 1.47404   1
 -23  -5   5 6.89380 1.22343   1
  23  -5  -5 6.80464 1.23372   2
 -23  -5   5 6.96987 1.37577   2
 -23   5   5 9.89077 1.69405   1
 -21  -5   5 7.26007 1.14613   1
  21  -5  -5 6.36270 1.19299   2
 -21  -5   5 3.26418 1.01432   2
 -21   5   5 5.10452 1.09688   2
 -21   5   5 5.56195 1.33696   1
 -19  -5   5 0.57338 0.66517   2
  19  -5  -5 1.12718 0.72050   2
 -19  -5   5 -0.1937 0.46078   1
 -19   5   5 1.11520 0.71114   2
 -19   5   5 0.58828 0.55051   1
 -17  -5   5 7.55622 0.99856   1
 -17  -5   5 6.19914 1.20719   2
  17  -5  -5 9.58661 1.29245   2
 -17   5   5 7.04076 1.24229   1
 -17   5   5 7.16888 1.14193   2
  15  -5  -5 29.1346 1.80699   2
 -15  -5   5 27.6607 1.89611   2
 -15  -5   5 25.9532 1.39361   1
 -15   5   5 27.0923 1.78147   1
 -15   5   5 28.5381 1.75770   2
 -13  -5   5 25.2653 1.27484   1
 -13  -5   5 23.0030 1.66848   2
  13  -5  -5 24.5068 1.61800   2
 -13   5   5 25.1820 1.59143   2
  13   5  -5 26.0892 1.06486   3
 -13   5   5 25.1006 1.71046   1
  11  -5  -5 36.6950 1.83729   2
 -11  -5   5 34.8381 1.95411   2
 -11  -5   5 39.8967 1.48711   1
  11   5  -5 37.3276 1.34196   3
 -11   5   5 37.1280 1.80990   2
 -11   5   5 41.7161 2.08379   1
 -11   5   5 40.9537 1.39832   3
  -9  -5   5 53.0508 1.64097   1
  -9  -5   5 49.7306 2.24112   2
   9  -5  -5 52.4369 2.17284   2
  -9   5   5 53.0774 2.31930   1
   9   5  -5 52.2725 1.69716   3
  -9   5   5 52.8862 2.15085   2
  -9   5   5 54.9998 1.82069   3
  -7  -5   5 7.37719 0.50567   1
   7  -5  -5 6.73731 0.88829   2
  -7  -5   5 7.70058 0.99655   2
  -7   5   5 6.24422 0.76389   3
   7   5  -5 6.06411 0.69124   3
  -7   5   5 6.45070 0.93415   1
   5  -5  -5 0.33003 0.27448   2
  -5  -5   5 -0.0520 0.14160   1
  -5  -5   5 -0.1840 0.32673   2
   5   5  -5 -0.0976 0.15164   1
   5   5  -5 -0.1566 0.28091   3
  -5   5   5 0.10169 0.36757   3
  -5   5   5 -0.4409 0.33401   1
  -3  -5   5 6.61921 0.85891   2
   3  -5  -5 5.67443 0.74110   2
  -3   5   5 5.08195 0.84058   1
  -3   5   5 5.05593 0.80609   3
   3   5  -5 6.53277 0.42835   1
   3   5  -5 5.97399 0.78188   3
   1  -5  -5 51.7676 2.25474   1
   1  -5  -5 52.2756 1.83440   2
  -1  -5   5 52.2036 1.93887   2
  -1   5   5 52.3444 2.24643   3
   1   5  -5 51.2542 2.10195   3
   1   5  -5 52.9150 1.51303   1
  -1   5   5 53.0738 2.24683   1
  -1  -5  -5 38.7340 1.91483   1
  -1  -5  -5 39.3815 1.46813   2
   1  -5   5 38.1133 1.55246   2
   1  -5   5 39.2031 2.00525   3
   1   5   5 36.3685 1.84312   1
   1   5   5 43.6000 2.11586   3
  -1   5  -5 41.2775 1.93984   3
  -1   5  -5 39.8368 1.37850   1
  -3  -5  -5 29.6715 1.72947   1
  -3  -5  -5 25.5111 1.10486   2
   3  -5   5 30.0892 1.89148   3
   3  -5   5 25.9912 1.31432   2
  -3   5  -5 23.2010 1.13349   1
  -3   5  -5 26.3215 1.70091   3
   3   5   5 29.8710 1.84956   3
   5  -5   5 30.4841 2.02107   3
  -5  -5  -5 30.3155 1.84868   1
  -5   5  -5 30.6906 1.90455   3
   5   5   5 27.4143 1.90120   3
  -5   5  -5 30.5787 1.43731   1
  -7  -5  -5 7.33553 1.14798   1
   7  -5   5 7.25640 1.23922   3
   7   5   5 6.84437 1.33865   3
  -7   5  -5 8.68301 1.25280   3
  -7   5  -5 8.90162 1.02092   1
  -9  -5  -5 0.01820 0.61044   1
   9  -5   5 0.04485 0.75404   3
   9   5   5 0.63617 0.79039   3
  -9   5  -5 -0.1063 0.44546   1
  -9   5  -5 1.85216 0.85800   3
  11  -5   5 4.89747 1.27063   3
 -11  -5  -5 5.69974 1.10424   1
 -11   5  -5 5.84894 1.32437   3
  11   5   5 5.47402 1.37219   3
 -11   5  -5 4.77147 0.91470   1
  13  -5   5 7.78286 1.57095   3
 -13  -5  -5 7.18351 1.38009   1
 -13   5  -5 7.55124 1.45616   3
 -13   5  -5 8.72949 1.32390   1
  13   5   5 8.11169 1.62706   3
 -15  -5  -5 4.25921 1.24826   1
  15   5   5 8.13840 1.76463   3
 -15   5  -5 6.64253 1.24058   1
 -15   5  -5 4.23056 1.21097   3
 -26   6   5 4.08913 1.35195   1
 -24  -6   5 1.87607 1.02185   2
 -24  -6   5 2.24677 0.86043   1
 -24   6   5 2.38341 1.00676   1
 -22  -6   5 10.4744 1.62113   2
  22  -6  -5 8.92575 1.38109   2
 -22  -6   5 12.8365 1.50674   1
 -22   6   5 9.48060 1.64678   1
 -20  -6   5 0.27771 0.50427   1
 -20  -6   5 0.25309 0.69328   2
  20  -6  -5 0.42462 0.70441   2
 -20   6   5 1.44976 0.84025   1
 -18  -6   5 5.58546 0.89999   1
 -18  -6   5 4.47213 1.11281   2
  18  -6  -5 2.86234 0.91127   2
 -18   6   5 4.87232 1.16563   1
 -16  -6   5 13.2835 1.60593   2
  16  -6  -5 14.3941 1.58119   2
 -16  -6   5 13.3731 1.06960   1
 -16   6   5 7.43491 1.24203   1
  14  -6  -5 3.35982 0.81297   2
 -14  -6   5 2.64769 0.87852   2
 -14  -6   5 3.10348 0.60800   1
 -14   6   5 4.27337 0.98892   1
  12  -6  -5 17.1811 1.36823   2
 -12  -6   5 15.7758 0.93535   1
 -12  -6   5 18.1099 1.42548   2
 -12   6   5 17.2669 1.47264   1
  12   6  -5 17.5910 0.95917   3
 -10  -6   5 12.2694 1.34891   2
  10  -6  -5 11.0064 1.18434   2
 -10  -6   5 10.8183 0.69624   1
 -10   6   5 11.1762 0.81611   3
  10   6  -5 13.2864 0.82251   3
 -10   6   5 11.6545 1.36108   1
  -8  -6   5 20.6956 0.90236   1
   8  -6  -5 22.5292 1.40027   2
  -8  -6   5 26.2043 1.58211   2
  -8   6   5 24.0350 1.52142   1
   8   6  -5 22.8342 1.12666   3
  -8   6   5 22.8497 1.21631   3
   6  -6  -5 27.6674 1.47981   2
  -6  -6   5 30.5178 1.63429   2
  -6   6   5 26.7834 1.63437   1
   6   6  -5 26.4537 1.30193   3
  -6   6   5 27.7055 1.42616   3
   4  -6  -5 27.3903 1.37959   2
  -4  -6   5 29.7019 1.54997   2
  -4   6   5 27.6157 1.59584   1
   4   6  -5 27.3366 1.40323   3
  -4   6   5 30.2036 1.57517   3
   2  -6  -5 22.3882 1.51726   1
   2  -6  -5 23.9821 1.26803   2
  -2  -6   5 25.9795 1.38345   2
  -2   6   5 21.8711 1.46836   1
   2   6  -5 21.7390 1.34507   3
   2   6  -5 25.1587 0.79369   1
  -2   6   5 22.6785 1.48041   3
   0  -6   5 11.9562 0.94276   2
   0  -6  -5 12.6652 0.86941   2
   0  -6  -5 11.0704 1.24928   1
   0   6   5 14.0641 1.45789   3
   0   6   5 12.9819 1.34717   1
   0   6  -5 12.1746 1.24647   3
   0   6  -5 12.6668 0.64596   1
  -2  -6  -5 15.7431 0.94660   2
   2  -6   5 17.1846 1.04269   2
  -2  -6  -5 15.4659 1.33006   1
   2   6   5 16.9705 1.37945   1
  -2   6  -5 16.1611 0.85745   1
  -2   6  -5 13.6252 1.38514   3
   2   6   5 18.5491 1.76833   3
  -4  -6  -5 2.04547 0.74297   1
  -4  -6  -5 4.33280 0.61503   2
  -4   6  -5 3.49655 0.88321   3
  -4   6  -5 4.09708 0.60495   1
   4   6   5 3.54550 0.92139   3
  -6  -6  -5 11.8138 1.40125   1
  -6   6  -5 13.1337 1.54488   3
  -6   6  -5 13.1158 0.99559   1
   6   6   5 11.0253 1.59417   3
  -8  -6  -5 5.47651 1.05324   1
  -8   6  -5 4.26362 0.76746   1
   8   6   5 3.29713 0.98769   3
  -8   6  -5 5.45967 1.16265   3
 -10  -6  -5 1.07357 0.62772   1
 -10   6  -5 1.43578 0.61596   1
 -10   6  -5 0.91596 0.79066   3
  10   6   5 1.51892 0.99966   3
 -12  -6  -5 12.6449 1.69543   1
 -12   6  -5 11.3791 1.34877   1
 -12   6  -5 13.7375 1.83524   3
  12   6   5 10.3893 1.80655   3
 -14  -6  -5 2.37031 1.08659   1
 -14   6  -5 3.15005 1.07073   3
  14   6   5 0.66705 1.04570   3
 -14   6  -5 1.08660 0.83591   1
 -16  -6  -5 2.86067 1.16084   1
  16   6   5 3.82994 1.37763   3
 -16   6  -5 3.34643 1.21884   3
 -16   6  -5 2.19053 1.01320   1
 -25   7   5 4.26408 1.37339   1
  23  -7  -5 0.67061 0.72379   2
 -23  -7   5 1.39919 0.85700   2
 -23   7   5 2.06152 1.07024   1
 -21  -7   5 3.52527 1.05413   2
  21  -7  -5 6.31020 1.20353   2
 -21   7   5 4.89414 1.32013   1
 -19  -7   5 7.09072 1.35322   2
  19  -7  -5 6.88409 1.24879   2
 -19   7   5 9.47541 1.53801   1
 -17  -7   5 13.0308 1.67609   2
  17  -7  -5 11.7300 1.46430   2
 -17   7   5 13.2452 1.74292   1
  15  -7  -5 -0.0710 0.50822   2
 -15  -7   5 -0.1561 0.46439   2
 -15   7   5 0.53962 0.64960   1
  13  -7  -5 34.3654 1.94502   2
 -13  -7   5 36.0082 2.15095   2
  13   7  -5 35.0001 1.46653   3
 -13   7   5 33.2810 2.07823   1
  11  -7  -5 7.25546 1.07171   2
 -11  -7   5 6.65463 1.13804   2
 -11   7   5 6.67050 1.05622   1
  11   7  -5 8.19054 0.83574   3
 -11   7   5 6.74589 0.76082   3
  -9  -7   5 9.66735 1.24954   2
   9  -7  -5 6.85536 0.94509   2
   9   7  -5 8.20669 0.83080   3
  -9   7   5 6.95748 0.85276   3
  -9   7   5 8.24139 1.16373   1
  -7  -7   5 90.3703 3.15682   2
   7  -7  -5 87.8404 2.94026   2
  -7   7   5 87.1987 3.21588   1
  -7   7   5 84.6014 2.78021   3
   7   7  -5 87.1291 2.63128   3
   5  -7  -5 0.42319 0.42633   2
  -5  -7   5 0.03992 0.37665   2
  -5   7   5 0.38171 0.37429   3
   5   7  -5 0.33825 0.37842   3
  -5   7   5 0.15449 0.45879   1
   3  -7  -5 86.2190 2.76621   2
  -3  -7   5 89.8667 2.96452   2
   3   7  -5 88.3564 2.87997   3
  -3   7   5 87.1712 3.05985   3
  -3   7   5 89.9807 3.21154   1
  -1  -7   5 8.17441 0.99171   2
   1  -7  -5 7.06538 0.81757   2
   1  -7  -5 8.12050 1.16633   1
  -1   7   5 6.82986 1.08463   3
   1   7  -5 6.71781 0.97959   3
  -1   7   5 6.21321 0.99822   1
  -1  -7  -5 8.24692 1.19112   1
   1  -7   5 8.29318 0.95189   2
  -1  -7  -5 7.90352 0.84782   2
   1   7   5 7.25511 1.12408   3
  -1   7  -5 5.54294 0.90900   3
   1   7   5 8.79065 1.17412   1
  -3  -7  -5 31.9904 1.92247   1
   3  -7   5 34.8031 1.55254   2
  -3  -7  -5 32.9374 1.43108   2
   3   7   5 35.5113 2.01473   1
   3   7   5 30.6029 1.99233   3
  -3   7  -5 32.6386 1.91650   3
  -5  -7  -5 0.16037 0.57133   1
  -5   7  -5 0.07373 0.55534   3
   5   7   5 0.36622 0.71894   3
  -7  -7  -5 8.02977 1.22617   1
   7   7   5 13.4779 1.77941   3
  -7   7  -5 11.9914 1.50560   3
  -9  -7  -5 7.37502 1.27604   1
  -9   7  -5 7.42148 1.30703   3
   9   7   5 11.4260 1.69318   3
 -11  -7  -5 4.70488 1.17115   1
  11   7   5 3.97275 1.24300   3
 -11   7  -5 3.62356 0.97045   3
 -13  -7  -5 2.54844 1.03205   1
 -13   7  -5 1.27150 0.86465   3
  13   7   5 1.97930 1.16572   3
 -15  -7  -5 2.90132 1.13644   1
 -15   7  -5 4.67736 1.30072   3
  15   7   5 4.82542 1.53555   3
 -24  -8   5 2.05653 1.11522   2
 -24   8   5 2.23151 1.10334   1
  22  -8  -5 1.05135 0.87752   2
 -22  -8   5 0.28743 0.79049   2
 -22   8   5 0.74442 0.95111   1
 -20  -8   5 6.87463 1.39491   2
  20  -8  -5 6.09751 1.17562   2
 -20   8   5 7.48296 1.53131   1
  18  -8  -5 9.20345 1.37192   2
 -18  -8   5 9.31570 1.47771   2
 -18   8   5 8.66003 1.49373   1
  16  -8  -5 19.8663 1.64105   2
 -16  -8   5 17.4881 1.91083   2
 -16   8   5 19.6247 2.02611   1
  14  -8  -5 18.2994 1.54171   2
 -14  -8   5 21.0286 2.04015   2
 -14   8   5 22.1197 1.81780   1
  14   8  -5 22.5022 1.27309   3
 -12  -8   5 8.63648 1.24749   2
  12  -8  -5 7.18995 1.09825   2
  12   8  -5 11.0280 1.02870   3
 -12   8   5 8.77998 1.32100   1
  10  -8  -5 59.4193 2.51680   2
 -10  -8   5 60.9927 2.75036   2
 -10   8   5 58.7961 2.16462   3
  10   8  -5 59.8915 2.11045   3
 -10   8   5 61.7987 2.79266   1
   8  -8  -5 5.09339 0.83230   2
  -8  -8   5 6.64882 1.03839   2
   8   8  -5 6.44187 0.80390   3
  -8   8   5 5.34486 0.82496   3
  -8   8   5 7.42260 1.14823   1
  -6  -8   5 6.68623 1.03046   2
   6  -8  -5 7.38901 0.99113   2
  -6   8   5 7.54049 1.12421   1
  -6   8   5 6.34306 0.94059   3
   6   8  -5 8.94923 0.94715   3
  -4  -8   5 7.38355 1.02356   2
   4  -8  -5 8.63444 1.00606   2
  -4   8   5 8.13837 1.16442   1
  -4   8   5 5.96877 0.96307   3
   4   8  -5 7.99431 0.92519   3
  -2  -8   5 5.68324 0.87961   2
   2  -8  -5 7.33231 0.89883   2
   2  -8  -5 6.88783 1.11661   1
   2   8  -5 5.09072 0.81366   3
  -2   8   5 6.15789 1.04293   1
  -2   8   5 6.43392 1.02593   3
   0  -8  -5 59.2431 2.12588   2
   0  -8   5 53.4253 2.19226   2
   0  -8  -5 54.9129 2.57149   1
   0   8   5 58.4782 2.63572   3
   0   8   5 56.1570 2.55645   1
   0   8  -5 58.6023 2.39979   3
  -2  -8  -5 9.12996 0.93583   2
  -2  -8  -5 6.61623 1.12598   1
   2  -8   5 9.77452 1.02758   2
   2   8   5 9.88076 1.28107   1
   2   8   5 8.47912 1.35096   3
  -2   8  -5 9.11675 1.22511   3
  -4  -8  -5 19.6952 1.53974   1
  -4  -8  -5 21.2795 1.23807   2
   4   8   5 23.5851 1.92882   3
  -4   8  -5 25.1508 1.74321   3
  -6  -8  -5 19.3963 1.58273   1
  -6   8  -5 18.9588 1.55166   3
   6   8   5 22.1367 1.85414   3
  -8  -8  -5 10.5525 1.50219   1
   8   8   5 8.43322 1.56278   3
  -8   8  -5 9.77131 1.47573   3
 -10  -8  -5 8.21162 1.43617   1
  10   8   5 7.27421 1.62203   3
 -10   8  -5 5.79790 1.28520   3
 -12  -8  -5 1.74767 0.98963   1
 -12   8  -5 1.86204 1.00548   3
  12   8   5 0.41231 0.95947   3
 -14  -8  -5 3.07094 1.13082   1
  14   8   5 2.90245 1.33818   3
 -14   8  -5 1.45310 0.93626   3
 -23  -9   5 1.77069 0.97602   2
  23  -9  -5 1.06998 0.85381   2
 -23   9   5 3.11241 1.17928   1
 -21  -9   5 4.96685 1.26575   2
  21  -9  -5 2.93228 1.04476   2
 -21   9   5 4.73878 1.35025   1
  19  -9  -5 -1.0304 0.51748   2
 -19  -9   5 -0.9242 0.63774   2
 -19   9   5 -0.6805 0.65326   1
 -17  -9   5 7.81142 1.41084   2
  17  -9  -5 8.48671 1.31724   2
 -17   9   5 9.32200 1.48149   1
 -15  -9   5 3.06356 0.98605   2
  15  -9  -5 2.50633 0.86349   2
 -15   9   5 1.71664 0.85868   1
 -13  -9   5 61.6122 2.93734   2
  13  -9  -5 52.3962 2.47155   2
 -13   9   5 55.1692 2.77348   1
  13   9  -5 60.7625 2.19554   3
  11  -9  -5 3.23771 0.84291   2
 -11  -9   5 3.24950 0.84328   2
 -11   9   5 3.19590 0.95060   1
 -11   9   5 3.92476 0.68386   3
  11   9  -5 2.38155 0.62633   3
  -9  -9   5 101.566 3.75439   2
   9  -9  -5 109.472 3.59937   2
  -9   9   5 117.711 4.05389   1
  -9   9   5 106.637 3.34266   3
   9   9  -5 115.763 3.29567   3
  -7  -9   5 14.1546 1.51248   2
   7  -9  -5 16.9777 1.31194   2
   7   9  -5 15.8454 1.14695   3
  -7   9   5 14.4392 1.59664   1
  -7   9   5 15.3161 1.21088   3
   5  -9  -5 -0.4186 0.41700   2
  -5  -9   5 -0.0371 0.36986   2
  -5   9   5 -0.5182 0.45799   1
  -5   9   5 -0.1525 0.43815   3
   5   9  -5 -0.2763 0.37552   3
  -3  -9   5 14.9220 1.25067   2
   3  -9  -5 14.9753 1.63289   1
   3  -9  -5 16.9940 1.21207   2
  -3   9   5 13.8384 1.50002   1
   3   9  -5 11.7628 1.22928   3
  -3   9   5 14.3431 1.50526   3
   1  -9  -5 115.363 3.41566   2
  -1  -9   5 109.292 3.57390   2
   1  -9  -5 119.233 4.04033   1
   1   9  -5 117.352 3.68579   3
  -1   9   5 111.650 3.96573   3
  -1   9   5 113.371 3.92573   1
   1  -9   5 4.90095 0.81059   2
  -1  -9  -5 4.13486 0.75321   2
  -1  -9  -5 3.06833 0.85622   1
   1   9   5 3.57639 1.01199   3
  -1   9  -5 3.04117 0.76089   3
   1   9   5 4.07842 0.93664   1
  -3  -9  -5 58.5280 2.74063   1
   3  -9   5 57.2405 2.28117   2
  -3  -9  -5 54.2602 2.11492   2
   3   9   5 55.8616 2.68433   1
   3   9   5 57.6527 2.86933   3
  -3   9  -5 59.8167 2.65174   3
  -5  -9  -5 1.24955 0.80492   1
   5   9   5 1.46396 0.89207   3
  -5   9  -5 2.80208 0.88999   3
  -7  -9  -5 8.15003 1.33831   1
  -7   9  -5 8.56166 1.34570   3
   7   9   5 8.75211 1.56175   3
  -9  -9  -5 -1.1211 0.58328   1
   9   9   5 0.68940 0.96529   3
  -9   9  -5 0.12711 0.72572   3
 -11  -9  -5 6.52310 1.36964   1
  11   9   5 6.09706 1.50446   3
 -11   9  -5 6.08547 1.35694   3
 -13  -9  -5 1.27374 0.96664   1
 -13   9  -5 2.32343 1.02313   3
  13   9   5 2.52648 1.23957   3
 -24 -10   5 3.62397 1.30499   2
 -24  10   5 1.87594 1.08644   1
 -22 -10   5 2.34463 1.10209   2
  22 -10  -5 1.41087 0.90799   2
 -22  10   5 0.92837 0.90020   1
 -20 -10   5 -0.2039 0.76595   2
  20 -10  -5 -0.0305 0.71733   2
 -20  10   5 0.41285 0.91198   1
  18 -10  -5 8.51916 1.39083   2
 -18 -10   5 11.6482 1.73338   2
 -18  10   5 10.6033 1.63673   1
  16 -10  -5 1.07165 0.76940   2
 -16 -10   5 0.22719 0.71042   2
 -16  10   5 1.05436 0.82762   1
  14 -10  -5 12.5577 1.52402   2
 -14 -10   5 11.4736 1.58367   2
 -14  10   5 14.7742 1.82866   1
  14  10  -5 13.1621 1.28628   3
  12 -10  -5 0.63135 0.67886   2
 -12 -10   5 2.41347 0.86244   2
 -12  10   5 -0.3799 0.60291   1
  12  10  -5 1.55811 0.60918   3
  10 -10  -5 9.08460 1.19263   2
 -10 -10   5 10.2303 1.43684   2
  10  10  -5 10.8702 1.16995   3
 -10  10   5 10.1384 1.44855   1
 -10  10   5 9.66878 1.09953   3
   8 -10  -5 85.3239 3.15345   2
  -8 -10   5 88.2180 3.42972   2
   8  10  -5 84.5051 2.86466   3
  -8  10   5 84.5565 3.05412   3
  -8  10   5 85.1650 3.41665   1
  -6 -10   5 9.40310 1.29448   2
   6 -10  -5 8.72872 1.12867   2
  -6  10   5 11.0086 1.43552   1
   6  10  -5 12.4057 1.22671   3
  -6  10   5 8.13133 1.14032   3
  -4 -10   5 11.5612 1.36088   2
   4 -10  -5 9.73898 1.15841   2
  -4  10   5 7.81601 1.24178   1
   4  10  -5 11.0967 1.22660   3
  -4  10   5 7.89809 1.19248   3
   2 -10  -5 83.7954 2.94629   2
   2 -10  -5 93.2986 3.55741   1
  -2 -10   5 88.5495 3.20762   2
  -2  10   5 86.2372 3.40097   3
  -2  10   5 88.9549 3.46034   1
   2  10  -5 85.1942 3.04261   3
   0 -10  -5 11.3904 1.22576   2
   0 -10   5 11.3052 1.26893   2
   0 -10  -5 10.5364 1.40347   1
   0  10   5 10.5049 1.40135   1
   0  10  -5 10.6997 1.31876   3
   0  10   5 11.5201 1.52639   3
  -2 -10  -5 0.20318 0.47944   2
   2 -10   5 0.94551 0.53975   2
  -2 -10  -5 0.76857 0.73371   1
   2  10   5 0.47096 0.62650   1
  -2  10  -5 0.83896 0.66519   3
   2  10   5 0.39655 0.58019   3
  -4 -10  -5 13.1431 1.25689   2
  -4 -10  -5 10.2165 1.44861   1
  -4  10  -5 10.5426 1.40460   3
   4  10   5 14.4661 1.86620   3
  -6 -10  -5 1.07132 0.82325   1
  -6  10  -5 0.88816 0.59687   3
   6  10   5 1.13096 0.87592   3
  -8 -10  -5 10.9425 1.61227   1
   8  10   5 10.8377 1.81160   3
  -8  10  -5 11.2975 1.58948   3
 -10 -10  -5 1.19118 0.86675   1
 -10  10  -5 0.67281 0.67880   3
  10  10   5 0.61853 1.06087   3
 -12 -10  -5 1.66902 1.00912   1
  12  10   5 1.20809 1.11497   3
 -12  10  -5 1.69014 1.02952   3
 -14 -10  -5 4.54804 1.49528   1
 -14  10  -5 3.47674 1.10938   3
  14  10   5 3.92392 1.50607   3
 -23 -11   5 1.50294 1.06889   2
  23 -11  -5 4.01571 1.27518   2
 -23  11   5 4.64747 1.33307   1
 -21 -11   5 1.92314 0.94135   2
  21 -11  -5 0.20707 0.75829   2
 -21  11   5 2.09751 1.01728   1
 -19 -11   5 2.16782 1.10340   2
  19 -11  -5 3.64137 1.04526   2
 -19  11   5 1.73378 1.05360   1
 -17 -11   5 15.7158 1.99372   2
  17 -11  -5 17.0425 1.84079   2
 -17  11   5 20.3136 2.24962   1
 -15 -11   5 0.43055 0.78788   2
  15 -11  -5 0.28053 0.48139   2
 -15  11   5 0.45057 0.82267   1
 -13 -11   5 33.0685 2.30326   2
  13 -11  -5 35.5356 2.14067   2
 -13  11   5 36.2693 2.39787   1
  13  11  -5 33.0644 1.78843   3
 -11 -11   5 27.2038 2.05881   2
  11 -11  -5 23.1335 1.65408   2
 -11  11   5 25.1944 1.59146   3
  11  11  -5 26.5747 1.60752   3
 -11  11   5 27.5020 2.06134   1
  -9 -11   5 40.1002 2.37154   2
   9 -11  -5 38.5754 2.03954   2
  -9  11   5 35.9640 2.31718   1
   9  11  -5 36.1721 1.88846   3
  -9  11   5 39.6576 1.99625   3
  -7 -11   5 2.41038 0.86513   2
   7 -11  -5 2.36758 0.78246   2
  -7  11   5 2.08200 0.73443   3
   7  11  -5 2.76814 0.76443   3
  -7  11   5 2.55325 0.91725   1
  -5 -11   5 -0.0916 0.56492   2
   5 -11  -5 -0.6489 0.35713   2
  -5  11   5 -0.7162 0.57430   1
  -5  11   5 -0.1003 0.53190   3
   5  11  -5 -0.4675 0.51212   3
   3 -11  -5 2.30066 0.72897   2
   3 -11  -5 3.19063 0.98374   1
  -3 -11   5 3.06425 0.84204   2
  -3  11   5 3.09065 0.94480   3
  -3  11   5 1.93712 0.84509   1
   3  11  -5 3.31981 0.85739   3
   1 -11  -5 38.5813 1.95606   2
  -1 -11   5 35.7288 2.01218   2
   1 -11  -5 42.6269 2.40632   1
  -1  11   5 37.4914 2.24558   1
  -1  11   5 40.6606 2.37978   3
   1  11  -5 39.1756 2.07377   3
   1 -11   5 23.6108 1.64220   2
  -1 -11  -5 25.3896 1.57899   2
  -1 -11  -5 24.8890 1.91159   1
   1  11   5 26.4508 2.05053   3
   1  11   5 25.5176 1.92022   1
  -1  11  -5 25.0332 1.75521   3
  -3 -11  -5 34.8533 2.24461   1
  -3 -11  -5 35.2167 1.85224   2
   3  11   5 43.2825 2.64681   3
   3  11   5 34.9064 2.24601   1
  -3  11  -5 36.6990 2.16222   3
  -5 -11  -5 0.65923 0.64277   1
  -5  11  -5 0.37161 0.76239   3
   5  11   5 0.74737 0.70339   3
  -7 -11  -5 17.3438 1.90432   1
  -7  11  -5 16.9582 1.86966   3
   7  11   5 16.4907 2.19400   3
  -9 -11  -5 2.00047 0.99019   1
   9  11   5 3.43440 1.33917   3
  -9  11  -5 3.26995 1.09857   3
 -11 -11  -5 2.95858 1.15141   1
  11  11   5 1.17139 1.15758   3
 -11  11  -5 0.35729 0.86446   3
 -13 -11  -5 2.89254 1.15403   1
 -13  11  -5 2.03510 1.05804   3
  13  11   5 2.75760 1.25726   3
 -22 -12   5 4.33322 1.33827   2
  22 -12  -5 6.83794 1.33736   2
 -22  12   5 3.24922 1.28771   1
 -20 -12   5 14.1369 2.05675   2
  20 -12  -5 11.6119 1.63396   2
 -20  12   5 14.8949 2.10647   1
  18 -12  -5 6.30468 1.29186   2
 -18 -12   5 3.98781 1.26283   2
 -18  12   5 7.65677 1.52046   1
 -16 -12   5 4.33243 1.23958   2
  16 -12  -5 1.50104 0.84300   2
 -16  12   5 3.63224 1.17865   1
  14 -12  -5 4.02573 1.01802   2
 -14 -12   5 4.05024 1.07545   2
  14  12  -5 5.62856 0.98001   3
 -14  12   5 4.69973 1.13088   1
  12 -12  -5 10.0001 1.39995   2
 -12 -12   5 8.01596 1.46017   2
  12  12  -5 9.93487 1.27448   3
 -12  12   5 7.67493 1.40755   1
  10 -12  -5 8.00465 1.23389   2
 -10 -12   5 5.57265 1.21621   2
  10  12  -5 9.28837 1.23409   3
 -10  12   5 8.75394 1.40081   1
 -10  12   5 8.93709 1.16181   3
  -8 -12   5 30.1315 2.01773   2
   8 -12  -5 28.9230 1.89107   2
   8  12  -5 28.7166 1.78721   3
  -8  12   5 31.8298 1.88457   3
  -8  12   5 28.3233 2.01459   1
   6 -12  -5 65.3161 2.79049   2
  -6 -12   5 66.1915 3.05029   2
  -6  12   5 68.9247 3.16737   1
   6  12  -5 67.6655 2.71352   3
  -6  12   5 63.1685 2.83709   3
   4 -12  -5 59.6205 2.64135   2
  -4 -12   5 62.8026 2.88610   2
   4 -12  -5 59.9908 3.00823   1
  -4  12   5 64.0043 3.03181   1
   4  12  -5 64.7021 2.70063   3
  -4  12   5 72.5142 3.07413   3
   2 -12  -5 35.2316 2.23859   1
   2 -12  -5 30.9237 1.85298   2
  -2 -12   5 23.4685 1.74058   2
  -2  12   5 27.4967 2.02336   1
  -2  12   5 28.1306 2.05633   3
   2  12  -5 30.2140 1.78484   3
   0 -12  -5 8.74037 1.39066   1
   0 -12   5 6.74777 1.16957   2
   0 -12  -5 8.40329 1.14571   2
   0  12  -5 7.61562 1.23549   3
   0  12   5 5.73957 1.16883   1
   0  12   5 5.86342 1.27392   3
   2 -12   5 9.91553 1.26519   2
  -2 -12  -5 9.07799 1.19089   2
  -2 -12  -5 10.5844 1.54807   1
  -2  12  -5 9.52652 1.30414   3
   2  12   5 10.3473 1.56729   3
   2  12   5 10.5133 1.46520   1
  -4 -12  -5 6.03115 1.21340   1
  -4 -12  -5 4.97130 0.98266   2
  -4  12  -5 4.70703 1.12927   3
   4  12   5 5.01680 1.28969   3
  -6 -12  -5 2.10579 0.97469   1
   6  12   5 1.45188 1.02157   3
  -6  12  -5 2.63046 1.00754   3
  -8 -12  -5 6.61896 1.37949   1
  -8  12  -5 2.75091 1.10220   3
   8  12   5 4.43237 1.43037   3
 -10 -12  -5 12.2132 1.80071   1
 -10  12  -5 14.9057 1.83170   3
  10  12   5 16.3271 2.34439   3
 -12 -12  -5 5.52004 1.34862   1
  12  12   5 6.66313 1.72603   3
 -12  12  -5 3.68882 1.20590   3
 -21 -13   5 4.04953 1.34214   2
  21 -13  -5 4.71248 1.16863   2
 -21  13   5 7.71216 1.59970   1
  19 -13  -5 1.04496 0.90429   2
 -19 -13   5 1.61569 0.89118   2
 -19  13   5 1.39722 0.98822   1
 -17 -13   5 3.25344 1.24356   2
  17 -13  -5 4.01743 1.15104   2
 -17  13   5 2.40043 1.10748   1
 -15 -13   5 -0.1618 0.81694   2
  15 -13  -5 0.66970 0.61804   2
 -15  13   5 1.87016 0.99333   1
 -13 -13   5 -0.9976 0.65968   2
  13 -13  -5 -0.9388 0.57639   2
 -13  13   5 -0.6513 0.59592   1
  13  13  -5 -0.0758 0.56197   3
 -11 -13   5 -0.1684 0.47494   2
  11 -13  -5 0.38319 0.55276   2
 -11  13   5 0.93270 0.79062   1
 -11  13   5 1.00277 0.64786   3
  11  13  -5 -0.5942 0.53485   3
   9 -13  -5 1.25241 0.73867   2
  -9 -13   5 3.19230 1.00331   2
   9  13  -5 1.35035 0.75877   3
  -9  13   5 2.91827 0.81990   3
  -9  13   5 2.64273 0.96815   1
  -7 -13   5 3.67669 1.05938   2
   7 -13  -5 1.71189 0.81050   2
   7  13  -5 2.53847 0.85234   3
  -7  13   5 4.40316 1.11327   1
  -7  13   5 4.15753 1.00239   3
  -5 -13   5 0.11278 0.67059   2
   5 -13  -5 -0.9156 0.59233   2
  -5  13   5 0.31331 0.69703   1
  -5  13   5 0.14850 0.62343   3
   5  13  -5 0.75215 0.69744   3
  -3 -13   5 2.65098 0.84058   2
   3 -13  -5 3.57652 1.05780   1
   3 -13  -5 3.01028 0.92756   2
  -3  13   5 3.57541 1.04811   3
   3  13  -5 3.02978 0.90640   3
  -3  13   5 1.90784 0.82354   1
   1 -13  -5 0.56637 0.70103   2
  -1 -13   5 1.51162 0.74492   2
   1 -13  -5 1.55730 0.85521   1
  -1  13   5 1.70138 0.84677   1
   1  13  -5 1.55818 0.80058   3
  -1  13   5 1.18447 0.71521   3
  -1 -13  -5 0.88117 0.68235   2
  -1 -13  -5 -0.4154 0.61186   1
   1 -13   5 0.36933 0.64576   2
   1  13   5 0.39354 0.70615   1
  -1  13  -5 -0.5630 0.60454   3
   1  13   5 0.85318 0.85677   3
  -3 -13  -5 -0.2881 0.53953   2
  -3 -13  -5 0.77112 0.73394   1
   3  13   5 -0.1099 0.75921   3
  -3  13  -5 -0.1996 0.65922   3
  -5 -13  -5 1.12437 0.79441   1
   5  13   5 1.86263 1.11830   3
  -5  13  -5 1.38282 0.86875   3
  -7 -13  -5 3.76750 1.14238   1
   7  13   5 2.69877 1.24167   3
  -7  13  -5 2.89042 1.06354   3
  -9 -13  -5 3.06152 1.16629   1
  -9  13  -5 1.73041 1.01735   3
   9  13   5 0.48621 0.81544   3
 -11 -13  -5 5.35821 1.29916   1
  11  13   5 6.55155 1.59665   3
 -11  13  -5 1.43535 1.01794   3
  20 -14  -5 8.28157 1.49695   2
 -20 -14   5 9.12984 1.84728   2
 -20  14   5 8.02542 1.73752   1
 -18 -14   5 0.74279 0.78308   2
  18 -14  -5 2.86069 1.08361   2
 -18  14   5 2.53538 1.06281   1
 -16 -14   5 7.03402 1.56107   2
  16 -14  -5 8.47085 1.44027   2
 -16  14   5 10.1193 1.81409   1
  14 -14  -5 -0.1093 0.76493   2
 -14 -14   5 0.17243 0.78305   2
 -14  14   5 0.07887 0.76323   1
  14  14  -5 -0.0994 0.63467   3
  12 -14  -5 2.81103 0.95951   2
 -12 -14   5 2.78626 1.09262   2
 -12  14   5 2.99601 1.08744   1
  12  14  -5 3.37464 0.95338   3
  10 -14  -5 4.64280 1.06788   2
 -10 -14   5 5.05297 1.22875   2
 -10  14   5 7.62169 1.20801   3
 -10  14   5 5.17457 1.21761   1
  10  14  -5 4.20838 1.04058   3
  -8 -14   5 7.50721 1.43070   2
   8 -14  -5 7.84439 1.31370   2
  -8  14   5 8.36536 1.40079   1
  -8  14   5 7.47162 1.22832   3
   8  14  -5 8.22726 1.34515   3
   6 -14  -5 27.9148 1.97707   2
  -6 -14   5 27.9196 2.12531   2
  -6  14   5 26.2450 2.10553   1
   6  14  -5 23.6578 1.82409   3
  -6  14   5 26.6263 1.95296   3
   4 -14  -5 25.1500 1.85099   2
  -4 -14   5 23.3751 1.93229   2
   4 -14  -5 31.2671 2.26295   1
   4  14  -5 23.1605 1.77126   3
  -4  14   5 27.0894 2.11325   1
  -4  14   5 23.9057 1.96622   3
   2 -14  -5 8.91417 1.32878   2
  -2 -14   5 6.13033 1.23140   2
   2 -14  -5 8.59062 1.44563   1
  -2  14   5 7.05817 1.36482   3
   2  14  -5 7.12804 1.22150   3
  -2  14   5 9.87335 1.54808   1
   0 -14  -5 7.09290 1.32783   1
   0 -14  -5 4.67350 1.11114   2
   0 -14   5 8.30449 1.31873   2
   0  14  -5 4.32516 1.02554   3
   0  14   5 4.02944 1.17428   3
   0  14   5 4.13857 1.09735   1
  -2 -14  -5 5.25301 1.16666   1
  -2 -14  -5 4.07691 1.03302   2
   2 -14   5 3.62413 0.91865   2
   2  14   5 3.85222 1.26710   3
   2  14   5 1.39258 0.84883   1
  -2  14  -5 5.31937 1.13778   3
  -4 -14  -5 -0.1096 0.61928   2
  -4 -14  -5 -0.8618 0.61218   1
  -4  14  -5 -0.0070 0.70054   3
   4  14   5 -0.6892 0.79495   3
  -6 -14  -5 8.97982 1.54451   1
   6  14   5 9.20201 1.84289   3
  -6  14  -5 9.40173 1.47575   3
  -8 -14  -5 1.72583 0.99115   1
   8  14   5 1.18380 0.91655   3
  -8  14  -5 2.62903 0.94404   3
 -10 -14  -5 10.5195 1.73490   1
 -10  14  -5 7.94448 1.49833   3
  10  14   5 4.90257 1.87007   3
 -17 -15   5 1.41034 1.08292   2
  17 -15  -5 1.90280 0.99231   2
 -17  15   5 2.95713 1.13816   1
  15 -15  -5 4.53538 1.18750   2
 -15 -15   5 5.08311 1.39773   2
 -15  15   5 5.73249 1.41614   1
  13 -15  -5 8.05522 1.42697   2
 -13 -15   5 8.01176 1.62870   2
 -13  15   5 7.40044 1.47796   1
  13  15  -5 5.71748 1.19623   3
 -11 -15   5 5.82615 1.38176   2
  11 -15  -5 6.97686 1.31893   2
 -11  15   5 8.13622 1.51593   1
  11  15  -5 6.73306 1.23746   3
  -9 -15   5 0.28908 0.79148   2
   9 -15  -5 0.10469 0.73572   2
  -9  15   5 1.04066 0.71590   3
  -9  15   5 0.98857 0.85053   1
   9  15  -5 1.18120 0.78120   3
  -7 -15   5 1.58525 0.86754   2
   7 -15  -5 3.74084 1.09093   2
  -7  15   5 2.06782 0.93309   1
   7  15  -5 0.11696 0.73627   3
  -7  15   5 1.28215 0.72913   3
  -5 -15   5 -0.1135 0.71472   2
   5 -15  -5 -1.2073 0.55689   2
   5 -15  -5 -0.2537 0.69304   1
  -5  15   5 -0.5230 0.57275   1
  -5  15   5 -0.8140 0.55011   3
   5  15  -5 -0.9641 0.59746   3
  -3 -15   5 2.24357 0.90394   2
   3 -15  -5 1.92407 0.88507   2
   3 -15  -5 1.27845 0.82931   1
  -3  15   5 2.01274 0.88632   1
   3  15  -5 1.34715 0.71554   3
  -3  15   5 1.20226 0.89025   3
   1 -15  -5 1.99782 0.92824   1
  -1 -15   5 0.73494 0.74185   2
   1 -15  -5 0.93140 0.81231   2
  -1  15   5 0.87818 0.78405   1
  -1  15   5 0.68707 0.82528   3
   1  15  -5 0.62331 0.78882   3
  -1 -15  -5 5.06278 1.20716   1
  -1 -15  -5 6.87519 1.24772   2
   1 -15   5 6.57577 1.23444   2
   1  15   5 5.26710 1.27133   3
   1  15   5 5.59182 1.18239   1
  -1  15  -5 7.01231 1.33279   3
  -3 -15  -5 3.92747 1.19617   1
  -3 -15  -5 7.65475 1.29144   2
  -3  15  -5 5.14576 1.22217   3
   3  15   5 5.01571 1.45553   3
  -5 -15  -5 3.12936 1.10018   1
   5  15   5 4.03577 1.38465   3
  -5  15  -5 4.56959 1.21961   3
  -7 -15  -5 0.46262 0.91794   1
  -7  15  -5 2.48822 1.02671   3
   7  15   5 2.43472 1.28838   3
  16 -16  -5 2.87680 1.13672   2
 -16 -16   5 1.49154 0.96229   2
 -16  16   5 3.73319 1.23493   1
 -14 -16   5 -0.3251 0.85030   2
  14 -16  -5 0.07211 0.79902   2
 -14  16   5 1.05660 0.77310   1
  14  16  -5 1.34725 0.88831   3
  12 -16  -5 2.99518 1.09425   2
 -12 -16   5 5.05680 1.39025   2
 -12  16   5 4.44501 1.22315   1
  12  16  -5 5.44820 1.18052   3
 -10 -16   5 6.40301 1.43911   2
  10 -16  -5 8.15142 1.45157   2
 -10  16   5 7.55348 1.27399   3
 -10  16   5 5.08444 1.27043   1
  10  16  -5 5.01522 1.13987   3
   8 -16  -5 3.82813 1.04172   2
  -8 -16   5 3.39326 1.15615   2
  -8  16   5 3.68542 1.07076   3
   8  16  -5 4.43616 1.09249   3
  -8  16   5 2.23512 0.98876   1
   6 -16  -5 1.55727 1.00146   2
   6 -16  -5 2.57192 1.04931   1
  -6 -16   5 1.52862 0.93114   2
  -6  16   5 3.01854 1.04302   3
   6  16  -5 2.00205 0.96829   3
  -6  16   5 0.97105 0.77581   1
  -4 -16   5 0.37051 0.71451   2
   4 -16  -5 0.79984 0.85023   2
   4 -16  -5 1.46677 1.01133   1
   4  16  -5 1.28648 0.91837   3
  -4  16   5 1.51596 0.95907   3
  -4  16   5 2.21291 0.88974   1
  -2 -16   5 2.61239 0.97648   2
   2 -16  -5 5.38053 1.21622   2
   2 -16  -5 2.14623 1.03704   1
   2  16  -5 4.96010 1.10962   3
  -2  16   5 4.10894 1.18758   3
  -2  16   5 4.18784 1.10976   1
   0 -16  -5 6.28788 1.31519   1
   0 -16  -5 7.75551 1.37138   2
   0 -16   5 6.57554 1.28478   2
   0  16   5 8.93331 1.59488   3
   0  16  -5 6.17354 1.24397   3
   0  16   5 6.33839 1.28577   1
   2 -16   5 5.09867 1.17601   2
  -2 -16  -5 5.95065 1.23539   2
  -2 -16  -5 4.58222 1.16950   1
   2  16   5 4.81863 1.42538   3
  -2  16  -5 3.64748 1.16633   3
  -4 -16  -5 -0.0404 0.75382   2
  -4 -16  -5 0.44959 0.86874   1
  -4  16  -5 -2.0575 0.63956   3
   4  16   5 -0.0558 0.93788   3
  -6 -16  -5 2.31870 1.00390   1
   6  16   5 4.20238 1.30237   3
  -6  16  -5 2.91950 1.13812   3
  13 -17  -5 -0.8818 0.79617   2
 -13 -17   5 1.93841 0.98961   2
 -13  17   5 -0.4551 0.79579   1
  13  17  -5 0.37733 0.82819   3
 -11 -17   5 8.52751 1.73414   2
  11 -17  -5 7.67123 1.48463   2
 -11  17   5 7.18941 1.46656   1
  11  17  -5 6.36093 1.28969   3
   9 -17  -5 3.53937 1.17387   2
  -9 -17   5 3.43569 1.23545   2
  -9  17   5 3.08222 1.00780   3
  -9  17   5 5.55941 1.28848   1
   9  17  -5 4.60512 1.15307   3
  -7 -17   5 1.81778 1.01624   2
   7 -17  -5 1.80114 1.07612   1
   7 -17  -5 1.44775 0.85027   2
  -7  17   5 0.43568 0.73889   1
  -7  17   5 1.04996 0.88991   3
   7  17  -5 0.11663 0.78845   3
   5 -17  -5 -0.1675 0.78655   2
   5 -17  -5 1.41138 1.00250   1
  -5 -17   5 -0.9574 0.67806   2
  -5  17   5 0.32201 0.71868   1
   5  17  -5 0.10765 0.81173   3
  -5  17   5 -0.3604 0.76251   3
   3 -17  -5 1.36780 0.95797   2
   3 -17  -5 0.76762 0.85914   1
  -3 -17   5 2.01387 1.02822   2
  -3  17   5 1.69383 0.89232   1
   3  17  -5 1.64884 0.97661   3
  -3  17   5 0.29212 0.82514   3
   1 -17  -5 4.66906 1.19324   1
   1 -17  -5 4.05779 1.19239   2
  -1 -17   5 3.85692 1.15614   2
   1  17  -5 2.75311 1.16087   3
  -1  17   5 5.09952 1.16968   1
  -1  17   5 3.78066 1.29347   3
  -1 -17  -5 7.58343 1.36283   2
   1 -17   5 6.11310 1.34175   2
  -1 -17  -5 4.78672 1.28694   1
   1  17   5 8.41868 1.77639   3
  -1  17  -5 6.51278 1.37728   3
   1  17   5 4.46991 1.17612   1
  -3 -17  -5 0.42958 0.92293   2
  -3 -17  -5 0.63512 0.83122   1
   3  17   5 -0.3813 0.87058   3
  -3  17  -5 -0.2702 0.80924   3
  -5 -17  -5 2.39535 1.08347   1
  12  18  -5 -0.0796 0.86825   3
 -12  18   5 0.45146 0.90376   1
  10 -18  -5 2.64299 1.18777   2
 -10 -18   5 2.07891 0.96817   2
  10  18  -5 2.31593 0.97251   3
 -10  18   5 1.82120 1.12397   1
   8 -18  -5 0.91494 1.05222   2
  -8 -18   5 0.69800 0.93553   2
   8 -18  -5 0.12154 0.92086   1
  -8  18   5 1.64999 0.92379   1
  -8  18   5 0.65420 0.87739   3
   8  18  -5 1.03018 0.88127   3
   6 -18  -5 2.51200 1.14088   2
   6 -18  -5 3.35580 1.19208   1
  -6 -18   5 4.43668 1.33921   2
   6  18  -5 3.51295 1.02791   3
  -6  18   5 5.05165 1.31492   3
  -6  18   5 3.93757 1.21351   1
   4 -18  -5 5.42010 1.36064   2
   4 -18  -5 3.19754 1.13159   1
  -4 -18   5 5.02484 1.33476   2
   4  18  -5 2.15336 1.10850   3
  -4  18   5 3.44020 1.17477   3
  -4  18   5 3.90159 1.26657   1
   2 -18  -5 0.13190 0.89558   2
  -2 -18   5 1.26785 0.94136   2
   2 -18  -5 0.79621 0.93559   1
  -2  18   5 2.18815 1.02546   1
   2  18  -5 1.31819 0.96237   3
  -2  18   5 -0.0026 0.83212   3
   0 -18  -5 0.62512 0.78153   1
   0 -18   5 1.93653 0.97243   2
   0 -18  -5 3.30887 1.13155   2
   0  18  -5 2.53006 1.15531   3
   0  18   5 1.72555 1.00678   1
   0  18   5 1.03420 0.87553   3
  -2 -18  -5 0.98153 0.90585   1
  -2 -18  -5 1.69864 0.97020   2
 -26   0   6 12.8599 1.81266   2
  26   0  -6 10.4892 1.84627   2
 -26   0   6 10.3850 1.73584   1
  24   0  -6 12.2743 1.76495   2
 -24   0   6 13.3858 1.86323   1
 -24   0   6 9.64247 1.51503   2
  22   0  -6 72.9004 3.43730   2
 -22   0   6 74.6247 3.44017   2
 -22   0   6 83.2010 3.58784   1
 -20   0   6 12.6828 1.59915   1
  20   0  -6 12.0311 1.62844   2
 -20   0   6 14.6783 1.77156   2
 -18   0   6 108.663 3.84721   1
 -18   0   6 106.459 3.98217   2
 -16   0   6 284.977 7.22412   1
 -16   0   6 293.528 7.55456   2
 -14   0   6 80.7149 3.17842   2
 -14   0   6 79.4345 2.92863   1
 -12   0   6 52.6046 2.39537   2
 -12   0   6 51.2157 2.17652   1
 -10   0   6 122.226 3.58882   1
  10   0  -6 121.737 2.97078   3
 -10   0   6 118.045 3.76028   2
 -10   0   6 120.496 3.03273   3
  -8   0   6 661.678 13.2120   3
   8   0  -6 657.810 13.1276   3
  -8   0   6 667.076 13.7792   2
  -8   0   6 667.509 13.5557   1
  -6   0   6 78.8698 2.69145   2
  -6   0   6 73.1697 2.54291   3
   6   0  -6 83.2465 2.59358   3
  -6   0   6 81.0441 2.63406   1
   4   0  -6 650.100 13.3572   1
  -4   0   6 659.960 13.2822   2
  -4   0   6 646.345 13.2910   1
   4   0  -6 654.485 13.4523   3
  -4   0   6 666.062 13.5998   3
  -2   0   6 121.382 3.44003   1
  -2   0   6 127.849 3.84025   3
   2   0  -6 113.979 3.16718   2
  -2   0   6 113.572 3.17406   2
   2   0  -6 113.881 3.41076   1
   0   0  -6 58.9960 2.22799   1
   0   0   6 55.8649 1.84164   2
   0   0   6 54.6225 2.51979   3
   0   0  -6 59.7357 1.87404   2
   2   0   6 88.4723 3.38033   3
  -2   0  -6 80.7054 2.85116   1
   4   0   6 290.634 7.75465   3
  -4   0  -6 286.216 6.98451   1
  -6   0  -6 99.2430 3.88086   3
   6   0   6 99.4228 4.00216   3
  -6   0  -6 103.518 3.49950   1
   8   0   6 11.6173 1.73570   3
  -8   0  -6 12.3200 1.43106   1
  -8   0  -6 14.1719 1.81933   3
 -10   0  -6 72.5466 3.59338   3
  10   0   6 67.6460 3.61553   3
 -10   0  -6 73.4869 3.11605   1
 -12   0  -6 12.9667 1.64234   1
  12   0   6 14.1591 2.01379   3
 -12   0  -6 6.55275 1.37346   3
 -14   0  -6 9.50523 1.54777   1
 -14   0  -6 11.9164 2.00479   3
  14   0   6 14.1695 2.20229   3
 -27  -1   6 3.38053 1.17205   1
 -27   1   6 6.11992 1.43880   1
  25  -1  -6 0.55030 0.81511   2
 -25  -1   6 0.72917 0.91657   1
 -25  -1   6 1.29518 0.79134   2
  25   1  -6 1.49864 0.91628   2
 -25   1   6 2.23679 1.00682   1
 -25   1   6 1.23472 0.85142   2
  23  -1  -6 27.0892 2.13394   2
 -23  -1   6 24.2997 2.02970   1
 -23  -1   6 18.8564 2.14002   2
 -23   1   6 18.3110 2.08058   1
  23   1  -6 21.4153 2.20564   2
 -23   1   6 24.5324 2.00158   2
 -21  -1   6 3.07505 1.01678   2
  21  -1  -6 4.15872 1.14110   2
 -21  -1   6 3.90480 1.06912   1
 -21   1   6 4.63635 1.09123   2
 -21   1   6 5.66202 1.21748   1
  19  -1  -6 12.5074 1.60409   2
 -19  -1   6 11.9156 1.45932   1
 -19  -1   6 10.7842 1.51989   2
 -19   1   6 12.2528 1.56869   2
 -19   1   6 10.9694 1.46938   1
 -17  -1   6 92.6612 3.38036   1
  17  -1  -6 94.0468 3.59336   2
 -17  -1   6 100.481 3.77956   2
 -17   1   6 94.5680 3.60237   2
 -17   1   6 96.5586 3.57253   1
 -15  -1   6 415.252 9.25625   1
 -15  -1   6 403.829 9.63710   2
  15  -1  -6 409.234 9.60710   2
 -15   1   6 391.258 9.52146   2
 -15   1   6 399.803 9.36991   1
 -13  -1   6 21.1026 1.58589   2
 -13  -1   6 20.4965 1.34754   1
 -13   1   6 19.4808 1.42153   1
 -13   1   6 18.3476 1.49512   2
 -11  -1   6 45.1620 1.93206   1
  11  -1  -6 45.6459 1.42977   3
 -11  -1   6 50.6617 2.28965   2
 -11   1   6 45.0168 2.05190   1
  11   1  -6 47.7454 1.43233   3
 -11   1   6 46.8695 2.19432   2
 -11   1   6 46.1635 1.47559   3
  -9  -1   6 169.155 4.34722   1
  -9  -1   6 162.561 4.61788   2
   9  -1  -6 168.864 3.95978   3
  -9  -1   6 167.864 4.02996   3
  -9   1   6 166.324 4.51457   1
   9   1  -6 162.216 3.91301   3
  -9   1   6 167.446 4.02413   3
  -9   1   6 160.110 4.56637   2
   7  -1  -6 134.702 3.90986   2
  -7  -1   6 139.235 3.72481   1
  -7  -1   6 140.035 3.99615   2
  -7  -1   6 138.832 3.71924   3
  -7   1   6 141.685 3.73481   3
  -7   1   6 140.183 3.94388   1
   7   1  -6 135.513 3.61054   3
  -7   1   6 137.696 3.94381   2
  -5  -1   6 131.797 3.82757   3
  -5  -1   6 141.997 3.83950   2
  -5  -1   6 134.266 3.60491   1
   5  -1  -6 130.916 3.71793   2
   5   1  -6 136.249 3.76618   3
  -5   1   6 134.989 3.81386   1
  -5   1   6 137.785 3.86067   3
  -5   1   6 139.511 3.77898   2
   5   1  -6 128.116 3.62475   1
  -3  -1   6 170.416 4.60828   3
  -3  -1   6 166.468 4.21339   2
   3  -1  -6 162.319 4.40213   1
  -3  -1   6 152.879 4.08516   1
   3  -1  -6 162.496 4.12975   2
   3   1  -6 159.586 4.16474   1
   3   1  -6 168.450 4.49630   3
  -3   1   6 160.730 4.54571   3
  -3   1   6 165.656 4.38661   1
  -3   1   6 162.235 4.12356   2
   1  -1  -6 47.3369 2.00999   1
  -1  -1   6 46.4041 2.22472   3
  -1  -1   6 44.8661 1.82234   1
  -1  -1   6 46.2853 1.71430   2
   1  -1  -6 46.1902 1.67798   2
  -1   1   6 45.3050 1.95355   1
   1   1  -6 45.9268 2.12725   3
  -1   1   6 44.9357 2.18802   3
  -1   1   6 45.9357 1.66895   2
   1   1  -6 44.3602 1.82336   1
  -1  -1  -6 19.3771 1.32272   1
   1  -1   6 21.7522 1.66643   3
   1  -1   6 19.7695 0.99086   2
  -1  -1  -6 19.6082 0.95996   2
   1   1   6 17.9162 1.74800   3
  -1   1  -6 18.8367 1.21605   1
  -1   1  -6 20.1413 0.98901   2
  -1   1  -6 20.3471 1.54896   3
   3  -1   6 398.466 9.71240   3
  -3  -1  -6 405.905 9.08895   1
  -3   1  -6 405.252 8.90018   1
  -3   1  -6 395.982 9.51921   3
   3   1   6 390.510 9.70044   3
   5  -1   6 96.0342 3.87859   3
  -5  -1  -6 94.8506 3.34954   1
  -5   1  -6 92.5325 3.17857   1
   5   1   6 99.0283 3.92698   3
  -5   1  -6 92.5487 3.68616   3
   7  -1   6 8.93665 1.52926   3
  -7  -1  -6 10.7032 1.32266   1
  -7   1  -6 10.1280 1.24536   1
   7   1   6 10.6357 1.56074   3
  -7   1  -6 11.1374 1.63739   3
   9  -1   6 5.39309 1.36909   3
  -9  -1  -6 3.18859 0.93872   1
  -9  -1  -6 4.83903 1.14537   3
   9   1   6 2.91534 1.02750   3
  -9   1  -6 5.93607 1.05142   1
  -9   1  -6 4.53482 1.23093   3
  11  -1   6 24.3740 2.64060   3
 -11  -1  -6 21.6090 1.84252   1
 -11  -1  -6 21.4123 2.41335   3
 -11   1  -6 21.6191 2.37800   3
  11   1   6 21.2234 2.49691   3
 -11   1  -6 23.2631 1.81917   1
 -13  -1  -6 1.46639 0.90557   1
  13  -1   6 1.09640 1.10346   3
 -13  -1  -6 1.69542 0.99006   3
  13   1   6 1.09297 1.10377   3
 -13   1  -6 0.74466 1.00602   3
 -13   1  -6 1.49881 0.88787   1
 -15  -1  -6 6.30124 1.38791   1
  15  -1   6 6.56942 1.64846   3
 -15  -1  -6 5.61587 1.46806   3
  15   1   6 3.16029 1.38692   3
 -15   1  -6 5.45738 1.27211   1
 -15   1  -6 4.65342 1.35161   3
 -26  -2   6 0.69329 0.87977   2
 -26  -2   6 0.87480 0.84921   1
  26   2  -6 1.88545 0.96193   2
 -26   2   6 0.21319 0.96222   2
 -26   2   6 2.91587 1.18844   1
  24  -2  -6 10.2811 1.67553   2
 -24  -2   6 10.6219 1.64332   2
 -24  -2   6 12.5923 1.72898   1
 -24   2   6 11.7568 1.69388   2
 -24   2   6 11.3806 1.72093   1
 -22  -2   6 4.14847 1.19941   2
  22  -2  -6 4.59937 1.20987   2
 -22  -2   6 7.22983 1.29850   1
 -22   2   6 4.89430 1.20856   1
 -22   2   6 4.63698 1.18925   2
 -20  -2   6 18.1582 1.83312   1
 -20  -2   6 19.1336 2.05293   2
  20  -2  -6 19.0697 1.99631   2
 -20   2   6 18.3530 1.98533   1
 -20   2   6 17.8285 1.92762   2
 -18  -2   6 7.22814 1.11851   1
 -18  -2   6 7.98199 1.36943   2
  18  -2  -6 6.08418 1.20854   2
 -18   2   6 6.41479 1.16962   2
 -18   2   6 7.38123 1.23693   1
 -16  -2   6 5.35938 1.05663   2
 -16  -2   6 6.83831 1.01576   1
  16  -2  -6 10.3830 1.39556   2
 -16   2   6 6.44829 1.13405   1
 -16   2   6 9.95528 1.34673   2
 -14  -2   6 44.9660 2.03576   1
 -14  -2   6 44.6348 2.35949   2
  14  -2  -6 43.3929 2.21846   2
 -14   2   6 43.0820 2.15433   1
 -14   2   6 46.8162 2.28015   2
 -12  -2   6 15.9346 1.56589   2
 -12  -2   6 16.6295 1.13815   1
  12  -2  -6 16.0557 1.35575   2
  12   2  -6 14.6940 0.80118   3
 -12   2   6 16.7917 1.32757   1
 -12   2   6 13.8219 1.42604   2
  10  -2  -6 32.9689 1.75782   2
 -10  -2   6 37.9457 1.90809   2
 -10  -2   6 36.2100 1.60247   1
 -10   2   6 37.5241 1.84774   2
  10   2  -6 36.1977 1.31838   3
 -10   2   6 38.0035 1.40787   3
 -10   2   6 35.2169 1.82855   1
   8  -2  -6 17.4016 1.24794   2
  -8  -2   6 16.9802 1.03617   1
  -8  -2   6 16.3883 1.25299   2
  -8   2   6 16.8395 1.24935   1
  -8   2   6 19.4245 1.10630   3
   8   2  -6 15.7531 0.96185   3
  -8   2   6 16.3388 1.22595   2
  -6  -2   6 435.008 9.50943   2
  -6  -2   6 433.744 9.34676   3
  -6  -2   6 435.578 9.04982   1
   6  -2  -6 419.538 9.34810   2
  -6   2   6 439.458 9.57475   1
   6   2  -6 431.860 9.21976   3
  -6   2   6 450.147 9.41222   3
  -6   2   6 433.706 9.40001   2
   4  -2  -6 18.6193 1.30088   1
   4  -2  -6 16.6049 1.11914   2
  -4  -2   6 16.1740 1.10884   2
  -4  -2   6 18.0302 1.02288   1
  -4  -2   6 18.4856 1.29150   3
  -4   2   6 17.9100 1.25432   1
  -4   2   6 17.3970 1.12589   2
   4   2  -6 19.1343 1.08965   1
   4   2  -6 16.1329 1.16379   3
  -4   2   6 16.7545 1.22504   3
  -2  -2   6 37.3797 1.54124   1
  -2  -2   6 34.2269 1.85871   3
  -2  -2   6 34.9537 1.53973   2
   2  -2  -6 35.3407 1.51232   2
   2  -2  -6 36.1955 1.79123   1
  -2   2   6 37.2418 1.78546   1
  -2   2   6 38.7214 1.53430   2
  -2   2   6 35.5134 1.88442   3
   2   2  -6 36.4571 1.54198   1
   2   2  -6 30.8806 1.67842   3
   0  -2  -6 15.0105 0.91591   2
   0  -2   6 16.6436 0.98499   2
   0  -2  -6 14.3178 1.20332   1
   0  -2   6 17.8341 1.46260   3
   0   2   6 16.9100 1.65452   3
   0   2   6 17.2787 1.26011   1
   0   2  -6 16.0246 1.05868   1
   0   2  -6 17.2067 1.38096   3
   2  -2   6 49.0111 2.57257   3
  -2  -2  -6 49.0963 2.23970   1
  -2   2  -6 46.1282 2.40809   3
   2   2   6 46.3654 2.50390   3
  -2   2  -6 49.5786 1.98351   1
   4  -2   6 8.80756 1.40076   3
  -4  -2  -6 9.08941 1.18633   1
  -4   2  -6 8.09713 1.01795   1
   4   2   6 6.92696 1.30469   3
  -4   2  -6 8.88256 1.32783   3
  -6  -2  -6 7.23525 1.12886   1
   6  -2   6 5.33356 1.22290   3
  -6   2  -6 9.61007 1.17212   1
  -6   2  -6 4.49040 1.11900   3
   6   2   6 4.48184 1.12862   3
   8  -2   6 17.1268 2.06743   3
  -8  -2  -6 15.3291 1.65342   1
  -8   2  -6 14.7863 1.86744   3
   8   2   6 14.7249 1.95461   3
  -8   2  -6 19.1670 1.45465   1
 -10  -2  -6 5.44940 1.18051   1
  10  -2   6 4.91412 1.22222   3
 -10   2  -6 5.10960 1.24077   3
 -10   2  -6 6.04148 1.12705   1
  10   2   6 5.41793 1.32990   3
  12  -2   6 10.2810 1.84961   3
 -12  -2  -6 12.4431 1.68213   1
 -12  -2  -6 10.5335 1.80593   3
  12   2   6 10.6540 1.90775   3
 -12   2  -6 9.97625 1.44202   1
 -12   2  -6 11.2912 1.78706   3
 -14  -2  -6 0.94599 0.99921   3
 -14  -2  -6 1.70053 0.99004   1
  14  -2   6 0.41698 0.78500   3
 -14   2  -6 1.94044 0.87839   1
 -14   2  -6 1.39909 1.04552   3
  14   2   6 0.00010 1.03085   3
 -27  -3   6 6.16880 1.38602   1
 -27   3   6 6.83169 1.47320   1
 -25  -3   6 17.1756 2.02095   2
 -25  -3   6 18.5345 2.09356   1
  25  -3  -6 16.6537 2.01484   2
 -25   3   6 17.5950 2.28002   1
 -25   3   6 14.1911 1.76787   2
 -23  -3   6 19.1648 2.14087   2
 -23  -3   6 19.5210 2.07633   1
  23  -3  -6 16.4942 1.95072   2
 -23   3   6 15.0647 1.99983   1
 -23   3   6 24.9741 1.98201   2
 -21  -3   6 57.8694 2.81744   1
 -21  -3   6 55.7647 3.02032   2
  21  -3  -6 56.8029 2.94475   2
 -21   3   6 62.1338 3.16909   1
 -21   3   6 58.7863 2.94826   2
 -19  -3   6 40.0410 2.40357   2
  19  -3  -6 46.7664 2.53795   2
 -19  -3   6 42.6881 2.24775   1
 -19   3   6 42.6821 2.50586   1
 -19   3   6 40.2639 2.39855   2
 -17  -3   6 77.2322 2.87352   1
 -17  -3   6 77.0626 3.32154   2
  17  -3  -6 74.3444 3.11790   2
 -17   3   6 76.9998 3.24502   1
 -17   3   6 74.9110 3.11952   2
 -15  -3   6 61.6378 2.86313   2
 -15  -3   6 60.0299 2.39784   1
  15  -3  -6 63.5125 2.73565   2
 -15   3   6 56.8561 2.62022   2
 -15   3   6 63.3283 2.74086   1
 -13  -3   6 463.548 10.0327   1
  13  -3  -6 465.917 10.6393   2
 -13  -3   6 478.234 10.8540   2
 -13   3   6 468.735 10.6829   1
 -13   3   6 482.348 10.6858   2
 -11  -3   6 117.001 3.75776   2
  11  -3  -6 103.213 3.50107   2
 -11  -3   6 104.387 3.07711   1
 -11   3   6 109.441 3.62202   1
  11   3  -6 104.959 2.65105   3
 -11   3   6 106.890 2.76290   3
 -11   3   6 103.929 3.49936   2
   9  -3  -6 106.582 3.42125   2
  -9  -3   6 109.893 3.00549   1
  -9  -3   6 103.111 3.47643   2
  -9   3   6 108.073 3.43515   2
   9   3  -6 102.108 2.81170   3
  -9   3   6 107.270 2.97207   3
  -9   3   6 108.345 3.52233   1
  -7  -3   6 138.106 4.04460   2
  -7  -3   6 138.266 3.49737   1
   7  -3  -6 136.686 3.93803   2
  -7   3   6 137.077 4.10079   1
   7   3  -6 141.510 3.67375   3
  -7   3   6 138.712 3.94428   2
  -7   3   6 136.791 3.76162   3
  -5  -3   6 142.674 4.01514   3
  -5  -3   6 138.106 3.48792   1
  -5  -3   6 142.037 3.98015   2
   5  -3  -6 142.055 3.88393   2
  -5   3   6 141.908 4.13072   1
   5   3  -6 145.676 3.56130   1
  -5   3   6 142.508 3.86793   2
  -5   3   6 142.452 4.02003   3
   5   3  -6 128.008 3.78283   3
   3  -3  -6 104.494 3.01272   2
  -3  -3   6 99.9755 3.33832   3
  -3  -3   6 108.367 3.14656   2
  -3  -3   6 102.290 2.79106   1
   3  -3  -6 101.323 3.38811   1
  -3   3   6 97.9427 3.33506   3
  -3   3   6 101.818 3.34531   1
  -3   3   6 108.409 3.01595   2
   3   3  -6 102.829 2.81567   1
   3   3  -6 100.184 3.25078   3
   1  -3  -6 108.774 3.50374   1
   1  -3  -6 106.859 2.95956   2
  -1  -3   6 111.223 3.70177   3
  -1  -3   6 105.166 3.05046   2
   1   3  -6 112.788 3.60093   3
   1   3  -6 105.985 2.96493   1
  -1   3   6 104.242 3.41278   1
  -1   3   6 106.148 3.63436   3
  -1  -3  -6 476.641 10.4578   1
   1  -3   6 453.683 9.56645   2
   1  -3   6 460.348 10.7479   3
  -1  -3  -6 471.749 9.41784   2
  -1   3  -6 473.086 9.78110   1
  -1   3  -6 466.011 10.6103   3
   1   3   6 471.897 10.8685   3
   1   3   6 470.790 10.3885   1
  -3  -3  -6 59.5638 2.60942   1
   3  -3   6 61.0558 2.93080   3
  -3   3  -6 64.6488 2.28086   1
   3   3   6 57.2039 2.86193   3
  -3   3  -6 64.3253 2.89154   3
  -5  -3  -6 77.1757 3.06077   1
   5  -3   6 72.8662 3.36277   3
   5   3   6 73.9098 3.42120   3
  -5   3  -6 75.4430 3.29133   3
  -5   3  -6 80.7693 2.74781   1
  -7  -3  -6 40.3516 2.26368   1
   7  -3   6 40.1174 2.49279   3
  -7   3  -6 41.2743 2.42876   3
   7   3   6 38.8390 2.60733   3
  -7   3  -6 42.5164 2.05298   1
   9  -3   6 55.5428 3.09862   3
  -9  -3  -6 55.7585 2.76433   1
  -9   3  -6 55.6715 2.48843   1
   9   3   6 59.3991 3.31514   3
  -9   3  -6 54.6767 2.95887   3
 -11  -3  -6 18.6391 1.97954   1
  11  -3   6 17.8072 2.30612   3
  11   3   6 19.4014 2.37457   3
 -11   3  -6 13.8901 1.95560   3
 -11   3  -6 17.3259 1.78393   1
  13  -3   6 13.7041 2.10028   3
 -13  -3  -6 17.9176 2.02592   1
 -13   3  -6 17.4038 1.87290   1
  13   3   6 21.2249 2.54984   3
 -13   3  -6 16.7648 2.17676   3
 -15  -3  -6 8.61159 1.72798   3
  15  -3   6 7.41519 1.78098   3
 -15  -3  -6 6.76159 1.44059   1
 -15   3  -6 9.01119 1.48309   1
 -15   3  -6 4.50645 1.37089   3
  15   3   6 6.39848 1.76226   3
 -26  -4   6 11.4172 1.72270   1
 -26  -4   6 10.5582 1.85823   2
 -26   4   6 13.6435 2.05834   1
 -26   4   6 13.2610 2.02285   2
  24  -4  -6 25.1997 2.08147   2
 -24  -4   6 24.9518 2.47589   2
 -24  -4   6 22.2533 1.92477   1
 -24   4   6 23.9406 2.57684   1
 -24   4   6 22.6709 1.92684   2
  22  -4  -6 20.9633 2.13656   2
 -22  -4   6 14.4281 1.90484   2
 -22  -4   6 20.1460 1.70272   1
 -22   4   6 19.4219 1.97125   2
 -22   4   6 21.4538 2.30443   1
 -20  -4   6 47.2484 2.42463   1
  20  -4  -6 49.7567 2.70158   2
 -20  -4   6 46.4314 2.74378   2
 -20   4   6 52.0028 2.70716   2
 -20   4   6 53.5570 2.93036   1
 -18  -4   6 49.2291 2.69905   2
 -18  -4   6 43.7850 2.13450   1
  18  -4  -6 43.3400 2.38603   2
 -18   4   6 43.9190 2.46419   1
 -18   4   6 47.3191 2.42388   2
 -16  -4   6 18.9151 1.59665   2
  16  -4  -6 22.8984 1.65694   2
 -16  -4   6 19.3296 1.31987   1
 -16   4   6 23.3299 1.80315   1
 -16   4   6 23.3265 1.65665   2
  14  -4  -6 118.999 3.97844   2
 -14  -4   6 112.250 3.37644   1
 -14  -4   6 117.942 4.11057   2
 -14   4   6 112.589 3.87907   2
 -14   4   6 116.693 4.01620   1
  12  -4  -6 216.513 5.76221   2
 -12  -4   6 208.687 5.88901   2
 -12  -4   6 208.960 5.08402   1
 -12   4   6 211.535 5.68946   2
  12   4  -6 216.709 4.62898   3
 -12   4   6 211.961 5.85693   1
 -10  -4   6 85.8521 3.21378   2
 -10  -4   6 88.7096 2.59727   1
  10  -4  -6 91.2849 3.13973   2
  10   4  -6 90.7941 2.47733   3
 -10   4   6 90.1675 3.08862   2
 -10   4   6 88.8844 3.25480   1
 -10   4   6 86.0939 2.57435   3
  -8  -4   6 125.397 3.14024   1
   8  -4  -6 119.191 3.67980   2
  -8  -4   6 120.652 3.82445   2
   8   4  -6 122.525 3.27425   3
  -8   4   6 123.790 3.43116   3
  -8   4   6 115.849 3.60243   2
  -8   4   6 125.418 3.93553   1
  -6  -4   6 215.142 4.74589   1
   6  -4  -6 213.505 5.37028   2
  -6  -4   6 217.760 5.54816   2
  -6   4   6 224.609 5.38460   2
   6   4  -6 214.026 5.20706   3
   6   4  -6 209.894 4.76201   1
  -6   4   6 212.198 5.36398   3
  -6   4   6 206.146 5.61157   1
  -4  -4   6 125.758 3.03706   1
   4  -4  -6 117.943 3.81954   1
   4  -4  -6 117.098 3.41747   2
  -4  -4   6 125.598 3.63586   2
  -4   4   6 125.587 3.83058   1
  -4   4   6 126.115 3.79580   3
   4   4  -6 116.065 2.99743   1
   4   4  -6 116.803 3.56130   3
   2  -4  -6 88.3067 3.17613   1
  -2  -4   6 84.2503 2.75548   2
   2  -4  -6 88.6451 2.69023   2
  -2  -4   6 84.6184 3.11235   3
   2   4  -6 91.4865 3.10472   3
  -2   4   6 89.0320 3.14269   1
  -2   4   6 88.4764 3.21836   3
   2   4  -6 87.2471 2.43579   1
   0  -4  -6 211.228 4.84752   2
   0  -4   6 206.165 4.99574   2
   0  -4  -6 208.789 5.66098   1
   0  -4   6 202.514 5.79377   3
   0   4   6 215.448 5.94014   3
   0   4  -6 208.618 4.84147   1
   0   4   6 202.133 5.56013   1
   0   4  -6 219.221 5.75064   3
  -2  -4  -6 122.111 3.91246   1
   2  -4   6 108.063 4.03122   3
   2   4   6 108.718 4.06638   3
  -2   4  -6 113.770 3.18083   1
  -2   4  -6 120.814 4.02687   3
  -4  -4  -6 22.2030 1.64988   1
   4  -4   6 22.5904 1.88051   3
   4   4   6 24.0141 1.92863   3
  -4   4  -6 24.0112 1.34827   1
  -4   4  -6 23.4983 1.80843   3
  -6  -4  -6 42.9698 2.35394   1
   6  -4   6 47.8253 2.74581   3
  -6   4  -6 47.0989 2.59510   3
  -6   4  -6 47.8126 2.02485   1
   6   4   6 39.6317 2.51838   3
  -8  -4  -6 50.0309 2.62602   1
   8  -4   6 48.9763 2.95506   3
   8   4   6 46.6473 2.95575   3
  -8   4  -6 50.1425 2.23220   1
  -8   4  -6 54.2719 2.92488   3
 -10  -4  -6 16.5877 1.87723   1
  10  -4   6 16.8275 2.19238   3
  10   4   6 15.7034 2.10408   3
 -10   4  -6 19.5561 1.52758   1
 -10   4  -6 18.0249 2.12494   3
  12  -4   6 19.1303 2.44165   3
 -12  -4  -6 29.2295 2.23244   1
 -12   4  -6 25.4659 2.55801   3
 -12   4  -6 24.2172 1.82090   1
  12   4   6 23.2371 2.63342   3
 -14  -4  -6 12.0335 1.80085   1
  14  -4   6 12.0911 2.03810   3
 -14   4  -6 10.0106 1.80453   3
 -14   4  -6 9.93995 1.51260   1
  14   4   6 9.79453 1.92625   3
 -25  -5   6 1.20963 0.96019   2
  25  -5  -6 -0.3173 0.72095   2
 -25   5   6 -0.4687 0.86605   1
 -23  -5   6 4.75976 1.06683   1
  23  -5  -6 4.14126 1.17983   2
 -23  -5   6 1.71857 1.02666   2
 -23   5   6 4.69683 1.17974   2
 -23   5   6 5.46882 1.38804   1
 -21  -5   6 2.98099 1.08500   2
  21  -5  -6 6.40648 1.29869   2
 -21  -5   6 5.64885 1.07094   1
 -21   5   6 5.65925 1.29825   1
 -21   5   6 5.04032 1.13829   2
 -19  -5   6 12.9107 1.73755   2
  19  -5  -6 15.4947 1.76495   2
 -19  -5   6 14.5775 1.28094   1
 -19   5   6 15.3722 1.89090   1
 -19   5   6 15.1006 1.72339   2
 -17  -5   6 6.95925 0.97338   1
  17  -5  -6 5.29744 1.14836   2
 -17  -5   6 3.45330 0.95571   2
 -17   5   6 4.36531 1.02824   2
 -17   5   6 8.75317 1.37092   1
 -15  -5   6 11.5679 0.99736   1
 -15  -5   6 11.3823 1.52542   2
  15  -5  -6 10.4410 1.37378   2
 -15   5   6 8.74932 1.33356   1
 -15   5   6 11.7986 1.41110   2
 -13  -5   6 10.2346 0.98701   1
  13  -5  -6 7.15829 1.16206   2
 -13  -5   6 10.6627 1.43121   2
 -13   5   6 7.78282 1.26006   1
 -13   5   6 9.62485 1.24659   2
 -11  -5   6 35.8763 1.44704   1
 -11  -5   6 36.7609 2.07966   2
  11  -5  -6 36.4344 1.95682   2
 -11   5   6 31.4348 1.89176   1
  11   5  -6 35.3338 1.36767   3
 -11   5   6 32.2560 1.82417   2
 -11   5   6 33.0872 1.42386   3
  -9  -5   6 2.60675 0.45890   1
  -9  -5   6 2.74089 0.76767   2
   9  -5  -6 2.67660 0.70792   2
  -9   5   6 3.08628 0.80560   1
  -9   5   6 3.26462 0.61608   3
  -9   5   6 3.02458 0.71998   2
   9   5  -6 2.41419 0.50717   3
  -7  -5   6 25.3184 1.15241   1
   7  -5  -6 23.2270 1.40021   2
  -7  -5   6 25.4809 1.59215   2
  -7   5   6 24.3797 1.40798   2
   7   5  -6 24.8332 1.04192   1
  -7   5   6 23.3554 1.61093   1
  -7   5   6 23.2471 1.38387   3
   7   5  -6 23.6732 1.27659   3
  -5  -5   6 23.9973 1.48713   2
   5  -5  -6 25.3418 1.41770   2
  -5   5   6 26.2106 1.53181   3
  -5   5   6 24.9157 1.63871   1
   5   5  -6 24.1429 0.99239   1
   5   5  -6 26.3620 1.43222   3
   3  -5  -6 1.80878 0.69434   1
  -3  -5   6 2.68929 0.65808   2
   3  -5  -6 2.62483 0.56772   2
  -3   5   6 1.25731 0.63862   1
   3   5  -6 3.45832 0.72821   3
  -3   5   6 1.59009 0.63920   3
   3   5  -6 2.84256 0.42351   1
  -1  -5   6 34.8282 1.64797   2
   1  -5  -6 35.2935 1.51716   2
   1  -5  -6 37.7777 1.98366   1
  -1   5   6 32.9662 1.84126   1
   1   5  -6 35.1905 1.85742   3
  -1   5   6 35.8643 1.98617   3
   1   5  -6 34.9494 1.30807   1
  -1  -5  -6 10.2547 1.29920   1
   1  -5   6 9.50460 0.97854   2
   1  -5   6 11.7834 1.49659   3
  -1  -5  -6 8.66824 0.83043   2
  -1   5  -6 10.7001 0.78822   1
   1   5   6 10.4402 1.44119   3
  -1   5  -6 12.2198 1.44400   3
   1   5   6 10.2289 1.27724   1
   3  -5   6 8.45039 1.37192   3
  -3  -5  -6 11.2298 1.37005   1
  -3   5  -6 11.9457 1.47851   3
  -3   5  -6 13.0282 0.91849   1
   3   5   6 11.2493 1.57333   3
   5  -5   6 6.31830 1.20122   3
  -5  -5  -6 4.62133 1.03051   1
  -5   5  -6 7.28011 0.90806   1
  -5   5  -6 7.29058 1.22477   3
   5   5   6 5.08534 1.26585   3
   7  -5   6 17.9155 2.03787   3
  -7  -5  -6 14.8813 1.70426   1
  -7   5  -6 15.1268 1.18453   1
   7   5   6 13.2129 1.85973   3
  -7   5  -6 13.1346 1.65369   3
  -9  -5  -6 4.94828 1.15919   1
   9  -5   6 4.69241 1.38830   3
  -9   5  -6 4.89811 1.31303   3
   9   5   6 5.39686 1.39441   3
  -9   5  -6 6.43144 0.99467   1
  11  -5   6 5.48175 1.51894   3
 -11  -5  -6 5.63603 1.30299   1
  11   5   6 5.31814 1.52534   3
 -11   5  -6 3.71081 1.27366   3
 -11   5  -6 3.48315 1.01719   1
 -13  -5  -6 1.65626 1.01274   1
 -13   5  -6 0.98925 0.98854   3
 -13   5  -6 1.36620 0.85390   1
  13   5   6 0.50127 1.06450   3
 -26  -6   6 2.84511 1.31616   2
 -26   6   6 5.13214 1.57374   1
 -24  -6   6 0.98250 0.97445   2
  24  -6  -6 2.07047 0.97312   2
 -24   6   6 1.37590 1.14864   1
 -22  -6   6 24.8338 2.47216   2
  22  -6  -6 29.6204 2.18084   2
 -22   6   6 29.6724 2.42763   1
 -20  -6   6 4.51899 1.22017   2
  20  -6  -6 3.69809 1.07197   2
 -20   6   6 2.91789 1.10467   1
  18  -6  -6 15.3475 1.75297   2
 -18  -6   6 15.4896 1.91969   2
 -18   6   6 15.1172 1.85909   1
 -18   6   6 16.5068 1.77749   2
 -16  -6   6 47.6254 2.64254   2
  16  -6  -6 43.9100 2.32745   2
 -16   6   6 39.7885 2.19360   2
 -16   6   6 40.6333 2.45708   1
 -14  -6   6 37.9457 2.29439   2
  14  -6  -6 38.7114 2.10678   2
 -14   6   6 40.2033 2.32413   1
 -14   6   6 36.8376 2.03536   2
 -12  -6   6 25.7318 1.78658   2
  12  -6  -6 28.4108 1.79915   2
 -12   6   6 24.3486 1.68652   2
 -12   6   6 26.4580 1.86271   1
  12   6  -6 28.3169 1.24923   3
  10  -6  -6 60.2129 2.53870   2
 -10  -6   6 60.0324 2.69190   2
 -10   6   6 62.5287 2.19422   3
 -10   6   6 58.9141 2.66500   1
  10   6  -6 57.9757 2.00189   3
   8  -6  -6 146.418 4.32937   2
  -8  -6   6 156.974 4.60802   2
  -8   6   6 157.072 4.74074   1
  -8   6   6 141.460 4.07703   3
   8   6  -6 155.920 3.97662   3
  -6  -6   6 16.8376 1.32727   2
   6  -6  -6 16.6371 1.17779   2
  -6   6   6 18.5643 1.29865   3
   6   6  -6 18.6088 1.19126   3
  -6   6   6 18.1750 1.48134   1
   4  -6  -6 147.932 4.55537   1
  -4  -6   6 140.825 4.17941   2
   4  -6  -6 145.913 4.01989   2
   4   6  -6 142.051 4.11111   3
  -4   6   6 146.497 4.37502   3
  -4   6   6 148.397 4.49100   1
   2  -6  -6 57.1844 2.60187   1
  -2  -6   6 59.8249 2.30566   2
   2  -6  -6 53.3989 2.06013   2
  -2   6   6 53.0883 2.50620   3
   2   6  -6 58.7026 2.43550   3
  -2   6   6 57.0158 2.56952   1
   0  -6  -6 25.4018 1.76167   1
   0  -6   6 27.1844 1.45711   2
   0  -6  -6 26.3077 1.30145   2
   0   6   6 26.0400 1.86047   3
   0   6  -6 26.0829 1.72393   3
   0   6   6 25.3263 1.73691   1
  -2  -6  -6 44.0034 2.29205   1
  -2  -6  -6 37.7241 1.57181   2
  -2   6  -6 37.2983 2.16185   3
   2   6   6 39.2237 2.18188   1
   2   6   6 39.0380 2.29819   3
  -4  -6  -6 44.9345 2.39780   1
  -4   6  -6 38.0816 2.31435   3
   4   6   6 41.4811 2.49542   3
  -6  -6  -6 16.6494 1.76967   1
   6   6   6 17.7217 2.13613   3
  -6   6  -6 19.0594 1.95060   3
  -8  -6  -6 4.43660 1.14278   1
   8   6   6 4.31772 1.19324   3
  -8   6  -6 5.83685 1.34601   3
 -10  -6  -6 29.4455 2.21510   1
  10   6   6 21.2285 2.39449   3
 -10   6  -6 23.1532 2.37942   3
 -12  -6  -6 3.90975 1.21831   1
 -12   6  -6 2.44565 1.09408   3
  12   6   6 4.04610 1.43320   3
 -14  -6  -6 4.56099 1.32323   1
  14   6   6 3.56331 1.43848   3
 -14   6  -6 4.14517 1.30534   3
  25  -7  -6 14.1001 1.85954   2
 -25  -7   6 11.3016 1.83324   2
 -25   7   6 13.4998 2.07001   1
  23  -7  -6 17.5403 2.02444   2
 -23  -7   6 18.1494 2.17070   2
 -23   7   6 16.7934 2.20277   1
  21  -7  -6 9.15633 1.48990   2
 -21  -7   6 13.2134 1.85589   2
 -21   7   6 9.80016 1.62709   1
 -19  -7   6 42.9137 2.73196   2
  19  -7  -6 44.9612 2.56754   2
 -19   7   6 42.5679 2.72722   1
  17  -7  -6 70.5395 3.12658   2
 -17  -7   6 62.9427 3.15754   2
 -17   7   6 71.6554 3.38309   1
 -15  -7   6 95.5986 3.83155   2
  15  -7  -6 92.0437 3.57415   2
 -15   7   6 99.0786 3.92490   1
 -13  -7   6 68.1359 3.09028   2
  13  -7  -6 72.8777 3.01010   2
 -13   7   6 73.5731 3.22830   1
  11  -7  -6 107.792 3.64551   2
 -11  -7   6 100.313 3.81267   2
 -11   7   6 104.631 3.89391   1
  11   7  -6 107.885 2.99481   3
 -11   7   6 106.791 3.17665   3
   9  -7  -6 81.4824 3.02642   2
  -9  -7   6 86.7111 3.32881   2
  -9   7   6 85.9595 2.84890   3
   9   7  -6 82.9609 2.63493   3
  -9   7   6 92.6757 3.49487   1
   7  -7  -6 138.542 4.10604   2
  -7  -7   6 142.120 4.39688   2
  -7   7   6 144.036 4.56247   1
   7   7  -6 144.987 3.89397   3
  -7   7   6 131.476 4.03104   3
  -5  -7   6 138.872 4.23596   2
   5  -7  -6 143.678 4.02873   2
  -5   7   6 138.329 4.24049   3
  -5   7   6 139.786 4.46987   1
   5   7  -6 134.953 3.94288   3
   3  -7  -6 88.5125 2.85642   2
  -3  -7   6 86.1587 3.05183   2
   3  -7  -6 82.0778 3.31096   1
  -3   7   6 85.1886 3.31038   1
  -3   7   6 82.9747 3.23072   3
   3   7  -6 85.4860 2.98940   3
   1  -7  -6 102.183 3.77111   1
  -1  -7   6 108.155 3.37088   2
   1  -7  -6 107.707 3.14882   2
   1   7  -6 105.765 3.60384   3
  -1   7   6 102.658 3.79999   3
  -1   7   6 106.229 3.77502   1
   1  -7   6 70.8566 2.57219   2
  -1  -7  -6 73.1355 3.06098   1
  -1  -7  -6 70.1317 2.32885   2
   1   7   6 73.4455 3.25308   3
  -1   7  -6 76.9270 3.01344   3
   1   7   6 68.1720 2.93352   1
  -3  -7  -6 86.8991 3.53389   1
  -3   7  -6 95.6142 3.62043   3
   3   7   6 96.8096 3.95200   3
  -5  -7  -6 67.3780 3.07453   1
   5   7   6 72.8171 3.54444   3
  -5   7  -6 74.0317 3.25988   3
  -7  -7  -6 40.5582 2.47427   1
  -7   7  -6 35.9659 2.31181   3
   7   7   6 37.6664 2.70800   3
  -9  -7  -6 13.6997 1.70749   1
  -9   7  -6 10.1600 1.59246   3
   9   7   6 10.1823 1.72197   3
 -11  -7  -6 15.9049 1.94186   1
 -11   7  -6 13.9342 1.92437   3
  11   7   6 17.1637 2.32691   3
 -13  -7  -6 12.4602 1.82285   1
  13   7   6 16.8382 2.38070   3
 -13   7  -6 16.8909 2.15487   3
  24  -8  -6 15.9959 1.97931   2
 -24  -8   6 14.4891 2.02020   2
 -24   8   6 18.0333 2.30219   1
  22  -8  -6 4.37185 1.17778   2
 -22  -8   6 6.97398 1.47048   2
 -22   8   6 6.74464 1.52213   1
 -20  -8   6 22.4055 2.39491   2
  20  -8  -6 21.3571 2.10369   2
 -20   8   6 22.3741 2.42009   1
 -18  -8   6 5.80849 1.33556   2
  18  -8  -6 7.74754 1.36378   2
 -18   8   6 9.53037 1.53759   1
  16  -8  -6 19.8084 1.94964   2
 -16  -8   6 18.0548 2.06067   2
 -16   8   6 19.1489 2.09466   1
 -14  -8   6 15.7052 1.85717   2
  14  -8  -6 11.9360 1.48861   2
 -14   8   6 16.8513 1.87315   1
 -12  -8   6 14.1371 1.66600   2
  12  -8  -6 13.0973 1.52094   2
  12   8  -6 15.5185 1.10757   3
 -12   8   6 14.1408 1.64792   1
  10  -8  -6 172.880 4.97489   2
 -10  -8   6 167.799 5.22961   2
 -10   8   6 162.144 5.21638   1
 -10   8   6 164.013 4.53648   3
  10   8  -6 176.892 4.40318   3
  -8  -8   6 13.8549 1.55366   2
   8  -8  -6 15.3435 1.24487   2
  -8   8   6 17.1571 1.77178   1
  -8   8   6 15.3626 1.23752   3
   8   8  -6 17.7562 1.18758   3
  -6  -8   6 121.265 4.00947   2
   6  -8  -6 120.815 3.77593   2
   6   8  -6 124.935 3.66897   3
  -6   8   6 126.016 3.97510   3
  -6   8   6 119.799 4.15742   1
   4  -8  -6 14.6555 1.70184   1
  -4  -8   6 16.8569 1.63763   2
   4  -8  -6 16.7970 1.26565   2
  -4   8   6 18.0496 1.78073   1
   4   8  -6 17.8009 1.32700   3
  -4   8   6 17.7897 1.47221   3
   2  -8  -6 162.232 4.37993   2
  -2  -8   6 164.538 4.67642   2
   2  -8  -6 162.605 5.11220   1
  -2   8   6 155.141 4.98932   1
  -2   8   6 160.955 5.07531   3
   2   8  -6 172.243 4.80818   3
   0  -8  -6 15.2125 1.69110   1
   0  -8  -6 18.0142 1.20687   2
   0  -8   6 14.0012 1.36259   2
   0   8   6 15.1292 1.62736   1
   0   8   6 18.3814 1.95257   3
   0   8  -6 17.2543 1.66993   3
  -2  -8  -6 14.4385 1.08069   2
  -2  -8  -6 14.7197 1.70868   1
   2   8   6 13.5034 1.61346   1
   2   8   6 15.5420 1.88823   3
  -2   8  -6 14.3930 1.58474   3
  -4  -8  -6 16.3253 1.79351   1
   4   8   6 20.5532 2.20419   3
  -4   8  -6 16.6084 1.79214   3
  -6  -8  -6 9.03310 1.43113   1
  -6   8  -6 6.86910 1.23516   3
   6   8   6 9.17333 1.62676   3
  -8  -8  -6 24.0313 2.07973   1
   8   8   6 22.0023 2.47180   3
  -8   8  -6 22.8096 2.28996   3
 -10  -8  -6 4.57123 1.23311   1
  10   8   6 3.61529 1.38691   3
 -10   8  -6 3.61583 1.08532   3
 -12  -8  -6 16.6914 2.10692   1
 -12   8  -6 14.1549 1.96640   3
  12   8   6 15.8589 2.33699   3
  23  -9  -6 2.59602 1.03928   2
 -23  -9   6 1.23201 0.94664   2
 -23   9   6 3.63497 1.31840   1
 -21  -9   6 5.08825 1.38653   2
  21  -9  -6 5.68678 1.30507   2
 -21   9   6 3.81322 1.28227   1
  19  -9  -6 18.3212 1.95295   2
 -19  -9   6 18.2018 2.18362   2
 -19   9   6 22.7335 2.39462   1
  17  -9  -6 4.65517 1.08351   2
 -17  -9   6 3.94376 1.17414   2
 -17   9   6 5.08077 1.28919   1
 -15  -9   6 30.8488 2.18581   2
  15  -9  -6 31.9238 2.11276   2
 -15   9   6 32.2866 2.32245   1
  13  -9  -6 5.83542 1.14111   2
 -13  -9   6 5.41100 1.12651   2
 -13   9   6 7.17642 1.34888   1
  13   9  -6 6.30836 0.89828   3
  11  -9  -6 15.5851 1.59335   2
 -11  -9   6 15.9014 1.81313   2
 -11   9   6 16.2337 1.61678   3
  11   9  -6 18.6294 1.28103   3
 -11   9   6 16.1017 1.82809   1
   9  -9  -6 42.2001 2.18585   2
  -9  -9   6 41.6656 2.37211   2
  -9   9   6 40.4417 2.40518   1
  -9   9   6 34.1431 1.85321   3
   9   9  -6 38.5069 1.79793   3
  -7  -9   6 48.9530 2.49348   2
   7  -9  -6 50.0790 2.33398   2
  -7   9   6 50.0973 2.35896   3
   7   9  -6 51.8989 2.17112   3
  -7   9   6 53.3851 2.70618   1
   5  -9  -6 51.9128 2.30664   2
  -5  -9   6 51.5548 2.47647   2
   5   9  -6 52.6783 2.27565   3
  -5   9   6 54.2529 2.53742   3
  -5   9   6 50.6708 2.64014   1
   3  -9  -6 38.5079 2.24438   1
  -3  -9   6 37.8865 2.05263   2
   3  -9  -6 38.3474 1.88701   2
  -3   9   6 37.6735 2.19657   1
  -3   9   6 36.8638 2.21792   3
   3   9  -6 38.6447 2.03140   3
  -1  -9   6 16.4296 1.32306   2
   1  -9  -6 14.4520 1.66347   1
   1  -9  -6 18.1406 1.30581   2
  -1   9   6 14.1700 1.71930   3
  -1   9   6 13.0936 1.57593   1
   1   9  -6 15.3030 1.56174   3
  -1  -9  -6 4.87465 1.12019   1
  -1  -9  -6 6.28491 0.93460   2
   1  -9   6 5.31130 1.04474   2
  -1   9  -6 8.04366 1.24753   3
   1   9   6 4.64506 1.09224   1
   1   9   6 5.72666 1.23377   3
  -3  -9  -6 30.5874 2.14661   1
   3   9   6 31.1921 2.35629   3
  -3   9  -6 32.1330 2.10988   3
  -5  -9  -6 4.17611 1.04722   1
  -5   9  -6 3.24170 0.95057   3
   5   9   6 2.59897 1.12443   3
  -7  -9  -6 21.3502 1.85964   1
   7   9   6 21.4326 2.50069   3
  -7   9  -6 21.0785 2.17865   3
  -9  -9  -6 5.43862 1.34034   1
  -9   9  -6 7.34427 1.51208   3
   9   9   6 7.31074 1.74013   3
 -11  -9  -6 3.46326 1.19201   1
  11   9   6 2.39577 1.33831   3
 -11   9  -6 2.36037 1.08621   3
  24 -10  -6 7.78668 1.56332   2
 -24 -10   6 6.22587 1.55013   2
  22 -10  -6 21.3893 2.25164   2
 -22 -10   6 19.5280 2.37439   2
 -22  10   6 21.0956 2.54087   1
  20 -10  -6 17.7959 2.00757   2
 -20 -10   6 22.6470 2.48891   2
 -20  10   6 22.1181 2.52317   1
  18 -10  -6 23.7494 1.96896   2
 -18 -10   6 22.9807 2.45670   2
 -18  10   6 23.4819 2.51361   1
  16 -10  -6 25.1360 1.95042   2
 -16 -10   6 21.4978 2.26964   2
 -16  10   6 20.1262 2.24218   1
 -14 -10   6 31.9320 2.32547   2
  14 -10  -6 26.9673 1.97960   2
 -14  10   6 24.3804 2.11512   1
  12 -10  -6 48.9174 2.49264   2
 -12 -10   6 48.0459 2.72330   2
  12  10  -6 41.7309 1.96037   3
 -12  10   6 45.1055 2.68004   1
  10 -10  -6 35.9232 2.08500   2
 -10 -10   6 32.4223 2.22490   2
 -10  10   6 30.7174 2.21897   1
  10  10  -6 34.7474 1.76108   3
 -10  10   6 34.3136 1.90367   3
  -8 -10   6 98.2981 3.77734   2
   8 -10  -6 106.796 3.62427   2
  -8  10   6 96.2316 3.46896   3
  -8  10   6 92.6191 3.83678   1
   8  10  -6 100.893 3.27441   3
  -6 -10   6 159.642 5.06366   2
   6 -10  -6 167.778 4.80896   2
  -6  10   6 160.541 4.96394   3
   6  10  -6 160.366 4.57123   3
  -6  10   6 169.618 5.35070   1
   4 -10  -6 99.0178 3.93894   1
   4 -10  -6 102.347 3.41867   2
  -4 -10   6 98.1534 3.62842   2
  -4  10   6 96.2725 3.84097   1
  -4  10   6 99.0179 3.78722   3
   4  10  -6 104.638 3.49135   3
  -2 -10   6 36.2657 2.01862   2
   2 -10  -6 30.9992 2.17681   1
   2 -10  -6 32.9613 1.79200   2
  -2  10   6 33.9299 2.24020   1
   2  10  -6 34.2987 1.99085   3
  -2  10   6 32.2810 2.11393   3
   0 -10   6 40.2548 2.09239   2
   0 -10  -6 45.7720 2.58355   1
   0 -10  -6 45.5847 2.03736   2
   0  10   6 40.2741 2.46091   3
   0  10  -6 40.6203 2.24871   3
   0  10   6 39.2690 2.41421   1
  -2 -10  -6 30.8220 2.19135   1
  -2 -10  -6 30.3773 1.64743   2
   2  10   6 25.0767 2.05426   3
   2  10   6 30.6719 2.13543   1
  -2  10  -6 28.5216 1.90697   3
  -4 -10  -6 24.1173 2.03593   1
  -4  10  -6 22.3943 1.88857   3
   4  10   6 28.3145 2.34392   3
  -6 -10  -6 20.1148 2.13360   1
   6  10   6 22.2463 2.51172   3
  -6  10  -6 20.7101 2.13474   3
  -8 -10  -6 22.7654 2.33626   1
  -8  10  -6 21.7467 2.22340   3
   8  10   6 22.4188 2.57370   3
 -10 -10  -6 16.5782 2.08775   1
 -10  10  -6 22.2162 2.30393   3
  10  10   6 22.0940 2.71897   3
  12  10   6 8.32464 2.19838   3
 -12  10  -6 8.19135 1.62041   3
  23 -11  -6 3.54002 1.24467   2
 -23 -11   6 1.23432 1.10825   2
 -23  11   6 2.52179 1.27385   1
 -21 -11   6 5.96539 1.46161   2
  21 -11  -6 3.72295 1.15055   2
 -21  11   6 4.51542 1.35108   1
  19 -11  -6 34.6916 2.40957   2
 -19 -11   6 38.6665 2.83722   2
 -19  11   6 32.9690 2.65192   1
  17 -11  -6 5.31075 1.24322   2
 -17 -11   6 7.74548 1.57986   2
 -17  11   6 9.21708 1.67361   1
 -15 -11   6 41.7155 2.75299   2
  15 -11  -6 43.4659 2.43857   2
 -15  11   6 43.4125 2.81981   1
 -13 -11   6 21.1624 2.22435   2
  13 -11  -6 25.8645 1.83298   2
  13  11  -6 24.4570 1.56510   3
 -13  11   6 23.1021 2.40252   1
  11 -11  -6 60.2235 2.82695   2
 -11 -11   6 62.3058 3.15898   2
 -11  11   6 58.9718 3.14273   1
  11  11  -6 66.4966 2.58020   3
  -9 -11   6 18.0443 2.00306   2
   9 -11  -6 19.3211 1.62638   2
   9  11  -6 16.6072 1.53767   3
  -9  11   6 19.3979 1.56631   3
  -9  11   6 18.9087 2.01928   1
   7 -11  -6 67.1078 2.83179   2
  -7 -11   6 62.0430 3.03104   2
  -7  11   6 70.0936 3.00832   3
  -7  11   6 65.9629 3.19788   1
   7  11  -6 61.7588 2.54901   3
   5 -11  -6 62.6014 2.71794   2
  -5 -11   6 70.9925 3.09006   2
  -5  11   6 69.5955 3.09481   3
   5  11  -6 62.6787 2.61263   3
  -5  11   6 63.1200 3.11220   1
   3 -11  -6 16.2896 1.57297   2
  -3 -11   6 19.0140 1.86273   2
   3 -11  -6 18.5569 2.00762   1
  -3  11   6 19.0718 2.01128   3
  -3  11   6 16.3784 1.86628   1
   3  11  -6 16.8369 1.66064   3
   1 -11  -6 58.7731 3.06296   1
  -1 -11   6 61.0725 2.74221   2
   1 -11  -6 63.8791 2.59511   2
  -1  11   6 60.6666 3.04845   1
  -1  11   6 62.8028 3.17124   3
   1  11  -6 66.9495 2.87442   3
  -1 -11  -6 23.6287 1.55671   2
  -1 -11  -6 22.9103 1.88257   1
  -1  11  -6 25.9513 1.89517   3
   1  11   6 22.1920 1.90230   1
   1  11   6 22.6952 2.37240   3
  -3 -11  -6 45.6858 2.72478   1
  -3  11  -6 44.7386 2.52849   3
   3  11   6 45.3251 2.92800   3
  -5 -11  -6 5.04091 1.28221   1
  -5  11  -6 6.54802 1.34745   3
   5  11   6 7.40806 1.57692   3
  -7 -11  -6 40.4107 2.66882   1
  -7  11  -6 36.0789 2.50825   3
   7  11   6 37.9611 2.95050   3
  -9 -11  -6 4.38217 1.30014   1
  -9  11  -6 4.56183 1.25412   3
   9  11   6 4.70356 1.39453   3
 -11 -11  -6 3.28542 1.37030   1
  11  11   6 1.78768 1.21663   3
 -11  11  -6 2.56700 1.16902   3
  22 -12  -6 1.50806 0.96435   2
 -22 -12   6 3.14373 1.26819   2
 -22  12   6 1.28540 0.99789   1
 -20 -12   6 0.06797 0.92546   2
  20 -12  -6 1.27780 1.00220   2
 -20  12   6 1.64455 1.05017   1
  18 -12  -6 19.6589 2.10574   2
 -18 -12   6 16.4192 2.17698   2
 -18  12   6 17.6298 2.28160   1
 -16 -12   6 0.85323 0.95268   2
  16 -12  -6 0.32402 0.78114   2
 -16  12   6 -0.7297 0.75821   1
 -14 -12   6 0.55287 0.83010   2
  14 -12  -6 0.05747 0.52834   2
 -14  12   6 -0.8304 0.60304   1
 -12 -12   6 3.64913 1.15676   2
  12 -12  -6 4.87472 1.09530   2
  12  12  -6 3.36688 0.83592   3
 -12  12   6 3.55077 1.17664   1
 -10 -12   6 23.4412 2.31318   2
  10 -12  -6 16.1170 1.67769   2
 -10  12   6 19.6144 2.08957   1
 -10  12   6 20.3354 1.57788   3
  10  12  -6 20.6815 1.56330   3
   8 -12  -6 38.9886 2.21974   2
  -8 -12   6 37.6501 2.34407   2
   8  12  -6 33.4942 1.95790   3
  -8  12   6 34.6417 2.39894   1
  -8  12   6 40.5172 2.25171   3
  -6 -12   6 15.8719 1.80119   2
   6 -12  -6 15.3672 1.62599   2
   6  12  -6 17.0101 1.64301   3
  -6  12   6 16.2850 1.89427   1
  -6  12   6 18.8476 1.93657   3
   4 -12  -6 37.4074 2.11728   2
  -4 -12   6 34.9553 2.20817   2
   4 -12  -6 36.5043 2.45998   1
  -4  12   6 39.7190 2.44544   3
  -4  12   6 35.8645 2.39584   1
   4  12  -6 32.7963 1.92418   3
  -2 -12   6 21.7284 1.72308   2
   2 -12  -6 21.0033 1.61464   2
   2 -12  -6 26.7340 2.10759   1
   2  12  -6 20.4936 1.68538   3
  -2  12   6 19.9225 2.15554   3
  -2  12   6 22.2209 1.91219   1
   0 -12  -6 3.26225 1.09582   1
   0 -12  -6 4.18219 0.95959   2
   0 -12   6 3.76982 0.93631   2
   0  12  -6 5.62426 1.17562   3
   0  12   6 2.50688 0.99806   1
   0  12   6 4.16981 1.21417   3
  -2 -12  -6 0.66126 0.67847   2
  -2 -12  -6 0.35974 0.75764   1
   2  12   6 0.68892 0.78095   1
   2  12   6 0.78130 0.87583   3
  -2  12  -6 -1.0150 0.56967   3
  -4 -12  -6 0.47330 0.78088   1
   4  12   6 0.72361 0.77559   3
  -4  12  -6 -0.2487 0.74422   3
  -6 -12  -6 15.2358 1.96796   1
   6  12   6 12.4015 2.07281   3
  -6  12  -6 19.7646 2.12092   3
  -8 -12  -6 0.74978 0.98276   1
  -8  12  -6 1.32562 0.97046   3
   8  12   6 1.52774 1.17780   3
 -10 -12  -6 0.30266 0.88100   1
  10  12   6 2.23017 1.43969   3
 -10  12  -6 0.89624 0.95564   3
 -21 -13   6 16.4484 2.31104   2
  21 -13  -6 21.5141 2.21207   2
 -21  13   6 21.0032 2.64972   1
 -19 -13   6 2.31547 1.04511   2
  19 -13  -6 -0.3025 0.78076   2
 -19  13   6 -0.5841 0.77355   1
  17 -13  -6 10.5394 1.68314   2
 -17 -13   6 12.6613 1.94658   2
 -17  13   6 11.5484 1.87334   1
  15 -13  -6 2.38975 0.83572   2
 -15 -13   6 2.17677 1.07149   2
 -15  13   6 3.05367 1.16486   1
  13 -13  -6 21.0413 2.05448   2
 -13 -13   6 17.6172 2.17275   2
  13  13  -6 19.3107 1.56108   3
 -13  13   6 15.7689 2.04228   1
  11 -13  -6 8.67032 1.38424   2
 -11 -13   6 9.93924 1.64849   2
 -11  13   6 10.5766 1.67261   1
  11  13  -6 9.69613 1.36016   3
  -9 -13   6 64.8855 3.31092   2
   9 -13  -6 59.4162 2.90670   2
   9  13  -6 65.2401 2.81133   3
  -9  13   6 67.5476 3.39212   1
  -9  13   6 65.0871 2.96254   3
   7 -13  -6 0.43357 0.56295   2
  -7 -13   6 0.75535 0.66675   2
  -7  13   6 0.41196 0.67698   3
   7  13  -6 -0.1634 0.64356   3
  -7  13   6 -0.0093 0.74364   1
   5 -13  -6 -1.1930 0.68001   1
  -5 -13   6 -0.2011 0.60420   2
   5 -13  -6 -0.8320 0.57442   2
  -5  13   6 0.33152 0.80194   1
   5  13  -6 0.08996 0.65806   3
  -5  13   6 0.40826 0.70477   3
  -3 -13   6 67.4834 3.12237   2
   3 -13  -6 65.6645 2.88006   2
   3 -13  -6 66.5772 3.34553   1
   3  13  -6 60.4113 2.83124   3
  -3  13   6 65.0199 3.30931   3
  -3  13   6 57.7895 3.12550   1
   1 -13  -6 11.3289 1.43451   2
  -1 -13   6 12.1745 1.52940   2
   1 -13  -6 9.66192 1.51425   1
  -1  13   6 17.0354 1.98315   1
  -1  13   6 10.1734 1.70763   3
   1  13  -6 9.30066 1.38169   3
  -1 -13  -6 18.9985 1.76662   2
  -1 -13  -6 19.5852 2.17855   1
   1  13   6 17.6603 2.02579   1
   1  13   6 18.4018 2.18190   3
  -1  13  -6 21.4910 2.08083   3
  -3 -13  -6 0.89275 0.90934   1
  -3  13  -6 2.00527 0.94613   3
   3  13   6 1.76146 1.12938   3
  -5 -13  -6 13.7857 1.90817   1
  -5  13  -6 11.3130 1.67040   3
   5  13   6 12.5914 2.02920   3
  -7 -13  -6 -0.4835 0.76479   1
  -7  13  -6 -1.7305 0.69938   3
   7  13   6 -0.3151 0.86138   3
  -9 -13  -6 21.4502 2.47482   1
  -9  13  -6 22.5461 2.40977   3
  18 -14  -6 6.62478 1.38500   2
 -18 -14   6 6.80877 1.57894   2
 -18  14   6 2.77366 1.22019   1
 -16 -14   6 12.6789 2.05201   2
  16 -14  -6 11.6989 1.69688   2
 -16  14   6 10.3184 1.84276   1
 -14 -14   6 9.49892 1.74155   2
  14 -14  -6 8.40016 1.45636   2
 -14  14   6 10.4915 1.75675   1
 -12 -14   6 18.1027 2.19045   2
  12 -14  -6 18.6969 2.03613   2
 -12  14   6 20.9852 2.33229   1
  12  14  -6 17.3806 1.76468   3
 -10 -14   6 28.6703 2.36131   2
  10 -14  -6 30.8616 2.16357   2
  10  14  -6 26.8517 1.92134   3
 -10  14   6 28.5858 2.32494   1
 -10  14   6 30.2588 2.34815   3
  -8 -14   6 19.8744 2.26969   2
   8 -14  -6 17.4428 1.90943   2
   8  14  -6 19.4197 1.91568   3
  -8  14   6 19.4627 2.21999   1
  -8  14   6 18.6778 1.90066   3
  -6 -14   6 24.3960 2.05515   2
   6 -14  -6 25.1183 2.50566   1
   6 -14  -6 25.4535 1.93928   2
  -6  14   6 24.9584 2.03553   1
   6  14  -6 25.5842 1.88577   3
  -6  14   6 28.5196 2.12486   3
   4 -14  -6 19.3595 1.90376   2
   4 -14  -6 17.3409 2.07965   1
  -4 -14   6 20.4838 2.11123   2
  -4  14   6 20.5170 2.25452   1
  -4  14   6 19.9197 2.16048   3
   4  14  -6 18.7603 1.86362   3
  -2 -14   6 31.3987 2.15142   2
   2 -14  -6 25.5537 2.07473   1
   2 -14  -6 28.8295 1.97979   2
  -2  14   6 28.2349 2.13053   1
  -2  14   6 29.3397 2.36330   3
   2  14  -6 26.5557 2.00169   3
   0 -14   6 22.5532 1.88440   2
   0 -14  -6 19.4139 1.89174   2
   0 -14  -6 14.7005 1.91074   1
   0  14   6 14.0578 1.88342   1
   0  14  -6 19.8613 1.68903   3
   0  14   6 17.6840 2.20076   3
  -2 -14  -6 10.3458 1.57846   1
  -2 -14  -6 10.9377 1.51514   2
   2  14   6 13.1993 2.04821   3
  -2  14  -6 10.5138 1.60559   3
  -4 -14  -6 12.7144 1.85081   1
   4  14   6 12.0021 2.00522   3
  -4  14  -6 11.8481 1.72257   3
  -6 -14  -6 7.19316 1.51794   1
   6  14   6 5.55933 1.60874   3
  -6  14  -6 7.43531 1.38960   3
 -17 -15   6 0.28482 0.94733   2
  17 -15  -6 1.79979 1.06090   2
 -17  15   6 0.79042 0.94830   1
 -15 -15   6 0.60392 0.96308   2
  15 -15  -6 0.06518 0.80577   2
 -15  15   6 0.63431 0.84619   1
  13 -15  -6 7.16026 1.40079   2
 -13 -15   6 8.59801 1.65972   2
  13  15  -6 5.48488 1.18774   3
 -13  15   6 5.24717 1.44133   1
  11 -15  -6 8.96794 1.43632   2
 -11 -15   6 4.50509 1.38438   2
  11  15  -6 9.14272 1.42331   3
 -11  15   6 6.14831 1.41277   1
   9 -15  -6 10.1918 1.59635   2
  -9 -15   6 11.7631 1.86565   2
  -9  15   6 14.2505 1.76434   3
  -9  15   6 13.3169 1.92667   1
   9  15  -6 12.2515 1.61307   3
  -7 -15   6 1.35274 0.88341   2
   7 -15  -6 0.52927 0.77382   2
  -7  15   6 1.02822 0.78989   3
  -7  15   6 1.13948 0.87125   1
   7  15  -6 0.24641 0.56605   3
   5 -15  -6 0.66530 0.85439   1
   5 -15  -6 1.55533 0.84241   2
  -5 -15   6 0.76438 0.77657   2
  -5  15   6 0.41036 0.80940   1
  -5  15   6 -0.0400 0.70593   3
   5  15  -6 1.07382 0.83294   3
  -3 -15   6 13.7639 1.79943   2
   3 -15  -6 12.8456 1.84118   1
   3 -15  -6 12.6980 1.57328   2
  -3  15   6 13.7558 1.93017   3
   3  15  -6 12.2017 1.64377   3
  -3  15   6 10.6329 1.61928   1
  -1 -15   6 7.04359 1.32792   2
   1 -15  -6 7.16213 1.29371   2
   1 -15  -6 8.34208 1.51273   1
   1  15  -6 7.95671 1.43022   3
  -1  15   6 7.82324 1.61786   3
  -1  15   6 7.60232 1.41534   1
  -1 -15  -6 7.16281 1.30889   2
  -1 -15  -6 4.49838 1.24832   1
   1  15   6 4.37810 1.42382   3
  -1  15  -6 6.13040 1.24255   3
   1  15   6 7.24007 1.45220   1
  -3 -15  -6 1.02914 0.92799   1
  -3  15  -6 0.77855 0.77938   3
   3  15   6 2.20393 1.14754   3
  -5 -15  -6 2.94427 1.12128   1
  -5  15  -6 1.49242 0.94767   3
   5  15   6 0.02845 1.07758   3
 -16  16   6 -0.5051 0.86175   1
  14 -16  -6 0.74902 0.92832   2
 -14 -16   6 1.83502 1.11060   2
 -14  16   6 1.86187 1.12863   1
 -12 -16   6 0.22217 0.95729   2
  12 -16  -6 0.91824 0.77889   2
 -12  16   6 2.30234 1.08967   1
  12  16  -6 1.47960 0.85934   3
 -10 -16   6 5.23853 1.44242   2
  10 -16  -6 3.50651 1.16043   2
  10  16  -6 6.78819 1.27759   3
 -10  16   6 4.10917 1.22986   1
  -8 -16   6 -0.6385 0.75809   2
   8 -16  -6 -0.4178 0.82145   2
  -8  16   6 0.93581 0.85582   1
   8  16  -6 0.27489 0.81726   3
  -8  16   6 1.74141 0.90920   3
  -6 -16   6 13.7978 1.88827   2
   6 -16  -6 14.1346 1.97663   1
   6 -16  -6 10.8209 1.61587   2
  -6  16   6 10.7469 1.73514   1
   6  16  -6 11.3842 1.65928   3
  -6  16   6 13.2514 1.88925   3
  -4 -16   6 0.43777 0.74057   2
   4 -16  -6 1.70154 0.94116   1
   4 -16  -6 0.38068 0.85058   2
  -4  16   6 0.88477 0.78157   1
  -4  16   6 -0.0637 0.76731   3
   4  16  -6 0.61402 0.80690   3
   2 -16  -6 4.10315 1.17856   2
  -2 -16   6 4.58994 1.18776   2
   2 -16  -6 2.22968 1.05095   1
   2  16  -6 6.07716 1.31281   3
  -2  16   6 6.27303 1.34021   1
  -2  16   6 2.51735 1.15937   3
   0 -16  -6 -0.7799 0.69064   2
   0 -16  -6 0.68509 0.92054   1
   0  16   6 1.22100 0.90347   1
   0  16   6 2.54837 1.25592   3
   0  16  -6 1.02758 0.75522   3
  -2 -16  -6 0.64267 1.13686   2
  -2 -16  -6 1.86626 0.98456   1
   2  16   6 -0.1600 0.97003   3
  -2  16  -6 1.38402 0.84468   3
  -4 -16  -6 2.35179 1.13222   1
  13  17  -6 3.27865 1.09689   3
 -13  17   6 1.19425 0.98440   1
 -11 -17   6 1.57066 1.04770   2
  11 -17  -6 3.47184 1.18183   2
 -11  17   6 3.82060 1.25295   1
  11  17  -6 3.25861 1.11518   3
  -9 -17   6 5.71399 1.50241   2
   9 -17  -6 11.6008 1.74779   2
  -9  17   6 8.17212 1.61060   1
  -9  17   6 11.7057 2.01529   3
   9  17  -6 10.9931 1.62669   3
  -7 -17   6 7.25619 1.59961   2
   7 -17  -6 5.77409 1.37079   2
   7 -17  -6 6.59798 1.51117   1
  -7  17   6 8.33842 1.52740   3
   7  17  -6 5.99718 1.35683   3
  -7  17   6 5.48616 1.33316   1
   5 -17  -6 4.22080 1.24782   2
  -5 -17   6 6.25684 1.35998   2
   5 -17  -6 5.28870 1.32768   1
   5  17  -6 8.23839 1.56761   3
  -5  17   6 7.41510 1.54242   3
  -5  17   6 6.07698 1.33801   1
   3 -17  -6 9.48715 1.69325   1
   3 -17  -6 8.06359 1.53844   2
  -3 -17   6 13.0410 1.81294   2
  -3  17   6 11.9496 1.94427   3
  -3  17   6 9.49019 1.66175   1
   3  17  -6 10.0119 1.62082   3
   1 -17  -6 3.29824 1.09324   2
  -1 -17   6 1.75069 0.90235   2
   1 -17  -6 3.05172 1.20978   1
  -1  17   6 1.77960 1.15942   3
  -1  17   6 1.91745 0.98667   1
   1  17  -6 3.93775 1.16289   3
  -1 -17  -6 2.46689 1.09703   2
  -1 -17  -6 2.78733 1.10834   1
   1  17   6 1.57690 1.28517   3
  -8 -18   6 4.50899 1.43718   2
   8 -18  -6 4.02364 1.37666   1
  -8  18   6 4.97869 1.27463   3
  -8  18   6 3.75505 1.26216   1
   8  18  -6 2.44848 1.16702   3
   6 -18  -6 3.89026 1.27649   2
  -6 -18   6 5.50434 1.43573   2
   6 -18  -6 1.88262 1.12585   1
   6  18  -6 1.32338 1.11244   3
  -6  18   6 2.02237 1.16771   3
  -6  18   6 1.51853 1.02186   1
  -4 -18   6 4.19322 1.23927   2
   4 -18  -6 3.53602 1.22229   1
   4 -18  -6 5.22850 1.36843   2
  -4  18   6 3.44879 1.23764   1
  -4  18   6 4.58603 1.35158   3
   4  18  -6 3.06094 1.04936   3
  26   0  -7 0.54680 0.91494   2
 -26   0   7 -0.2973 0.75665   1
 -26   0   7 -0.0810 0.71884   2
  24   0  -7 0.12094 0.77917   2
 -24   0   7 0.10177 0.70808   2
 -24   0   7 0.09357 0.75865   1
 -22   0   7 1.54489 0.93979   2
  22   0  -7 -0.5004 0.70552   2
 -22   0   7 -0.2846 0.63811   1
 -20   0   7 0.48357 0.67195   1
 -20   0   7 0.37303 0.75495   2
  20   0  -7 0.34980 0.72366   2
 -18   0   7 1.00471 0.64561   1
 -18   0   7 -0.5218 0.61966   2
 -16   0   7 0.02777 0.54819   1
 -16   0   7 0.39282 0.69039   2
 -14   0   7 -0.1575 0.50224   1
 -14   0   7 0.57285 0.64306   2
 -12   0   7 -0.8448 0.45110   2
 -12   0   7 -0.2496 0.43167   1
  10   0  -7 0.16136 0.30393   3
 -10   0   7 -0.4994 0.32403   1
 -10   0   7 1.08603 0.58887   2
 -10   0   7 -0.2529 0.31950   3
  -8   0   7 0.03972 0.36724   3
   8   0  -7 0.21482 0.35007   3
  -8   0   7 0.26562 0.48978   2
  -8   0   7 -0.4672 0.30937   1
  -6   0   7 0.03056 0.36732   1
  -6   0   7 -0.2467 0.39585   3
  -6   0   7 -0.1797 0.37640   2
   6   0  -7 0.47996 0.41702   3
   6   0  -7 -0.3675 0.35033   1
   4   0  -7 -0.2012 0.39227   1
   4   0  -7 -0.2203 0.27174   2
  -4   0   7 -0.6652 0.34793   1
  -4   0   7 -0.3026 0.40547   3
   4   0  -7 -0.1093 0.35445   3
  -4   0   7 -0.0556 0.37938   2
  -2   0   7 -0.6680 0.43322   3
   2   0  -7 -0.1416 0.26673   2
   2   0  -7 -0.7910 0.37184   3
   2   0  -7 -0.0979 0.39292   1
  -2   0   7 0.04575 0.39566   1
  -2   0   7 0.30930 0.36879   2
   0   0  -7 -0.0114 0.47920   1
   0   0  -7 -0.8444 0.47280   3
   0   0   7 0.26195 0.62495   3
  -2   0  -7 -0.6320 0.37596   1
   2   0   7 0.39788 0.73441   3
  -2   0  -7 -0.3439 0.59815   3
  -4   0  -7 -0.5712 0.58672   3
   4   0   7 -0.3150 0.68896   3
  -4   0  -7 0.22990 0.51511   1
   6   0   7 -0.4581 0.75746   3
  -6   0  -7 -0.2329 0.74864   3
  -6   0  -7 -0.0032 0.55166   1
  -8   0  -7 -0.2522 0.86319   3
  -8   0  -7 0.69825 0.78772   1
   8   0   7 0.38968 0.97124   3
 -10   0  -7 0.68811 0.98627   3
 -10   0  -7 -1.1844 0.54448   1
  10   0   7 -0.1008 0.97166   3
 -12   0  -7 0.17802 0.93684   3
  12   0   7 -0.7924 0.92478   3
 -12   0  -7 0.27994 0.80002   1
 -27  -1   7 0.66604 0.86600   2
 -27  -1   7 -0.6050 0.77315   1
  27  -1  -7 -0.1497 0.78036   2
 -27   1   7 0.44608 0.90139   2
  27   1  -7 0.22659 0.78073   2
 -27   1   7 0.13515 0.82477   1
 -25  -1   7 5.92228 1.39023   2
  25  -1  -7 7.54390 1.43256   2
 -25  -1   7 6.22406 1.41017   1
 -25   1   7 5.68537 1.42986   1
  25   1  -7 7.72391 1.51151   2
 -25   1   7 3.70893 1.18326   2
 -23  -1   7 3.60740 1.20372   2
 -23  -1   7 5.36357 1.28401   1
  23  -1  -7 6.06001 1.37371   2
 -23   1   7 5.66680 1.34527   1
  23   1  -7 4.67098 1.29160   2
 -23   1   7 3.20599 1.15628   2
 -21  -1   7 1.35835 0.85719   2
 -21  -1   7 -0.0817 0.58574   1
  21  -1  -7 0.53511 0.76172   2
 -21   1   7 0.85875 0.82774   2
 -21   1   7 -0.3632 0.67932   1
 -19  -1   7 0.85728 0.75787   2
  19  -1  -7 -0.4159 0.41978   2
 -19  -1   7 0.21241 0.67898   1
 -19   1   7 0.59812 0.70908   1
 -19   1   7 0.91644 0.64587   2
 -17  -1   7 27.7792 2.07815   2
  17  -1  -7 36.4500 2.27804   2
 -17  -1   7 32.3316 1.97716   1
 -17   1   7 33.5746 2.20172   2
 -17   1   7 29.2133 1.97674   1
 -15  -1   7 79.1910 3.30600   2
 -15  -1   7 77.9381 3.00568   1
  15  -1  -7 84.3717 3.40155   2
 -15   1   7 82.8431 3.22210   1
 -15   1   7 79.0944 3.33010   2
  13  -1  -7 -0.6320 0.55173   2
 -13  -1   7 1.05876 0.61319   2
 -13  -1   7 -0.2280 0.39617   1
 -13   1   7 0.22095 0.66075   2
 -13   1   7 -0.8355 0.42617   1
  11  -1  -7 1.46376 0.41546   3
  11  -1  -7 1.61537 0.68510   2
 -11  -1   7 2.13370 0.62970   1
 -11  -1   7 0.32441 0.58179   2
  11   1  -7 2.35351 0.45210   3
 -11   1   7 3.29704 0.79455   1
 -11   1   7 0.59031 0.58098   2
   9  -1  -7 5.95154 0.78915   3
  -9  -1   7 5.56154 1.00569   2
  -9  -1   7 6.32470 0.83981   3
  -9  -1   7 5.58986 0.89419   1
   9  -1  -7 8.14990 1.10457   2
  -9   1   7 6.71666 0.88591   3
   9   1  -7 5.64308 0.73817   3
  -9   1   7 5.04804 0.91469   2
  -9   1   7 4.63190 0.84331   1
   7  -1  -7 -0.1524 0.38076   2
  -7  -1   7 0.04180 0.43509   2
  -7  -1   7 0.23602 0.40488   3
  -7  -1   7 -0.4077 0.33308   1
   7  -1  -7 -0.0376 0.39872   3
  -7   1   7 0.63654 0.45542   2
   7   1  -7 0.10877 0.38139   3
  -7   1   7 0.25495 0.41981   3
  -7   1   7 0.42518 0.44613   1
   5  -1  -7 6.74681 0.96775   1
  -5  -1   7 5.51423 0.94245   3
  -5  -1   7 6.14652 0.83540   1
   5  -1  -7 6.18920 0.87815   2
  -5  -1   7 5.31078 0.86470   2
  -5   1   7 7.86498 1.05521   3
  -5   1   7 6.50175 0.97528   1
   5   1  -7 6.61724 0.94496   3
  -5   1   7 7.01253 0.90261   2
   5   1  -7 6.63036 0.89308   1
  -3  -1   7 1.48384 0.66329   3
   3  -1  -7 2.34604 0.66941   1
   3  -1  -7 1.72630 0.51513   2
  -3  -1   7 1.54092 0.50887   1
  -3  -1   7 1.89291 0.56644   2
   3   1  -7 0.77561 0.55802   3
  -3   1   7 2.08442 0.63229   1
  -3   1   7 2.42512 0.69244   3
   3   1  -7 1.99445 0.56628   1
  -3   1   7 1.58452 0.56074   2
  -1  -1   7 0.09839 0.60753   3
   1  -1  -7 -0.0743 0.30015   2
  -1  -1   7 0.84813 0.43274   2
   1  -1  -7 -0.2539 0.42795   1
   1   1  -7 0.52530 0.37509   2
  -1   1   7 -0.2202 0.56837   3
  -1   1   7 0.59114 0.50515   1
  -1   1   7 -0.0074 0.33170   2
   1   1  -7 0.05440 0.56649   3
   1   1  -7 -0.3697 0.32823   1
   1  -1   7 84.5456 3.56256   3
  -1  -1  -7 87.4532 3.16762   1
  -1   1  -7 86.5139 2.97666   1
   1   1   7 86.6189 3.58738   3
  -1   1  -7 82.8136 3.36045   3
   3  -1   7 31.4505 2.18060   3
  -3  -1  -7 34.3540 1.94711   1
  -3   1  -7 38.3673 2.33204   3
   3   1   7 29.4349 2.11887   3
  -3   1  -7 31.7589 1.79205   1
  -5  -1  -7 1.47877 0.72266   1
   5  -1   7 -0.0518 0.58704   3
  -5   1  -7 0.81967 0.58898   1
   5   1   7 1.02017 0.85464   3
  -5   1  -7 1.58220 0.75013   3
  -7  -1  -7 -0.5808 0.60153   1
  -7  -1  -7 1.64873 1.03960   3
   7  -1   7 -0.2808 0.59738   3
  -7   1  -7 1.27339 0.77137   3
  -7   1  -7 0.30699 0.59030   1
   7   1   7 0.35517 0.71295   3
  -9  -1  -7 3.89220 1.20768   3
   9  -1   7 5.51616 1.49505   3
  -9  -1  -7 1.71862 0.88790   1
  -9   1  -7 5.39229 1.37855   3
   9   1   7 4.23922 1.29615   3
  -9   1  -7 2.34262 0.98119   1
  11  -1   7 4.47574 1.47891   3
 -11  -1  -7 5.51252 1.21450   1
 -11  -1  -7 4.02831 1.38567   3
 -11   1  -7 6.01432 1.60790   3
  11   1   7 3.84437 1.39916   3
 -11   1  -7 5.89256 1.22379   1
 -13  -1  -7 0.30177 0.98092   3
 -13  -1  -7 -0.4201 0.87730   1
  13  -1   7 0.69740 1.13560   3
 -13   1  -7 0.19191 0.98005   3
 -13   1  -7 0.27142 0.79733   1
  13   1   7 0.17985 1.04580   3
 -26  -2   7 -0.0579 0.77918   1
  26  -2  -7 -0.8503 0.82691   2
 -26  -2   7 -0.2625 0.81666   2
  26   2  -7 -0.1451 0.76584   2
 -26   2   7 -0.4956 0.75262   2
 -26   2   7 -0.7553 0.72673   1
 -24  -2   7 17.8744 2.08740   1
 -24  -2   7 22.6899 2.43195   2
  24  -2  -7 22.4167 2.33449   2
 -24   2   7 22.1213 2.32279   2
 -24   2   7 22.1074 2.41800   1
  22  -2  -7 1.86687 0.97934   2
 -22  -2   7 3.14694 1.03844   1
 -22  -2   7 2.00648 1.01108   2
 -22   2   7 4.31835 1.21108   1
 -22   2   7 1.53394 0.90261   2
  20  -2  -7 2.72198 0.98428   2
 -20  -2   7 4.39546 1.03428   1
 -20  -2   7 5.62495 1.22661   2
 -20   2   7 3.40966 0.91608   1
 -20   2   7 4.26194 1.14695   2
 -18  -2   7 0.38416 0.63889   1
  18  -2  -7 0.78379 0.72733   2
 -18  -2   7 -0.1762 0.72050   2
 -18   2   7 3.01514 0.91256   2
 -18   2   7 0.01721 0.57606   1
  16  -2  -7 6.32213 1.20930   2
 -16  -2   7 4.83161 0.92443   1
 -16  -2   7 6.30362 1.22538   2
 -16   2   7 4.55544 1.07059   1
 -16   2   7 7.89186 1.25835   2
 -14  -2   7 1.73508 0.80582   2
  14  -2  -7 1.90170 0.69054   2
 -14  -2   7 2.46951 0.65677   1
 -14   2   7 0.78786 0.54749   1
 -14   2   7 1.51649 0.76145   2
 -12  -2   7 42.9668 1.95595   1
 -12  -2   7 47.7872 2.39678   2
  12  -2  -7 42.5151 2.18823   2
 -12   2   7 43.7334 2.19476   2
 -12   2   7 43.7738 2.24564   1
 -10  -2   7 13.0121 1.08048   1
  10  -2  -7 16.4554 1.59027   2
 -10  -2   7 12.0015 1.40267   2
  10  -2  -7 14.6994 0.96640   3
 -10   2   7 12.8843 1.40637   1
 -10   2   7 11.6680 0.94227   3
  10   2  -7 12.8434 0.89510   3
 -10   2   7 15.4133 1.29643   2
  -8  -2   7 22.7631 1.36840   3
  -8  -2   7 21.4891 1.26429   1
   8  -2  -7 21.5140 1.44978   2
  -8  -2   7 25.3435 1.59599   2
  -8   2   7 25.4551 1.58986   1
  -8   2   7 26.0398 1.45887   3
  -8   2   7 22.4336 1.48812   2
   8   2  -7 23.5078 1.31556   3
   6  -2  -7 18.5053 1.28817   2
  -6  -2   7 19.7613 1.37644   2
  -6  -2   7 21.7405 1.23406   1
  -6  -2   7 21.3892 1.42814   3
  -6   2   7 21.8385 1.47596   1
   6   2  -7 23.8607 1.41620   3
   6   2  -7 24.3168 1.32931   1
  -6   2   7 22.5820 1.40729   2
  -6   2   7 22.5433 1.45719   3
  -4  -2   7 13.3927 1.41056   3
  -4  -2   7 14.3385 1.11992   2
   4  -2  -7 12.8018 1.36458   1
  -4  -2   7 12.0310 0.97757   1
   4  -2  -7 12.8431 1.02583   2
   4   2  -7 14.5972 1.06755   1
   4   2  -7 12.7482 1.34513   3
  -4   2   7 16.9481 1.31246   1
  -4   2   7 16.7421 1.35605   3
  -4   2   7 14.2616 1.05984   2
   2  -2  -7 43.6813 2.15304   1
  -2  -2   7 45.8494 2.35877   3
  -2  -2   7 45.5148 1.89383   2
   2  -2  -7 46.5862 1.83792   2
   2   2  -7 45.2151 2.25935   3
   2   2  -7 47.5216 1.92364   1
  -2   2   7 47.7669 1.83320   2
  -2   2   7 45.7652 2.31090   3
  -2   2   7 41.8630 2.08837   1
   0  -2   7 1.35047 0.80322   3
   0  -2  -7 1.30199 0.64702   1
   0   2   7 1.02204 0.62311   1
   0   2   7 0.94394 0.74676   3
   0   2  -7 1.84162 0.82418   3
   0   2  -7 2.54975 0.65904   1
  -2  -2  -7 4.79946 0.99066   1
   2  -2   7 5.88436 1.22955   3
  -2   2  -7 5.07522 1.16024   3
   2   2   7 6.17193 1.25549   3
  -2   2  -7 6.12584 0.90818   1
  -4  -2  -7 0.31598 0.61739   1
   4  -2   7 1.97135 0.94178   3
  -4   2  -7 -1.1426 0.53937   3
   4   2   7 -0.2596 0.55155   3
  -4   2  -7 -0.3083 0.41145   1
   6  -2   7 2.76272 1.10721   3
  -6  -2  -7 3.17714 0.95670   1
  -6   2  -7 2.97502 1.05130   3
  -6   2  -7 4.26285 0.89910   1
   6   2   7 5.16055 1.28798   3
   8  -2   7 4.11742 1.35671   3
  -8  -2  -7 3.06429 0.94188   1
  -8   2  -7 2.63873 0.89085   1
  -8   2  -7 4.49849 1.36422   3
   8   2   7 3.77278 1.29858   3
 -10  -2  -7 17.7180 2.27226   3
  10  -2   7 24.9562 2.77747   3
 -10  -2  -7 24.4769 2.03662   1
 -10   2  -7 24.4927 1.85366   1
 -10   2  -7 24.2414 2.61619   3
  10   2   7 23.7378 2.68291   3
  12  -2   7 0.10646 1.03998   3
 -12  -2  -7 0.09596 0.89289   3
 -12  -2  -7 1.22360 0.91662   1
  12   2   7 -1.9005 0.83802   3
 -12   2  -7 -0.2336 0.73818   1
 -12   2  -7 -1.3345 0.73207   3
  27  -3  -7 0.47434 0.80644   2
 -27  -3   7 -0.6557 1.00926   2
 -27  -3   7 -0.0551 0.71539   1
  27   3  -7 -1.6170 0.65950   2
 -27   3   7 0.98228 0.98059   1
 -27   3   7 0.15256 0.84914   2
  25  -3  -7 2.26985 1.01982   2
 -25  -3   7 1.90022 0.90024   1
 -25  -3   7 -1.7095 0.60830   2
 -25   3   7 -0.6076 0.80834   1
 -25   3   7 0.62946 0.86484   2
 -23  -3   7 0.04794 0.80026   2
 -23  -3   7 0.88258 0.75462   1
  23  -3  -7 1.24813 0.90941   2
 -23   3   7 0.26779 0.81691   2
 -23   3   7 1.38249 0.92840   1
 -21  -3   7 -0.8237 0.69002   2
 -21  -3   7 1.20920 0.73274   1
  21  -3  -7 1.35769 0.92862   2
 -21   3   7 1.17367 0.88373   2
 -21   3   7 0.66679 0.81776   1
 -19  -3   7 0.89077 0.81647   2
 -19  -3   7 2.60266 0.80808   1
  19  -3  -7 2.47587 0.85723   2
 -19   3   7 1.89709 0.88814   1
 -19   3   7 3.19976 0.91978   2
 -17  -3   7 20.6687 1.74610   2
  17  -3  -7 19.2880 1.63012   2
 -17  -3   7 19.9089 1.47162   1
 -17   3   7 23.2927 1.87004   1
 -17   3   7 22.3938 1.72435   2
 -15  -3   7 133.513 3.99400   1
  15  -3  -7 136.362 4.51442   2
 -15  -3   7 126.180 4.48705   2
 -15   3   7 132.027 4.48248   1
 -15   3   7 135.988 4.50337   2
 -13  -3   7 15.6752 1.16500   1
 -13  -3   7 17.8340 1.81681   2
  13  -3  -7 15.0927 1.58355   2
 -13   3   7 18.6440 1.47793   1
 -13   3   7 16.5864 1.66204   2
 -11  -3   7 16.5985 1.15321   1
  11  -3  -7 17.3784 1.43229   2
 -11  -3   7 16.3379 1.67231   2
 -11   3   7 16.6020 1.44043   1
  11   3  -7 15.8566 0.95438   3
 -11   3   7 20.4128 1.52520   2
  -9  -3   7 23.9178 1.30178   1
   9  -3  -7 24.9447 1.59356   2
  -9  -3   7 25.6887 1.67813   2
   9   3  -7 23.0003 1.26571   3
  -9   3   7 24.8945 1.59922   2
  -9   3   7 20.4892 1.56834   1
  -9   3   7 23.2537 1.36648   3
   7  -3  -7 -0.3097 0.39571   2
  -7  -3   7 -0.5378 0.25146   1
  -7  -3   7 -0.2993 0.38560   2
   7   3  -7 -0.1244 0.34068   3
  -7   3   7 -0.4522 0.44508   1
  -7   3   7 0.18289 0.43229   2
   7   3  -7 0.24268 0.37465   1
  -7   3   7 0.16656 0.40871   3
  -5  -3   7 26.1058 1.28420   1
   5  -3  -7 25.5102 1.69699   1
  -5  -3   7 25.7962 1.53209   2
   5  -3  -7 23.1661 1.39843   2
  -5  -3   7 22.0067 1.52942   3
  -5   3   7 26.8605 1.62180   1
   5   3  -7 23.7465 1.49090   3
  -5   3   7 24.4249 1.43212   2
  -5   3   7 20.5223 1.48950   3
   5   3  -7 22.4431 1.22807   1
   3  -3  -7 16.4784 1.40561   1
  -3  -3   7 17.0591 1.65603   3
   3  -3  -7 16.9022 1.12727   2
  -3  -3   7 16.5943 1.21545   2
  -3   3   7 17.0676 1.37235   1
   3   3  -7 17.8531 1.39485   3
   3   3  -7 17.1864 1.09497   1
  -3   3   7 17.4948 1.13456   2
  -3   3   7 13.6366 1.50869   3
  -1  -3   7 17.8178 1.80798   3
   1  -3  -7 19.4192 1.52801   1
  -1  -3   7 15.0669 1.10239   2
   1  -3  -7 18.1598 1.10529   2
  -1   3   7 16.0958 1.39908   1
  -1   3   7 18.1905 1.53005   3
   1   3  -7 16.0825 1.12041   1
   1   3  -7 13.8057 1.54360   3
   1  -3   7 131.503 4.64960   3
  -1  -3  -7 128.089 4.23632   1
   1   3   7 130.774 4.64046   3
  -1   3  -7 144.395 4.65752   3
  -1   3  -7 137.484 3.81741   1
   3  -3   7 24.5661 2.03095   3
  -3  -3  -7 21.5027 1.68939   1
  -3   3  -7 22.8644 1.45111   1
   3   3   7 21.9357 2.21739   3
  -3   3  -7 19.4057 1.99427   3
  -5  -3  -7 1.84288 0.84404   1
   5  -3   7 1.26948 0.93832   3
  -5   3  -7 2.41673 0.75444   1
   5   3   7 0.98193 0.87121   3
  -5   3  -7 1.68960 0.89435   3
  -7  -3  -7 0.74830 0.71527   1
   7  -3   7 2.70818 1.18174   3
   7   3   7 1.05585 0.98803   3
  -7   3  -7 0.55215 0.58083   1
  -7   3  -7 3.06291 1.17464   3
   9  -3   7 1.87651 1.14587   3
  -9  -3  -7 0.65480 0.80787   1
   9   3   7 0.46690 0.80342   3
  -9   3  -7 -0.4624 0.64309   1
  -9   3  -7 2.69481 1.12540   3
 -11  -3  -7 -1.0304 0.71408   1
  11  -3   7 0.99318 0.87594   3
  11   3   7 3.05794 1.33172   3
 -11   3  -7 1.68229 0.90452   3
 -11   3  -7 0.42691 0.76143   1
 -13  -3  -7 -0.5355 0.93688   3
 -13  -3  -7 -1.4946 0.62459   1
  13  -3   7 -0.0183 1.05674   3
 -13   3  -7 0.46112 0.93295   3
  13   3   7 -1.5054 0.84449   3
 -13   3  -7 -0.1534 0.78517   1
  26  -4  -7 0.42100 0.87857   2
 -26  -4   7 -1.5528 0.72024   2
 -26   4   7 -0.2024 0.76590   2
 -26   4   7 0.58841 0.97490   1
 -24  -4   7 4.58909 1.28763   2
  24  -4  -7 5.65124 1.35250   2
 -24   4   7 5.86857 1.27766   2
 -24   4   7 4.73474 1.39837   1
 -22  -4   7 1.33913 0.85127   1
 -22  -4   7 0.29418 0.82354   2
  22  -4  -7 1.01268 0.81869   2
 -22   4   7 1.39056 0.86558   2
 -22   4   7 1.37127 0.98301   1
  20  -4  -7 10.5504 1.61224   2
 -20  -4   7 7.94063 1.49848   2
 -20  -4   7 9.33033 1.32700   1
 -20   4   7 8.10935 1.39095   2
 -20   4   7 10.4773 1.66867   1
  18  -4  -7 7.18086 1.32903   2
 -18  -4   7 7.60770 1.13290   1
 -18  -4   7 5.74449 1.27478   2
 -18   4   7 7.59613 1.30370   2
 -18   4   7 10.6710 1.56301   1
 -16  -4   7 5.59806 1.20335   2
  16  -4  -7 8.71175 1.32593   2
 -16  -4   7 7.17471 1.00669   1
 -16   4   7 7.41711 1.30039   1
 -16   4   7 7.33071 1.20387   2
 -14  -4   7 14.2168 1.13354   1
 -14  -4   7 13.2431 1.63825   2
  14  -4  -7 15.4324 1.64287   2
 -14   4   7 12.1494 1.44121   2
 -14   4   7 13.2957 1.63049   1
  12  -4  -7 0.60876 0.62876   2
 -12  -4   7 0.18820 0.42064   2
 -12  -4   7 -0.0386 0.38036   1
 -12   4   7 0.01148 0.54264   1
  12   4  -7 -0.2522 0.33807   3
 -12   4   7 0.39746 0.58326   2
 -10  -4   7 10.5678 1.31413   2
  10  -4  -7 11.5136 1.29326   2
 -10  -4   7 11.6406 0.91502   1
 -10   4   7 12.2690 1.49942   1
  10   4  -7 12.1747 0.92780   3
 -10   4   7 11.6059 1.32674   2
 -10   4   7 12.0541 0.99355   3
  -8  -4   7 22.5010 1.29511   1
   8  -4  -7 21.5090 1.48847   2
  -8  -4   7 22.6003 1.57589   2
  -8   4   7 22.1318 1.57077   1
  -8   4   7 22.2398 1.46841   2
  -8   4   7 24.1075 1.43382   3
   8   4  -7 23.2636 1.35480   3
   6  -4  -7 20.9602 1.38903   2
  -6  -4   7 23.6654 1.29081   1
  -6  -4   7 22.7895 1.51188   2
  -6   4   7 23.6282 1.66550   1
   6   4  -7 21.0633 1.37184   3
  -6   4   7 24.3934 1.55800   3
   6   4  -7 23.3256 1.16603   1
  -6   4   7 21.0581 1.37931   2
   4  -4  -7 9.20090 1.02719   2
   4  -4  -7 12.7238 1.48498   1
  -4  -4   7 10.7910 1.18103   2
  -4  -4   7 12.7952 1.43733   3
  -4   4   7 11.5178 1.35550   3
   4   4  -7 12.2488 1.33263   3
  -4   4   7 12.1411 1.40019   1
   4   4  -7 11.3541 0.84367   1
   2  -4  -7 0.83394 0.56890   1
  -2  -4   7 0.42327 0.40007   2
  -2  -4   7 1.16683 0.70076   3
   2  -4  -7 0.15073 0.35729   2
  -2   4   7 -0.2966 0.54696   3
  -2   4   7 0.05870 0.40218   1
   2   4  -7 0.57223 0.58492   3
   2   4  -7 0.28078 0.35630   1
   0  -4  -7 14.3313 1.58027   1
   0  -4   7 13.9819 1.69462   3
   0   4  -7 13.9799 1.58403   3
   0   4   7 13.9326 1.54477   1
   0   4   7 13.0332 1.65192   3
   0   4  -7 13.7292 1.02920   1
   2  -4   7 4.95136 1.21711   3
  -2  -4  -7 9.55991 1.33634   1
  -2   4  -7 8.81248 0.98631   1
  -2   4  -7 5.51039 1.19026   3
   2   4   7 6.59824 1.31354   3
   4  -4   7 9.15286 1.57477   3
  -4  -4  -7 8.23412 1.23474   1
  -4   4  -7 8.03650 1.38320   3
   4   4   7 5.76130 1.34587   3
  -4   4  -7 7.46315 0.96987   1
   6  -4   7 7.37452 1.53447   3
  -6  -4  -7 9.74259 1.44876   1
   6   4   7 10.1022 1.69222   3
  -6   4  -7 9.48789 1.15508   1
  -6   4  -7 7.56023 1.48022   3
   8  -4   7 1.96292 1.15829   3
  -8  -4  -7 -0.1192 0.51361   1
  -8   4  -7 0.88026 0.67922   1
  -8   4  -7 -0.3194 0.79577   3
   8   4   7 0.82281 0.91899   3
 -10  -4  -7 4.50565 1.22159   1
  10  -4   7 6.48286 1.67412   3
  10   4   7 3.54775 1.41018   3
[truncated: 131,776 more chars]
