# Supplementary material for: (E)-2-(2-Hy­droxy-3-methyl­benzyl­idene)-N-methyl­hydrazine-1-carbo­thio­amide: supra­molecular assemblies in two-dimensions mediated by N—H⋯S and C—H⋯π inter­actions
Source: Acta Crystallogr E Crystallogr Commun. 2019 Apr 5;75(Pt 5):571–5. doi: 10.1107/S2056989019004444 (PMC6505611; doi:10.1107/S2056989019004444)
Supplement: Supplementary file 2 [file e-75-00571-Isup2.hkl]

data_I                                                                          
_shelx_title ' mo_al1_0m in Iba2 (RT)'                                          
_shelx_refln_list_code          4                                               
_shelx_F_calc_maximum      304.30                                               
_exptl_crystal_F_000       944.00                                               
_reflns_d_resolution_high  0.7089                                               
                                                                                
loop_                                                                           
 _space_group_symop_operation_xyz                                               
 'x, y, z'                                                                      
 '-x, -y, z'                                                                    
 'x+1/2, -y+1/2, z'                                                             
 '-x+1/2, y+1/2, z'                                                             
 'x+1/2, y+1/2, z+1/2'                                                          
 '-x+1/2, -y+1/2, z+1/2'                                                        
 'x+1, -y+1, z+1/2'                                                             
 '-x+1, y+1, z+1/2'                                                             
                                                                                
_cell_length_a    14.6474                                                       
_cell_length_b    17.5216                                                       
_cell_length_c     8.9048                                                       
_cell_angle_alpha  90.000                                                       
_cell_angle_beta   90.000                                                       
_cell_angle_gamma  90.000                                                       
                                                                                
_shelx_F_squared_multiplier     1.000                                           
                                                                                
loop_                                                                           
 _refln_index_h                                                                 
 _refln_index_k                                                                 
 _refln_index_l                                                                 
 _refln_F_squared_calc                                                          
 _refln_F_squared_meas                                                          
 _refln_F_squared_sigma                                                         
 _refln_observed_status                                                         
   0   0 -12         19.27         20.20        10.11 o                         
   2   0 -12          3.42          6.61         5.49 o                         
   4   0 -12         24.02         25.25         9.89 o                         
   6   0 -12         51.96         60.72        13.91 o                         
   1   1 -12         12.24          6.28         5.46 o                         
   3   1 -12         12.96         13.23         4.33 o                         
   5   1 -12          1.90          3.99         4.88 o                         
   0   2 -12         22.22         29.70        10.23 o                         
   2   2 -12         35.03         34.71         7.71 o                         
   4   2 -12         79.02         78.94         7.58 o                         
   1   3 -12          7.46         -1.45         5.27 o                         
   3   3 -12         50.49         53.08         6.19 o                         
   5   3 -12         19.14         19.83         5.91 o                         
   0   4 -12         69.21         75.05        14.59 o                         
   2   4 -12         55.54         36.89        11.26 o                         
   4   4 -12         25.70         24.07         8.71 o                         
   1   5 -12         18.34         19.90         7.11 o                         
   3   5 -12         77.84         83.40         9.01 o                         
   0   6 -12         69.62         71.30        10.27 o                         
   2   6 -12          6.59          8.29         4.30 o                         
   1   7 -12         92.29         84.78         7.85 o                         
   2   1 -11         43.65         46.28         4.37 o                         
   4   1 -11         66.97         67.27         5.66 o                         
   6   1 -11          3.44         -0.85         3.77 o                         
   8   1 -11          3.24         -2.52         4.26 o                         
   1   2 -11          4.08          6.87         5.22 o                         
   3   2 -11         86.92         89.84         6.89 o                         
   5   2 -11         57.00         60.53         8.08 o                         
   7   2 -11         15.03          6.28         5.01 o                         
   9   2 -11         27.10         33.12         6.60 o                         
   2   3 -11         16.27         14.72         3.73 o                         
   4   3 -11         41.51         37.26         5.97 o                         
   6   3 -11         25.25         26.98         6.82 o                         
   8   3 -11         32.77         16.04         6.88 o                         
   1   4 -11         16.17         12.27         4.14 o                         
   3   4 -11         23.58         25.62         4.23 o                         
   5   4 -11         12.73         13.72         3.88 o                         
   7   4 -11         23.80         28.21         6.15 o                         
   9   4 -11          7.37         -3.50         4.55 o                         
   2   5 -11          0.69          1.69         2.72 o                         
   4   5 -11          4.51          2.08         3.25 o                         
   6   5 -11         27.38         24.93         4.87 o                         
   8   5 -11         15.64          7.88         3.99 o                         
   1   6 -11         13.84         20.93         4.67 o                         
   3   6 -11          1.40          2.91         2.90 o                         
   5   6 -11         10.63         14.42         4.25 o                         
   7   6 -11         40.01         46.69         6.22 o                         
   2   7 -11         11.20          9.59         3.82 o                         
   4   7 -11         28.58         19.66         4.74 o                         
   6   7 -11          2.40         -3.76         4.13 o                         
   8   7 -11          7.16          5.09         4.29 o                         
   1   8 -11          6.05          9.44         4.30 o                         
   3   8 -11          1.25         -3.17         3.17 o                         
   5   8 -11          7.99          1.51         3.81 o                         
   7   8 -11         12.59         15.93         5.93 o                         
   2   9 -11         15.11         13.93         5.17 o                         
   4   9 -11          2.85         -1.96         3.84 o                         
   6   9 -11          8.16          4.43         5.39 o                         
   1  10 -11         13.84         16.08         4.65 o                         
   3  10 -11         11.07         10.76         4.07 o                         
   5  10 -11         15.77         13.32         6.45 o                         
   2  11 -11         27.31         23.09         5.64 o                         
   0   0 -10        187.30        200.08        11.51 o                         
   2   0 -10        392.78        438.37        16.10 o                         
   4   0 -10        131.08        132.58         9.71 o                         
   6   0 -10         46.46         39.48         7.58 o                         
   8   0 -10         10.99          9.50         5.64 o                         
  10   0 -10         13.63         12.64         5.81 o                         
  12   0 -10         13.30         16.11         6.80 o                         
   1   1 -10         18.61         16.62         2.74 o                         
   3   1 -10        486.88        507.47        10.39 o                         
   5   1 -10         23.62         23.18         4.49 o                         
   7   1 -10         94.70         97.59         7.58 o                         
   9   1 -10         27.02         14.80         4.12 o                         
  11   1 -10          6.70          2.59         5.22 o                         
   0   2 -10        177.72        171.69         6.85 o                         
   2   2 -10          7.97          6.41         2.35 o                         
   4   2 -10        260.57        274.66         7.96 o                         
   6   2 -10         97.72         96.64         6.46 o                         
   8   2 -10         42.28         45.35         5.80 o                         
  10   2 -10         44.63         52.87        12.01 o                         
  12   2 -10         12.53          0.51        13.52 o                         
   1   3 -10        208.64        206.95         6.38 o                         
   3   3 -10          3.35          1.96         2.35 o                         
   5   3 -10         62.86         61.50         5.39 o                         
   7   3 -10        249.89        274.84        11.80 o                         
   9   3 -10         16.52         20.75         4.70 o                         
  11   3 -10         90.07        100.89         9.91 o                         
   0   4 -10        421.07        446.94        15.12 o                         
   2   4 -10          1.57          2.31         2.71 o                         
   4   4 -10         48.61         51.30         5.11 o                         
   6   4 -10         96.19         87.14         8.12 o                         
   8   4 -10        155.95        171.28        10.06 o                         
  10   4 -10         87.64         76.74         7.44 o                         
  12   4 -10          0.38         -1.77         5.62 o                         
   1   5 -10        260.95        289.80         8.22 o                         
   3   5 -10         75.10         67.28         5.15 o                         
   5   5 -10         55.57         61.59         5.96 o                         
   7   5 -10         94.65         91.63         7.67 o                         
   9   5 -10         54.69         60.32         6.55 o                         
  11   5 -10         65.80         70.72         8.73 o                         
   0   6 -10         26.04         26.29         5.64 o                         
   2   6 -10         26.62         27.54         3.78 o                         
   4   6 -10        190.45        206.92         9.06 o                         
   6   6 -10          3.77          0.64         3.66 o                         
   8   6 -10         35.95         38.54         5.71 o                         
  10   6 -10        189.56        184.40        11.02 o                         
   1   7 -10         27.35         18.46         3.82 o                         
   3   7 -10        188.36        204.15         9.03 o                         
   5   7 -10         22.25         22.12         4.18 o                         
   7   7 -10         62.00         58.43         6.56 o                         
   9   7 -10         16.01         19.35         5.10 o                         
  11   7 -10         84.50        107.00        18.17 o                         
   0   8 -10        223.76        231.19        12.31 o                         
   2   8 -10         42.88         32.52         5.25 o                         
   4   8 -10        122.30        135.27         8.00 o                         
   6   8 -10         66.31         62.63         5.87 o                         
   8   8 -10         29.20         27.69         5.59 o                         
  10   8 -10         30.23         39.67         6.03 o                         
   1   9 -10         58.29         55.48         5.57 o                         
   3   9 -10        113.44        109.05         7.59 o                         
   5   9 -10         16.22         18.57         4.70 o                         
   7   9 -10         89.98         92.63         9.58 o                         
   9   9 -10         17.46         20.59         6.29 o                         
   0  10 -10        263.79        304.56        18.01 o                         
   2  10 -10         21.38         16.90         4.30 o                         
   4  10 -10         30.14         30.77         4.62 o                         
   6  10 -10        116.34         96.94         7.98 o                         
   8  10 -10         26.67         32.32         7.03 o                         
   1  11 -10         42.13         47.13         5.50 o                         
   3  11 -10         90.60         95.16         9.66 o                         
   5  11 -10          1.72          7.05         4.49 o                         
   7  11 -10         75.56         97.87         9.98 o                         
   0  12 -10          5.78          8.93         6.79 o                         
   2  12 -10          6.17          4.98         4.00 o                         
   4  12 -10        117.08        121.35         8.16 o                         
   6  12 -10          1.05          5.70         4.13 o                         
   1  13 -10         22.63         25.73         4.53 o                         
   3  13 -10         92.54         95.07         7.37 o                         
   5  13 -10         31.21         15.53         5.05 o                         
   0  14 -10         51.86         75.28        11.01 o                         
   2  14 -10         25.04         14.97         4.28 o                         
   4  14 -10         36.52         54.25        13.31 o                         
   2   1  -9         44.12         47.84         3.31 o                         
   4   1  -9          2.77         -1.35         1.95 o                         
   6   1  -9         45.84         47.86         5.14 o                         
   8   1  -9        161.36        154.54         7.99 o                         
  10   1  -9         18.12         25.57         4.26 o                         
  12   1  -9          1.12         -3.03         3.35 o                         
  14   1  -9          4.36          7.23         4.14 o                         
   1   2  -9         94.02         95.43         3.84 o                         
   3   2  -9         71.50         70.47         4.38 o                         
   5   2  -9         35.33         33.53         3.65 o                         
   7   2  -9         30.82         33.18         4.12 o                         
   9   2  -9        257.89        263.59         9.18 o                         
  11   2  -9         16.97         15.65         3.78 o                         
  13   2  -9          0.71          0.74         3.18 o                         
   2   3  -9         21.49         20.64         2.56 o                         
   4   3  -9        120.99        118.74         5.88 o                         
   6   3  -9         17.80         17.73         3.48 o                         
   8   3  -9          8.45          5.95         5.12 o                         
  10   3  -9         86.25         89.25         6.36 o                         
  12   3  -9          3.29         -0.10         3.77 o                         
  14   3  -9         21.60         20.80         6.92 o                         
   1   4  -9         19.24         13.09         2.04 o                         
   3   4  -9        223.01        241.55         6.70 o                         
   5   4  -9         35.21         29.81         3.96 o                         
   7   4  -9        149.99        158.31         9.15 o                         
   9   4  -9         27.72         31.28         5.19 o                         
  11   4  -9          0.56         -1.91         3.39 o                         
  13   4  -9          0.78          0.44         3.80 o                         
   2   5  -9         18.83         17.18         2.91 o                         
   4   5  -9        227.98        225.39         7.28 o                         
   6   5  -9         30.40         29.41         4.22 o                         
   8   5  -9         11.08         17.07         4.46 o                         
  10   5  -9          9.34         12.87         4.32 o                         
  12   5  -9         30.32         22.21         5.17 o                         
   1   6  -9         32.82         31.85         3.25 o                         
   3   6  -9        140.91        137.63         6.52 o                         
   5   6  -9          3.10          0.02         2.71 o                         
   7   6  -9         20.96         20.03         4.49 o                         
   9   6  -9         44.19         41.64         7.22 o                         
  11   6  -9         24.66         33.32         5.50 o                         
  13   6  -9          9.86         13.75         4.70 o                         
   2   7  -9          6.72          7.56         3.07 o                         
   4   7  -9        110.82        103.49         5.98 o                         
   6   7  -9          2.80          1.31         2.46 o                         
   8   7  -9         20.16         16.10         6.19 o                         
  10   7  -9         16.99         14.43         5.38 o                         
  12   7  -9         45.83         50.46         7.25 o                         
   1   8  -9         12.17         10.48         2.92 o                         
   3   8  -9         29.50         21.10         3.93 o                         
   5   8  -9         22.08         23.30         5.33 o                         
   7   8  -9          6.22          2.49         3.57 o                         
   9   8  -9         11.50          6.62         4.32 o                         
  11   8  -9         61.31         76.46         7.55 o                         
   2   9  -9         32.25         30.52         4.40 o                         
   4   9  -9         27.79         30.13         4.54 o                         
   6   9  -9         30.72         26.16         5.01 o                         
   8   9  -9         10.08          8.50         4.83 o                         
  10   9  -9         10.59         13.39         5.76 o                         
  12   9  -9         16.21          5.07         9.22 o                         
   1  10  -9         17.87         19.31         3.61 o                         
   3  10  -9         53.48         42.51         4.97 o                         
   5  10  -9         54.45         62.11         8.78 o                         
   7  10  -9         16.25         12.90         5.53 o                         
   9  10  -9         35.70         43.02         8.79 o                         
  11  10  -9          7.06         12.69         5.29 o                         
   2  11  -9        151.86        135.68         9.45 o                         
   4  11  -9         90.97         87.00         6.73 o                         
   6  11  -9         12.14         14.72         4.24 o                         
   8  11  -9          1.12         -4.06         4.06 o                         
  10  11  -9          9.21          5.40         4.66 o                         
   1  12  -9         73.47         66.54         5.32 o                         
   3  12  -9         94.61         94.07         6.97 o                         
   5  12  -9         28.35         25.91         4.90 o                         
   7  12  -9          8.48          5.14         4.93 o                         
   9  12  -9          1.57          5.32         4.70 o                         
   2  13  -9         10.34          9.81         4.05 o                         
   4  13  -9         64.72         64.15         8.81 o                         
   6  13  -9          7.56          2.90         4.14 o                         
   8  13  -9         17.40         21.47         8.17 o                         
   1  14  -9         16.40         22.21         4.14 o                         
   3  14  -9         18.47         21.71         4.66 o                         
   5  14  -9         25.11         31.17         5.07 o                         
   7  14  -9         39.38         45.16         7.59 o                         
   2  15  -9         11.94         13.12         4.28 o                         
   4  15  -9         12.64         16.50         4.63 o                         
   6  15  -9         58.89         71.28         8.96 o                         
   1  16  -9          1.92         -3.39         3.39 o                         
   3  16  -9          2.11          4.61         3.62 o                         
   5  16  -9          0.70          4.97         4.82 o                         
   2  17  -9          1.46         -1.16         4.99 o                         
   0   0  -8       2203.86       2179.44        32.37 o                         
   2   0  -8        135.47        132.67         4.98 o                         
   4   0  -8        634.58        649.58        13.94 o                         
   6   0  -8         21.69         19.93         4.28 o                         
   8   0  -8       1627.86       1776.36        30.64 o                         
  10   0  -8         98.57        103.81         8.54 o                         
  12   0  -8          2.22         -3.32         3.32 o                         
  14   0  -8         71.84         67.16        10.43 o                         
   1   1  -8        991.59        999.04         9.37 o                         
   3   1  -8        459.97        458.34         7.07 o                         
   5   1  -8         30.09         27.32         2.82 o                         
   7   1  -8        610.41        617.50        11.25 o                         
   9   1  -8         52.51         52.75         4.38 o                         
  11   1  -8        268.76        289.41         8.41 o                         
  13   1  -8         26.83         40.26         4.88 o                         
  15   1  -8         21.22         23.49         6.54 o                         
   0   2  -8        603.07        603.94         9.69 o                         
   2   2  -8          5.59          3.82         1.43 o                         
   4   2  -8        649.80        647.33         9.25 o                         
   6   2  -8        449.66        456.48        13.21 o                         
   8   2  -8         80.99         84.29         5.76 o                         
  10   2  -8        540.27        549.62        12.60 o                         
  12   2  -8         89.32         97.97         6.82 o                         
  14   2  -8         65.48         55.78         5.80 o                         
   1   3  -8          0.51          0.01         1.38 o                         
   3   3  -8        816.65        793.40        15.25 o                         
   5   3  -8         77.66         82.49         4.71 o                         
   7   3  -8        259.46        266.27         8.28 o                         
   9   3  -8          8.73          6.16         2.93 o                         
  11   3  -8        240.19        249.61         8.97 o                         
  13   3  -8         78.89         69.69         6.00 o                         
  15   3  -8         54.21         55.32         5.91 o                         
   0   4  -8        711.05        688.30        11.98 o                         
   2   4  -8        973.79        999.99        10.53 o                         
   4   4  -8        660.82        669.21        12.08 o                         
   6   4  -8        244.11        236.72         7.65 o                         
   8   4  -8         82.39         73.95         5.71 o                         
  10   4  -8         45.18         46.04         4.91 o                         
  12   4  -8          7.22          6.67         3.48 o                         
  14   4  -8         25.74         20.77         5.05 o                         
   1   5  -8        486.43        485.12         6.88 o                         
   3   5  -8        789.27        768.17        10.64 o                         
   5   5  -8         65.36         58.97         4.12 o                         
   7   5  -8        253.77        235.15        14.30 o                         
   9   5  -8        141.21        132.17         8.54 o                         
  11   5  -8         45.52         37.70         6.60 o                         
  13   5  -8         13.14         15.00         4.51 o                         
  15   5  -8         32.62         38.63         5.93 o                         
   0   6  -8        708.49        707.07        17.65 o                         
   2   6  -8         22.98         19.25         2.55 o                         
   4   6  -8         65.78         62.71         4.82 o                         
   6   6  -8        228.54        226.24        10.47 o                         
   8   6  -8         61.40         59.59         6.03 o                         
  10   6  -8        129.63        134.90         8.77 o                         
  12   6  -8        128.64        138.40        10.09 o                         
  14   6  -8        156.91        191.38        11.04 o                         
   1   7  -8         19.90         20.14         2.99 o                         
   3   7  -8        158.72        165.52         6.09 o                         
   5   7  -8        129.74        117.62         6.01 o                         
   7   7  -8        366.74        374.31        11.74 o                         
   9   7  -8         72.76         73.61         6.70 o                         
  11   7  -8         26.20         23.13         4.82 o                         
  13   7  -8        245.02        246.51        11.67 o                         
   0   8  -8        278.70        286.40        24.63 o                         
   2   8  -8         35.24         36.36         3.62 o                         
   4   8  -8         96.24        100.77         7.10 o                         
   6   8  -8        146.24        147.01         7.61 o                         
   8   8  -8         60.01         66.68         7.16 o                         
  10   8  -8        103.34        109.37         8.27 o                         
  12   8  -8         14.07         13.91         4.61 o                         
  14   8  -8         50.98         40.83         6.96 o                         
   1   9  -8        167.68        160.96         6.59 o                         
   3   9  -8         74.66         67.77         5.07 o                         
   5   9  -8        270.14        255.72         8.64 o                         
   7   9  -8        106.45        105.99         9.17 o                         
   9   9  -8         27.08         22.42         5.69 o                         
  11   9  -8        157.95        196.65        13.24 o                         
  13   9  -8          4.47         -3.62         3.62 o                         
   0  10  -8         94.23        100.70         8.29 o                         
   2  10  -8         36.34         27.92         3.54 o                         
   4  10  -8        403.26        416.40        11.01 o                         
   6  10  -8         59.96         67.49         6.40 o                         
   8  10  -8         53.79         46.52         7.08 o                         
  10  10  -8        212.60        221.00        13.74 o                         
  12  10  -8          9.47         18.11         5.85 o                         
   1  11  -8         34.23         28.71         3.94 o                         
   3  11  -8        502.26        499.17        12.14 o                         
   5  11  -8          9.27          2.24         3.13 o                         
   7  11  -8        156.63        156.72        19.61 o                         
   9  11  -8         32.83         28.71         6.57 o                         
  11  11  -8        137.24        158.16        11.96 o                         
   0  12  -8        285.87        285.80        18.39 o                         
   2  12  -8         39.75         45.58         4.51 o                         
   4  12  -8        174.01        176.99         8.81 o                         
   6  12  -8         91.32        105.05         7.92 o                         
   8  12  -8         70.17         73.65         8.71 o                         
  10  12  -8        117.65        106.78        10.36 o                         
  12  12  -8         28.62         21.07         7.34 o                         
   1  13  -8        596.71        634.83        12.78 o                         
   3  13  -8        179.08        156.20         8.61 o                         
   5  13  -8          7.17          3.01         3.56 o                         
   7  13  -8        190.93        227.66        14.03 o                         
   9  13  -8         12.05         13.75         5.74 o                         
  11  13  -8         30.10         35.37         7.26 o                         
   0  14  -8        793.32        908.31        22.39 o                         
   2  14  -8         41.06         35.66         4.51 o                         
   4  14  -8        213.27        193.07         9.60 o                         
   6  14  -8        101.06         90.08         7.91 o                         
   8  14  -8        118.41        141.67        11.37 o                         
  10  14  -8          0.43          2.59         6.35 o                         
   1  15  -8         16.83         -0.29         3.29 o                         
   3  15  -8        264.98        286.68        10.24 o                         
   5  15  -8         30.61         23.46         4.41 o                         
   7  15  -8        129.34        136.79        11.23 o                         
   9  15  -8          7.98         -0.57         5.49 o                         
   0  16  -8        143.59        168.26        11.44 o                         
   2  16  -8         45.81         53.77         6.17 o                         
   4  16  -8        113.44        105.65         7.52 o                         
   6  16  -8         78.02         64.33        13.74 o                         
   8  16  -8         22.08         35.60         7.49 o                         
   1  17  -8         20.40         23.71         4.05 o                         
   3  17  -8        108.57        118.06         8.01 o                         
   5  17  -8         34.41         42.51         5.76 o                         
   7  17  -8         37.66         66.39        14.90 o                         
   0  18  -8         77.66         82.92         8.66 o                         
   2  18  -8          6.40          2.75         3.12 o                         
   4  18  -8         59.62         59.90         6.36 o                         
   1  19  -8         35.37         32.92         5.43 o                         
   2   1  -7        201.01        195.30         3.63 o                         
   4   1  -7        193.50        196.81         3.96 o                         
   6   1  -7        155.57        146.85         5.58 o                         
   8   1  -7        291.44        268.11         7.14 o                         
  10   1  -7        567.83        586.24        11.14 o                         
  12   1  -7         50.90         47.32         4.37 o                         
  14   1  -7         74.67         76.14         5.56 o                         
  16   1  -7         32.60         41.41         4.64 o                         
   1   2  -7         56.80         52.27         2.25 o                         
   3   2  -7        195.96        207.49         4.79 o                         
   5   2  -7        102.37         95.98         8.06 o                         
   7   2  -7         45.64         48.10         3.64 o                         
   9   2  -7        328.26        306.51         7.87 o                         
  11   2  -7         37.05         35.74         4.93 o                         
  13   2  -7         59.58         56.30         4.77 o                         
  15   2  -7         27.36         22.21         4.29 o                         
  17   2  -7         41.24         53.26         5.71 o                         
   2   3  -7        125.55        118.92         4.09 o                         
   4   3  -7        102.94        100.48         3.49 o                         
   6   3  -7         62.23         62.33         3.94 o                         
   8   3  -7        211.95        200.97         6.24 o                         
  10   3  -7        110.75        113.21         5.76 o                         
  12   3  -7         29.86         25.89         4.06 o                         
  14   3  -7         52.17         41.04         4.85 o                         
  16   3  -7         24.30         39.72         5.50 o                         
   1   4  -7         16.62         14.94         1.81 o                         
   3   4  -7        153.58        146.02         3.91 o                         
   5   4  -7        181.07        168.91         5.56 o                         
   7   4  -7         85.22         95.53         7.01 o                         
   9   4  -7        105.86         99.23         6.03 o                         
  11   4  -7          3.13          0.75         2.67 o                         
  13   4  -7         65.46         62.78         5.66 o                         
  15   4  -7         49.32         51.74         5.60 o                         
   2   5  -7        398.97        386.99         6.05 o                         
   4   5  -7          1.46          1.72         1.42 o                         
   6   5  -7         29.83         29.82         3.13 o                         
   8   5  -7         19.73         15.54         3.22 o                         
  10   5  -7         70.12         63.93         7.69 o                         
  12   5  -7         68.97         70.55         5.63 o                         
  14   5  -7         16.75         20.68         4.15 o                         
  16   5  -7         12.80         11.85         4.56 o                         
   1   6  -7          3.22          1.10         1.36 o                         
   3   6  -7        150.69        143.70         4.33 o                         
   5   6  -7        156.34        148.29         7.52 o                         
   7   6  -7          7.58         -0.02         1.96 o                         
   9   6  -7         51.81         49.12         5.27 o                         
  11   6  -7         11.93         11.07         3.87 o                         
  13   6  -7          8.30          5.67         3.55 o                         
  15   6  -7          9.44          9.22         5.76 o                         
   2   7  -7         14.98         12.19         2.23 o                         
   4   7  -7        120.20        115.96         4.84 o                         
   6   7  -7         21.34         19.03         3.11 o                         
   8   7  -7         57.74         47.70         5.22 o                         
  10   7  -7         18.37         15.39         4.15 o                         
  12   7  -7         14.65         13.38         4.08 o                         
  14   7  -7          9.02          8.35         4.60 o                         
  16   7  -7          9.24          2.99         5.19 o                         
   1   8  -7        713.20        699.75        11.63 o                         
   3   8  -7       1139.21       1131.50        15.57 o                         
   5   8  -7        192.60        163.94         6.26 o                         
   7   8  -7        187.49        183.14         8.79 o                         
   9   8  -7         35.34         39.87         5.67 o                         
  11   8  -7        103.82         92.09         7.49 o                         
  13   8  -7         26.46         21.29         4.61 o                         
  15   8  -7          0.39          0.20         4.72 o                         
   2   9  -7         52.30         51.05         3.99 o                         
   4   9  -7         49.33         57.26         4.18 o                         
   6   9  -7          2.94          7.27         3.33 o                         
   8   9  -7         64.01         73.48         8.32 o                         
  10   9  -7         30.48         23.50         6.97 o                         
  12   9  -7         11.80          8.81         5.48 o                         
  14   9  -7         14.67          4.59         4.92 o                         
   1  10  -7        300.75        263.56         7.30 o                         
   3  10  -7        198.76        188.49         6.30 o                         
   5  10  -7         18.35         15.05         3.22 o                         
   7  10  -7         18.58          9.85         7.30 o                         
   9  10  -7         92.01         91.87         8.56 o                         
  11  10  -7         78.07         92.59         9.07 o                         
  13  10  -7         20.33         23.23         6.06 o                         
   2  11  -7          5.99          5.53         4.04 o                         
   4  11  -7         70.79         67.55         5.66 o                         
   6  11  -7          6.62          7.74         3.45 o                         
   8  11  -7          5.28          9.32         4.49 o                         
  10  11  -7         72.38         81.16        11.85 o                         
  12  11  -7         61.81         56.18         9.18 o                         
  14  11  -7         27.03         21.04         5.74 o                         
   1  12  -7          7.29          4.79         2.42 o                         
   3  12  -7         17.31         15.84         3.05 o                         
   5  12  -7        139.43        133.72         7.42 o                         
   7  12  -7         36.74         29.74         8.49 o                         
   9  12  -7         26.40         22.79         5.60 o                         
  11  12  -7         35.35         43.98         6.97 o                         
  13  12  -7         14.33         13.57         6.68 o                         
   2  13  -7         44.83         36.96         3.85 o                         
   4  13  -7         77.21         76.75         5.26 o                         
   6  13  -7         38.82         34.12         6.66 o                         
   8  13  -7         35.56         33.49         6.36 o                         
  10  13  -7         14.56         12.50         5.99 o                         
  12  13  -7          6.12         15.30         5.11 o                         
   1  14  -7          8.05          1.97         2.41 o                         
   3  14  -7         10.17          7.28         2.95 o                         
   5  14  -7         47.07         52.04         5.39 o                         
   7  14  -7         51.61         47.18         7.07 o                         
   9  14  -7         31.56         27.75         9.33 o                         
  11  14  -7          6.95         17.82         5.70 o                         
   2  15  -7         27.87         26.15         3.86 o                         
   4  15  -7          7.71          9.91         3.21 o                         
   6  15  -7          3.57         -0.17         4.54 o                         
   8  15  -7         42.16         42.43         7.50 o                         
  10  15  -7         28.61         24.78        10.02 o                         
   1  16  -7         37.33         40.05         4.50 o                         
   3  16  -7          3.88          6.46         2.98 o                         
   5  16  -7         11.66          4.82         3.68 o                         
   7  16  -7          4.27         12.32         8.23 o                         
   9  16  -7         26.94         24.47         6.13 o                         
   2  17  -7        176.45        189.58         8.48 o                         
   4  17  -7         44.31         44.01         5.34 o                         
   6  17  -7         50.15         52.26         8.87 o                         
   8  17  -7         34.29         27.24         6.37 o                         
   1  18  -7         43.12         43.78         4.80 o                         
   3  18  -7         12.03          3.30         5.20 o                         
   5  18  -7         27.40         25.85         5.70 o                         
   7  18  -7          7.23          9.26         5.69 o                         
   2  19  -7          0.70         -2.84         2.84 o                         
   4  19  -7          5.27         -2.96         3.38 o                         
   6  19  -7         47.34         48.72         8.26 o                         
   1  20  -7          4.93          1.86         3.16 o                         
   3  20  -7          4.94         -1.72         3.10 o                         
   0   0  -6        701.68        667.11        18.27 o                         
   2   0  -6       3542.41       3759.54        32.86 o                         
   4   0  -6       1822.61       1849.29        20.88 o                         
   6   0  -6        131.25        153.48         6.75 o                         
   8   0  -6       1058.40       1051.53        20.05 o                         
  10   0  -6       1388.18       1400.23        25.41 o                         
  12   0  -6        148.79        146.24         9.29 o                         
  14   0  -6        245.49        223.36        10.49 o                         
  16   0  -6         96.44        108.50         9.08 o                         
  18   0  -6         28.96         25.57        10.00 o                         
   1   1  -6       1128.79       1186.23         9.44 o                         
   3   1  -6       1261.44       1200.06        10.03 o                         
   5   1  -6        193.18        211.77         4.40 o                         
   7   1  -6       1236.96       1192.45        15.11 o                         
   9   1  -6        429.70        441.84         8.86 o                         
  11   1  -6        570.41        576.56        12.51 o                         
  13   1  -6          2.71          2.37         2.42 o                         
  15   1  -6          7.44          6.39         2.80 o                         
  17   1  -6         51.62         58.53         5.04 o                         
   0   2  -6       5451.54       5677.22        47.13 o                         
   2   2  -6        139.61        149.52         3.01 o                         
   4   2  -6       1076.83       1064.21        10.13 o                         
   6   2  -6       1241.80       1271.85        21.54 o                         
   8   2  -6        156.38        141.35         5.39 o                         
  10   2  -6        788.10        831.22        13.02 o                         
  12   2  -6        293.55        320.68         8.19 o                         
  14   2  -6        143.96        169.86         7.50 o                         
  16   2  -6          5.89          4.34         2.79 o                         
  18   2  -6         35.53         36.69         4.54 o                         
   1   3  -6       1390.64       1411.39        10.71 o                         
   3   3  -6        931.90        903.89         9.85 o                         
   5   3  -6         24.11         22.44         1.93 o                         
   7   3  -6        760.47        742.75        11.18 o                         
   9   3  -6        313.84        325.09         7.56 o                         
  11   3  -6        162.63        159.47         6.54 o                         
  13   3  -6        517.95        555.60        11.19 o                         
  15   3  -6        109.02        111.27         6.33 o                         
  17   3  -6         77.63         87.99         8.52 o                         
   0   4  -6       1119.89       1033.03        12.57 o                         
   2   4  -6        326.10        315.79         4.34 o                         
   4   4  -6        764.57        749.34         8.47 o                         
   6   4  -6        525.29        505.84         8.65 o                         
   8   4  -6       1372.32       1395.38        17.28 o                         
  10   4  -6        312.46        287.94         7.39 o                         
  12   4  -6        178.37        182.04         6.70 o                         
  14   4  -6        255.66        253.03         7.97 o                         
  16   4  -6         35.11         39.90         4.84 o                         
   1   5  -6        396.59        395.47         4.93 o                         
   3   5  -6        960.71        921.34         9.75 o                         
   5   5  -6        286.71        293.61         5.51 o                         
   7   5  -6        902.38        902.48        12.64 o                         
   9   5  -6        155.71        132.82         5.66 o                         
  11   5  -6        508.66        525.10        11.67 o                         
  13   5  -6         96.71        104.45         9.17 o                         
  15   5  -6         71.06         58.20         5.46 o                         
  17   5  -6         27.40         18.10         4.03 o                         
   0   6  -6        469.69        462.23         9.38 o                         
   2   6  -6        162.22        142.42         3.95 o                         
   4   6  -6       1789.67       1788.39        16.90 o                         
   6   6  -6        221.85        222.70         6.00 o                         
   8   6  -6        133.66        128.95         6.22 o                         
  10   6  -6        404.41        363.62        13.49 o                         
  12   6  -6         32.48         30.38         4.14 o                         
  14   6  -6        149.32        164.07        10.99 o                         
  16   6  -6         11.91         12.71         4.41 o                         
   1   7  -6        172.10        170.86         4.53 o                         
   3   7  -6       4092.22       4020.02        31.71 o                         
   5   7  -6         96.49         85.97         3.70 o                         
   7   7  -6        614.87        607.47        11.45 o                         
   9   7  -6         53.23         48.39         4.43 o                         
  11   7  -6        197.87        191.08         9.43 o                         
  13   7  -6        167.44        149.16         9.02 o                         
  15   7  -6         46.32         56.82         7.70 o                         
  17   7  -6         21.51         11.68         6.71 o                         
   0   8  -6        769.93        709.41        22.19 o                         
   2   8  -6        360.52        392.07         8.04 o                         
   4   8  -6        949.25        968.02        13.62 o                         
   6   8  -6        325.95        331.32         8.52 o                         
   8   8  -6        129.02        131.80         7.71 o                         
  10   8  -6        263.65        241.81        16.29 o                         
  12   8  -6          0.81          1.73         3.21 o                         
  14   8  -6         81.55         94.86         9.09 o                         
  16   8  -6          5.52          9.56         5.55 o                         
   1   9  -6       3388.05       3435.55        33.39 o                         
   3   9  -6        502.89        515.50         9.52 o                         
   5   9  -6        112.18         92.49         4.64 o                         
   7   9  -6        814.57        834.02        19.34 o                         
   9   9  -6        290.46        269.81        11.32 o                         
  11   9  -6        373.48        373.06        14.03 o                         
  13   9  -6         24.06         19.92         5.55 o                         
  15   9  -6          5.84          9.16         4.77 o                         
   0  10  -6       2375.86       2485.88        37.18 o                         
   2  10  -6         74.15         63.56         5.12 o                         
   4  10  -6        221.97        186.12         7.45 o                         
   6  10  -6        412.57        362.76        12.69 o                         
   8  10  -6        172.33        165.23        10.49 o                         
  10  10  -6        206.83        203.62        21.07 o                         
  12  10  -6          5.06          2.03         4.19 o                         
  14  10  -6         93.90        100.10         9.72 o                         
  16  10  -6         12.62         -4.34         7.40 o                         
   1  11  -6        839.33        827.65        12.88 o                         
   3  11  -6        599.56        649.36        11.24 o                         
   5  11  -6         70.23         52.12         5.84 o                         
   7  11  -6        606.34        592.53        25.29 o                         
   9  11  -6         32.17         33.74         5.90 o                         
  11  11  -6         63.87         70.00         7.97 o                         
  13  11  -6         96.40        105.25         9.65 o                         
  15  11  -6         12.42          3.28         4.89 o                         
   0  12  -6        844.84        902.19        21.44 o                         
   2  12  -6         65.57         56.80         4.20 o                         
   4  12  -6        392.83        388.63        10.90 o                         
   6  12  -6        151.19        138.96         8.20 o                         
   8  12  -6         70.82         71.15         9.32 o                         
  10  12  -6        184.83        196.70        12.36 o                         
  12  12  -6        128.46        134.33        12.14 o                         
  14  12  -6         48.28         43.70         9.11 o                         
   1  13  -6        102.21         94.64         5.31 o                         
   3  13  -6        348.09        351.08         8.53 o                         
   5  13  -6        132.72        127.41         5.94 o                         
   7  13  -6        346.42        353.42        13.49 o                         
   9  13  -6        174.68        178.48        11.64 o                         
  11  13  -6        284.09        313.45        14.45 o                         
  13  13  -6          0.76          2.76         7.15 o                         
   0  14  -6        110.32        112.19         8.41 o                         
   2  14  -6        162.94        151.58         6.89 o                         
   4  14  -6        415.12        422.20         9.69 o                         
   6  14  -6         44.41         33.94         5.80 o                         
   8  14  -6        192.04        191.14        12.03 o                         
  10  14  -6        158.49        192.27        12.53 o                         
  12  14  -6         10.88          8.75         5.13 o                         
   1  15  -6         38.67         37.18         3.90 o                         
   3  15  -6        482.86        500.07        10.69 o                         
   5  15  -6         49.30         43.06         4.23 o                         
   7  15  -6         95.37         95.39         8.79 o                         
   9  15  -6         47.31         46.44         7.73 o                         
  11  15  -6         46.71         43.79         6.94 o                         
  13  15  -6        146.96        160.46        19.55 o                         
   0  16  -6        621.33        649.82        33.65 o                         
   2  16  -6         46.22         45.71         4.34 o                         
   4  16  -6        162.75        157.54         9.00 o                         
   6  16  -6        222.48        220.56        18.82 o                         
   8  16  -6         40.46         51.66         8.27 o                         
  10  16  -6        162.06        178.92        12.55 o                         
  12  16  -6          9.41         18.36         5.91 o                         
   1  17  -6        157.01        190.79         9.48 o                         
   3  17  -6        142.36        171.00         8.76 o                         
   5  17  -6         39.66         38.90         4.33 o                         
   7  17  -6        137.38        149.39        11.05 o                         
   9  17  -6         22.71         19.60         5.72 o                         
  11  17  -6         22.65         15.61         5.91 o                         
   0  18  -6         87.18        105.22        11.42 o                         
   2  18  -6         98.12         97.00         6.13 o                         
   4  18  -6        187.33        195.22         7.95 o                         
   6  18  -6         23.05         16.64         7.34 o                         
   8  18  -6        119.37        138.34        10.93 o                         
  10  18  -6         63.27         60.64        10.87 o                         
   1  19  -6         11.51         10.96         3.29 o                         
   3  19  -6        160.12        145.94         8.08 o                         
   5  19  -6          8.57          3.26         4.73 o                         
   7  19  -6        110.83        118.17        11.74 o                         
   0  20  -6         97.04        106.46         9.35 o                         
   2  20  -6         14.02          6.70         3.24 o                         
   4  20  -6         96.04        101.72         6.75 o                         
   6  20  -6         34.62         32.74         7.09 o                         
   1  21  -6         46.13         42.05         7.62 o                         
   3  21  -6         53.35         57.32         6.75 o                         
   2   1  -5         66.72         90.90         2.09 o                         
   4   1  -5        603.95        594.12         6.41 o                         
   6   1  -5        222.64        247.20         5.48 o                         
   8   1  -5         70.84         59.96         3.62 o                         
  10   1  -5         78.82         80.13         5.20 o                         
  12   1  -5        520.03        568.73        11.38 o                         
  14   1  -5        217.28        222.02         7.11 o                         
  16   1  -5         14.00         12.93         3.03 o                         
  18   1  -5         30.68         37.15         4.45 o                         
   1   2  -5        871.62        969.65         7.75 o                         
   3   2  -5        681.09        720.73         6.68 o                         
   5   2  -5         47.98         57.01         2.78 o                         
   7   2  -5        752.06        756.32        10.70 o                         
   9   2  -5        145.36        125.44         4.93 o                         
  11   2  -5         21.73         21.71         2.98 o                         
  13   2  -5         28.84         29.16         3.37 o                         
  15   2  -5         17.86         14.70         3.01 o                         
  17   2  -5          9.53          9.86         3.09 o                         
   2   3  -5        581.81        647.29         6.57 o                         
   4   3  -5        630.09        650.06         7.18 o                         
   6   3  -5        190.97        198.24         5.62 o                         
   8   3  -5         68.36         53.29         3.42 o                         
  10   3  -5        720.19        746.04        11.63 o                         
  12   3  -5        258.74        243.20         7.17 o                         
  14   3  -5         69.63         66.50         4.74 o                         
  16   3  -5         33.65         29.04         3.76 o                         
  18   3  -5          5.40          8.88         3.21 o                         
   1   4  -5       1100.91       1114.18         9.00 o                         
   3   4  -5        470.74        506.51         6.10 o                         
   5   4  -5        416.10        453.62         6.17 o                         
   7   4  -5         71.34         65.69         3.89 o                         
   9   4  -5        990.96        942.92        16.15 o                         
  11   4  -5        364.98        328.57         7.72 o                         
  13   4  -5         22.43         18.44         2.91 o                         
  15   4  -5          6.49          6.63         2.74 o                         
  17   4  -5         31.05         36.39         4.13 o                         
   2   5  -5       1211.67       1288.35        11.30 o                         
   4   5  -5         48.82         48.25         2.20 o                         
   6   5  -5         92.90        100.79         3.29 o                         
   8   5  -5        481.21        498.10         9.23 o                         
  10   5  -5         96.11         90.37         4.69 o                         
  12   5  -5         68.59         61.53         5.18 o                         
  14   5  -5         54.04         51.97         6.17 o                         
  16   5  -5         51.58         59.03         4.71 o                         
  18   5  -5         12.32         14.61         3.76 o                         
   1   6  -5       2054.75       2125.20        17.71 o                         
   3   6  -5        124.37        140.30         3.99 o                         
   5   6  -5        336.60        336.91         6.66 o                         
   7   6  -5         63.30         63.60         3.50 o                         
   9   6  -5         38.26         33.99         2.98 o                         
  11   6  -5        204.47        220.89         6.50 o                         
  13   6  -5          0.89          4.27         2.28 o                         
  15   6  -5         63.05         54.10         5.00 o                         
  17   6  -5         49.46         58.74         5.76 o                         
   2   7  -5        170.09        199.25         4.36 o                         
   4   7  -5        459.71        463.24         6.69 o                         
   6   7  -5        152.21        146.16         4.37 o                         
   8   7  -5         83.01         79.20         4.71 o                         
  10   7  -5          9.58          5.75         3.04 o                         
  12   7  -5         90.61         80.97         5.46 o                         
  14   7  -5         23.84         24.90         3.89 o                         
  16   7  -5         33.42         41.76         5.54 o                         
  18   7  -5         10.23          3.88         7.76 o                         
   1   8  -5        299.83        303.40         6.76 o                         
   3   8  -5        153.34        154.78         4.94 o                         
   5   8  -5        222.33        225.03         7.04 o                         
   7   8  -5        325.79        293.47         7.36 o                         
   9   8  -5        505.82        493.18        10.27 o                         
  11   8  -5        318.39        316.00        15.69 o                         
  13   8  -5          0.24         -3.28         3.28 o                         
  15   8  -5         48.74         59.81         7.51 o                         
  17   8  -5          4.30          2.38         6.18 o                         
   2   9  -5         70.18         60.44         3.74 o                         
   4   9  -5        122.58        133.03         4.96 o                         
   6   9  -5         36.96         28.91         3.45 o                         
   8   9  -5        189.35        191.67         9.53 o                         
  10   9  -5        116.34        116.13         8.65 o                         
  12   9  -5         40.20         39.23         5.73 o                         
  14   9  -5          0.68         -1.21         3.87 o                         
  16   9  -5          2.70          2.25         4.19 o                         
   1  10  -5        520.38        510.86         9.10 o                         
   3  10  -5        458.11        460.39         8.63 o                         
   5  10  -5        287.84        237.38         6.14 o                         
   7  10  -5          2.49          1.70         2.87 o                         
   9  10  -5         25.56         17.65         4.50 o                         
  11  10  -5          6.53          4.74         3.80 o                         
  13  10  -5          9.59          9.20         5.71 o                         
  15  10  -5         34.75         43.17         6.93 o                         
   2  11  -5         14.46         14.60         2.43 o                         
   4  11  -5        336.35        306.11         7.11 o                         
   6  11  -5        131.15        101.83        10.16 o                         
   8  11  -5        174.88        171.64        10.16 o                         
  10  11  -5         16.28          6.59         3.94 o                         
  12  11  -5         31.74         26.64         6.90 o                         
  14  11  -5         57.44         75.59         8.55 o                         
  16  11  -5         19.98         25.83         6.95 o                         
   1  12  -5        734.66        727.88        11.60 o                         
   3  12  -5         79.50         75.17         4.47 o                         
   5  12  -5         88.53         60.80         4.13 o                         
   7  12  -5        100.50        113.69         8.58 o                         
   9  12  -5         73.29         74.20         7.34 o                         
  11  12  -5        137.03        150.81        11.48 o                         
  13  12  -5         30.92         23.77         5.91 o                         
  15  12  -5         18.21         19.28         5.75 o                         
   2  13  -5        158.60        156.70         6.15 o                         
   4  13  -5         83.02         77.07         4.71 o                         
   6  13  -5         46.81         40.91         4.40 o                         
   8  13  -5         80.18         75.83         7.48 o                         
  10  13  -5        100.45         94.74         8.54 o                         
  12  13  -5         40.43         48.34         9.85 o                         
  14  13  -5         14.92         12.00         4.46 o                         
   1  14  -5        141.17        152.57         6.21 o                         
   3  14  -5         62.78         60.12         4.25 o                         
   5  14  -5          3.67          3.57         2.17 o                         
   7  14  -5         75.12         80.28         9.02 o                         
   9  14  -5          0.82         -3.69         3.77 o                         
  11  14  -5         25.66         20.37         5.69 o                         
  13  14  -5         19.11          9.77         4.41 o                         
   2  15  -5         57.26         55.02         4.29 o                         
   4  15  -5        120.35        109.07         5.69 o                         
   6  15  -5         13.24          6.36         3.02 o                         
   8  15  -5         61.03         61.77         7.47 o                         
  10  15  -5          3.55          1.97         4.41 o                         
  12  15  -5        121.74        129.39        10.70 o                         
  14  15  -5         68.61         66.35         9.15 o                         
   1  16  -5          6.23          3.75         2.40 o                         
   3  16  -5          7.61          5.97         2.57 o                         
   5  16  -5         39.23         46.92         4.15 o                         
   7  16  -5         49.49         35.27         5.89 o                         
   9  16  -5         50.58         45.14         6.76 o                         
  11  16  -5         11.36         15.10         5.09 o                         
  13  16  -5         39.00         53.91         7.96 o                         
   2  17  -5        145.16        141.30         6.70 o                         
   4  17  -5         49.31         58.33         4.51 o                         
   6  17  -5        100.83         94.97         7.02 o                         
   8  17  -5          9.37          4.03         4.41 o                         
  10  17  -5         11.56         12.49         5.07 o                         
  12  17  -5         47.82         40.50         7.69 o                         
   1  18  -5         33.63         30.46         3.87 o                         
   3  18  -5          7.56          0.71         2.51 o                         
   5  18  -5         73.85         67.37         5.63 o                         
   7  18  -5         14.42         15.25         4.98 o                         
   9  18  -5         14.57         20.80         5.52 o                         
  11  18  -5         21.97         25.23         6.73 o                         
   2  19  -5          9.44          7.94         3.12 o                         
   4  19  -5          6.65          6.95         3.77 o                         
   6  19  -5         24.73         15.64         4.18 o                         
   8  19  -5         16.70         20.31         5.81 o                         
  10  19  -5         22.06         25.96         6.27 o                         
   1  20  -5         25.73         20.16         4.65 o                         
   3  20  -5          3.21          6.58         4.02 o                         
   5  20  -5         36.39         50.65         8.06 o                         
   7  20  -5         24.75         38.89         8.79 o                         
   2  21  -5         31.42         37.68         5.55 o                         
   4  21  -5         10.45          7.36         4.23 o                         
   6  21  -5         28.34         34.00         8.28 o                         
   1  22  -5         29.78         37.88         6.67 o                         
   3  22  -5          4.93          4.74         4.34 o                         
   0   0  -4       6276.60       6191.20        69.55 o                         
   2   0  -4       1759.00       1543.19        14.76 o                         
   4   0  -4       2270.85       2402.38        26.25 o                         
   6   0  -4        646.79        584.93        11.84 o                         
   8   0  -4        666.44        643.42        13.42 o                         
  10   0  -4        720.75        709.38        15.18 o                         
  12   0  -4       2498.63       2472.54        38.96 o                         
  14   0  -4       1258.51       1296.93        24.49 o                         
  16   0  -4          2.84          3.84         4.06 o                         
  18   0  -4         81.42        104.66        11.01 o                         
   1   1  -4       1770.30       1751.43        11.46 o                         
   3   1  -4       1300.06       1304.12         9.53 o                         
   5   1  -4        342.90        420.24         6.16 o                         
   7   1  -4       1890.21       1809.76        18.57 o                         
   9   1  -4        294.52        296.26        11.04 o                         
  11   1  -4        369.72        361.71         9.05 o                         
  13   1  -4        643.14        642.88        11.17 o                         
  15   1  -4        131.91        138.13         6.41 o                         
  17   1  -4        106.47        112.65         6.19 o                         
  19   1  -4         50.76         59.79         7.31 o                         
   0   2  -4       2839.55       2907.89        24.87 o                         
   2   2  -4       1118.13       1078.89         8.24 o                         
   4   2  -4       4685.88       4804.68        33.99 o                         
   6   2  -4       1449.41       1435.80        13.36 o                         
   8   2  -4         95.58         93.68         4.07 o                         
  10   2  -4        594.43        573.09         9.50 o                         
  12   2  -4        292.21        287.68         7.09 o                         
  14   2  -4        153.76        164.40         6.40 o                         
  16   2  -4         56.89         61.13         4.67 o                         
  18   2  -4         33.60         23.92         4.66 o                         
   1   3  -4         96.05        107.06         2.04 o                         
   3   3  -4      10307.11      10861.37        68.88 o                         
   5   3  -4       1499.96       1562.30        14.37 o                         
   7   3  -4        666.70        583.03         8.66 o                         
   9   3  -4         13.71         11.93         2.01 o                         
  11   3  -4        866.67        832.47        12.15 o                         
  13   3  -4        179.35        186.35         6.10 o                         
  15   3  -4          7.80          1.58         2.15 o                         
  17   3  -4        112.57        122.24         6.55 o                         
  19   3  -4          9.83          8.75         4.18 o                         
   0   4  -4       1323.95       1367.04        13.05 o                         
   2   4  -4       2913.67       3269.38        22.97 o                         
   4   4  -4        875.56        812.24         7.91 o                         
   6   4  -4        913.95        880.08         9.62 o                         
   8   4  -4       1400.15       1371.84        15.67 o                         
  10   4  -4       2570.95       2560.88        25.62 o                         
  12   4  -4         74.41         71.42         4.33 o                         
  14   4  -4        244.05        234.51         6.96 o                         
  16   4  -4         46.72         44.04         4.17 o                         
  18   4  -4         32.09         41.33         5.44 o                         
   1   5  -4       3810.68       4014.26        25.94 o                         
   3   5  -4       1332.93       1282.81        10.70 o                         
   5   5  -4        298.47        267.79         4.26 o                         
   7   5  -4       3283.12       3306.09        27.36 o                         
   9   5  -4       1538.04       1552.85        19.50 o                         
  11   5  -4       1671.48       1659.52        20.14 o                         
  13   5  -4        184.85        178.74         5.83 o                         
  15   5  -4        131.40        147.63         6.62 o                         
  17   5  -4         98.57         91.20         5.81 o                         
  19   5  -4          1.12          0.17         3.91 o                         
   0   6  -4      27031.60      27827.82       257.25 o                         
   2   6  -4       2259.44       2412.71        18.85 o                         
   4   6  -4       2467.60       2534.35        18.95 o                         
   6   6  -4        819.79        773.04         8.94 o                         
   8   6  -4       1751.15       1782.22        18.83 o                         
  10   6  -4        382.51        391.60         7.79 o                         
  12   6  -4         90.35         84.31         4.67 o                         
  14   6  -4        194.32        212.57         7.02 o                         
  16   6  -4         23.50         25.73         3.45 o                         
  18   6  -4         87.42         94.09         7.56 o                         
   1   7  -4       6691.21       7046.80        52.26 o                         
   3   7  -4       2471.28       2474.62        19.52 o                         
   5   7  -4          5.20          5.82         1.05 o                         
   7   7  -4       1773.50       1760.78        16.67 o                         
   9   7  -4        339.74        328.32         6.87 o                         
  11   7  -4        523.89        500.03         9.25 o                         
  13   7  -4        120.38        108.92         5.40 o                         
  15   7  -4         77.81         79.06         5.62 o                         
  17   7  -4         27.66         45.61         5.79 o                         
   0   8  -4       4151.03       3933.42        49.09 o                         
   2   8  -4        297.55        288.63         6.16 o                         
   4   8  -4       2020.01       2008.37        16.91 o                         
   6   8  -4        756.55        744.80         9.48 o                         
   8   8  -4       1117.48       1162.64        15.47 o                         
  10   8  -4        649.71        619.44        13.93 o                         
  12   8  -4         53.66         41.48         3.84 o                         
  14   8  -4        189.41        187.33         8.82 o                         
  16   8  -4         37.52         41.34         5.24 o                         
  18   8  -4         22.79         22.51         9.36 o                         
   1   9  -4        537.75        486.80         8.08 o                         
   3   9  -4       1878.99       1861.87        19.52 o                         
   5   9  -4        201.97        191.82         5.02 o                         
   7   9  -4       1557.06       1549.27        18.60 o                         
   9   9  -4        388.47        348.56         9.23 o                         
  11   9  -4        430.88        416.39        12.02 o                         
  13   9  -4         42.87         42.67         6.48 o                         
  15   9  -4        183.52        175.62        11.35 o                         
  17   9  -4        101.46         80.33         8.42 o                         
   0  10  -4        986.92       1022.41        18.41 o                         
   2  10  -4       2021.08       2104.98        22.45 o                         
   4  10  -4       2387.89       2299.50        23.38 o                         
   6  10  -4        380.67        346.64         8.66 o                         
   8  10  -4        613.28        561.28        14.88 o                         
  10  10  -4        431.35        420.21        13.20 o                         
  12  10  -4         29.71         32.11         5.32 o                         
  14  10  -4        213.68        220.49        11.28 o                         
  16  10  -4         11.28          8.56         4.34 o                         
   1  11  -4       1068.68       1027.94        13.36 o                         
   3  11  -4       3503.82       3508.88        32.96 o                         
   5  11  -4         97.66         97.48         4.59 o                         
   7  11  -4        293.78        283.92         8.21 o                         
   9  11  -4        262.14        228.36        12.66 o                         
  11  11  -4        170.26        180.32        10.26 o                         
  13  11  -4        276.30        293.62        12.20 o                         
  15  11  -4         55.07         62.62         8.02 o                         
  17  11  -4         15.19         11.58         5.52 o                         
   0  12  -4       3265.26       3308.23        44.55 o                         
   2  12  -4         18.58         15.91         2.50 o                         
   4  12  -4        856.34        811.53        11.89 o                         
   6  12  -4        154.01        167.57         7.05 o                         
   8  12  -4        252.57        231.25         8.13 o                         
  10  12  -4         59.79         66.74         6.94 o                         
  12  12  -4         71.63         68.35         8.07 o                         
  14  12  -4        125.08        140.79        10.51 o                         
  16  12  -4         18.25         19.52         5.48 o                         
   1  13  -4        461.42        441.20         9.07 o                         
   3  13  -4         82.41         83.24         4.41 o                         
   5  13  -4         23.88         28.66         3.03 o                         
   7  13  -4        766.56        705.00        20.03 o                         
   9  13  -4        300.74        313.44        12.07 o                         
  11  13  -4        161.71        178.86        11.05 o                         
  13  13  -4        170.05        181.77        11.86 o                         
  15  13  -4         45.77         51.99         8.75 o                         
   0  14  -4        464.70        460.04        12.53 o                         
   2  14  -4        104.37         97.07         4.92 o                         
   4  14  -4         20.16         12.96         3.23 o                         
   6  14  -4        435.90        409.88        10.66 o                         
   8  14  -4        183.06        158.05         8.44 o                         
  10  14  -4        464.88        478.83        22.10 o                         
  12  14  -4         50.56         49.48         6.84 o                         
  14  14  -4        164.92        171.71        14.62 o                         
   1  15  -4        231.25        226.35         6.43 o                         
   3  15  -4        465.05        475.04         9.35 o                         
   5  15  -4         92.24         78.73         5.26 o                         
   7  15  -4        165.22        172.71        10.09 o                         
   9  15  -4         23.76         26.11         4.84 o                         
  11  15  -4        182.79        172.99        11.42 o                         
  13  15  -4         66.33         69.13         8.00 o                         
  15  15  -4         13.46         19.93         6.07 o                         
   0  16  -4        398.15        412.67        12.55 o                         
   2  16  -4         19.70         16.49         2.83 o                         
   4  16  -4        504.83        504.72         9.90 o                         
   6  16  -4        163.87        161.80         7.95 o                         
   8  16  -4         39.43         25.53         5.26 o                         
  10  16  -4        117.66         98.08         8.93 o                         
  12  16  -4        169.58        180.05        11.81 o                         
  14  16  -4         10.12          3.74         4.95 o                         
   1  17  -4         69.19         72.13         4.65 o                         
   3  17  -4        392.83        384.40        12.11 o                         
   5  17  -4         13.56         10.26         3.21 o                         
   7  17  -4        195.92        181.29         8.71 o                         
   9  17  -4         72.26         81.94         8.38 o                         
  11  17  -4        164.71        149.00        11.08 o                         
  13  17  -4          3.15         -0.66         4.67 o                         
   0  18  -4        310.03        334.05        11.78 o                         
   2  18  -4         50.45         46.80         5.81 o                         
   4  18  -4        191.42        199.92         7.12 o                         
   6  18  -4         13.97         15.04         3.94 o                         
   8  18  -4         26.80         27.92         5.87 o                         
  10  18  -4        186.08        211.73        13.05 o                         
  12  18  -4         64.63         54.00         7.84 o                         
   1  19  -4        264.16        301.19        10.57 o                         
   3  19  -4         76.99         71.44         6.41 o                         
   5  19  -4         34.85         40.45         6.07 o                         
   7  19  -4        171.83        172.46        10.88 o                         
   9  19  -4         12.34          7.71         9.23 o                         
  11  19  -4         77.60         88.81        11.64 o                         
   0  20  -4        502.52        523.71        19.78 o                         
   2  20  -4         29.65         40.67         5.46 o                         
   4  20  -4        222.06        264.30        10.59 o                         
   6  20  -4        105.05         94.41         8.45 o                         
   8  20  -4         60.53         72.83        10.02 o                         
  10  20  -4         32.94         27.77         7.88 o                         
   1  21  -4        112.43        110.14         7.99 o                         
   3  21  -4        360.47        401.43        14.54 o                         
   5  21  -4         31.38         34.02         6.10 o                         
   7  21  -4         94.71         95.60         8.70 o                         
   0  22  -4         99.24         92.96        13.16 o                         
   2  22  -4         92.32         92.37         7.75 o                         
   4  22  -4         95.96         93.98         9.04 o                         
   6  22  -4         48.27         53.70         7.59 o                         
   1  23  -4          3.52          5.91         5.80 o                         
   3  23  -4         84.52         77.78        11.67 o                         
   2   1  -3        523.32        493.44         4.32 o                         
   4   1  -3       1918.38       1906.36        15.79 o                         
   6   1  -3        172.29        165.75         5.02 o                         
   8   1  -3        377.37        401.92         7.79 o                         
  10   1  -3         55.74         55.36         3.33 o                         
  12   1  -3        496.24        482.38         8.80 o                         
  14   1  -3        142.29        118.66         5.55 o                         
  16   1  -3         25.99         26.41         4.14 o                         
  18   1  -3          6.25          9.91         3.94 o                         
  20   1  -3         16.48         24.10         6.43 o                         
   1   2  -3      14929.16      15571.35        82.91 o                         
   3   2  -3       1162.02       1234.75         9.80 o                         
   5   2  -3        836.08        892.70         9.05 o                         
   7   2  -3       2442.56       2518.79        23.19 o                         
   9   2  -3        191.68        190.44         4.74 o                         
  11   2  -3        719.27        689.63        10.39 o                         
  13   2  -3        376.27        384.38         8.07 o                         
  15   2  -3         41.19         33.93         3.83 o                         
  17   2  -3          9.34          8.17         3.42 o                         
  19   2  -3          8.28          7.59         4.05 o                         
   2   3  -3       2968.75       2976.75        20.49 o                         
   4   3  -3        506.80        494.08         5.46 o                         
   6   3  -3        663.25        780.39         8.29 o                         
   8   3  -3       1072.33       1151.36        11.42 o                         
  10   3  -3        253.85        249.10         5.77 o                         
  12   3  -3         16.60          5.28         2.06 o                         
  14   3  -3         61.33         55.84         4.05 o                         
  16   3  -3         45.58         50.23         4.19 o                         
  18   3  -3         50.63         60.14         6.13 o                         
   1   4  -3       1610.25       1634.99        11.46 o                         
   3   4  -3        464.94        512.65         5.25 o                         
   5   4  -3        428.72        439.54         5.54 o                         
   7   4  -3        330.63        308.81         4.71 o                         
   9   4  -3        301.70        325.08         9.07 o                         
  11   4  -3        669.04        706.14        12.46 o                         
  13   4  -3        274.80        243.05         6.89 o                         
  15   4  -3         24.20         20.09         2.93 o                         
  17   4  -3          0.04          2.80         3.21 o                         
  19   4  -3          2.95          4.31         3.56 o                         
   2   5  -3       1651.83       1859.27        13.74 o                         
   4   5  -3        132.38        141.92         2.69 o                         
   6   5  -3        614.72        703.65         7.90 o                         
   8   5  -3        584.86        601.79        10.86 o                         
  10   5  -3       1001.31       1016.04        12.96 o                         
  12   5  -3        246.21        255.52         6.40 o                         
  14   5  -3         17.93         11.41         2.56 o                         
  16   5  -3          3.72          5.47         2.42 o                         
  18   5  -3          6.23          6.75         5.00 o                         
   1   6  -3        454.86        515.35         8.37 o                         
   3   6  -3        115.38        153.67         2.67 o                         
   5   6  -3         96.21        102.26         2.57 o                         
   7   6  -3        797.81        793.09         8.98 o                         
   9   6  -3        252.39        239.75         8.03 o                         
  11   6  -3          5.88         11.78         2.37 o                         
  13   6  -3         20.29         20.53         2.78 o                         
  15   6  -3         16.53         10.04         2.84 o                         
  17   6  -3         38.94         41.03         5.26 o                         
  19   6  -3         29.61         36.05         5.52 o                         
   2   7  -3       1365.75       1562.88        14.10 o                         
   4   7  -3        564.65        533.74         7.12 o                         
   6   7  -3        161.96        183.28         3.87 o                         
   8   7  -3        704.03        728.76         9.74 o                         
  10   7  -3        977.60        896.12        12.10 o                         
  12   7  -3        351.13        352.98         8.37 o                         
  14   7  -3         59.61         62.47         6.62 o                         
  16   7  -3          1.64         -0.03         2.46 o                         
  18   7  -3         16.92         18.67         6.28 o                         
   1   8  -3       2146.67       2162.00        20.76 o                         
   3   8  -3        232.22        230.57         3.34 o                         
   5   8  -3        569.06        556.68         8.17 o                         
   7   8  -3         74.80         59.70         3.34 o                         
   9   8  -3        611.10        612.55         8.89 o                         
  11   8  -3        388.20        387.50         8.50 o                         
  13   8  -3         79.21         91.34         7.35 o                         
  15   8  -3         61.55         53.67         4.59 o                         
  17   8  -3         68.73         85.40         6.83 o                         
   2   9  -3        267.68        309.03         5.85 o                         
   4   9  -3        161.84        143.19         2.79 o                         
   6   9  -3         28.57         28.46         2.00 o                         
   8   9  -3        304.42        282.06         6.42 o                         
  10   9  -3        264.38        244.27         8.61 o                         
  12   9  -3         30.89         33.80         3.47 o                         
  14   9  -3          9.64         14.55         3.01 o                         
  16   9  -3         20.28         23.11         4.21 o                         
  18   9  -3          1.19          4.87         5.67 o                         
   1  10  -3        364.05        328.27         6.20 o                         
   3  10  -3        526.85        546.07         8.33 o                         
   5  10  -3         22.93         20.91         1.78 o                         
   7  10  -3         34.29         28.84         2.65 o                         
   9  10  -3          5.60          5.56         2.51 o                         
  11  10  -3        155.08        151.73         7.27 o                         
  13  10  -3         30.17         28.29         4.24 o                         
  15  10  -3         36.12         45.85         6.45 o                         
  17  10  -3          9.81         15.02        10.02 o                         
   2  11  -3       1095.02       1128.04        13.56 o                         
   4  11  -3        265.68        272.45         5.90 o                         
   6  11  -3        135.99        135.87         5.93 o                         
   8  11  -3        319.00        289.92        11.55 o                         
  10  11  -3        344.68        344.80        11.72 o                         
  12  11  -3        177.77        176.96         9.96 o                         
  14  11  -3         88.44        112.24        11.76 o                         
  16  11  -3          1.86          5.07         6.73 o                         
   1  12  -3         47.78         42.30         3.01 o                         
   3  12  -3         50.74         50.65         3.27 o                         
   5  12  -3         39.77         37.94         3.37 o                         
   7  12  -3        358.21        334.50        10.61 o                         
   9  12  -3         29.31         25.35         3.60 o                         
  11  12  -3        117.41         99.13         8.07 o                         
  13  12  -3         60.14         59.89         6.87 o                         
  15  12  -3         14.43          8.56         4.47 o                         
  17  12  -3          9.61          3.37         5.91 o                         
   2  13  -3        202.15        195.88         5.35 o                         
   4  13  -3         96.86         90.42         4.40 o                         
   6  13  -3        405.08        387.26         9.63 o                         
   8  13  -3        233.31        213.07        10.72 o                         
  10  13  -3         35.31         21.32         4.64 o                         
  12  13  -3         82.44         85.82        14.21 o                         
  14  13  -3         13.65         10.91         4.36 o                         
  16  13  -3         11.21         11.02         4.69 o                         
   1  14  -3        580.36        609.51         9.90 o                         
   3  14  -3        109.64        107.60         4.82 o                         
   5  14  -3        372.32        327.43        13.10 o                         
   7  14  -3         32.50         20.95         3.34 o                         
   9  14  -3          5.11          1.58         2.41 o                         
  11  14  -3        113.93        114.55         8.85 o                         
  13  14  -3         54.82         60.78         7.10 o                         
  15  14  -3          7.89          6.53         5.99 o                         
   2  15  -3         63.66         65.16         4.40 o                         
   4  15  -3        119.59        115.05         5.14 o                         
   6  15  -3        111.26        101.16         6.26 o                         
   8  15  -3          2.38          4.51         3.08 o                         
  10  15  -3         35.94         37.05         6.06 o                         
  12  15  -3        102.24         95.28         8.64 o                         
  14  15  -3         12.97         15.68         5.04 o                         
   1  16  -3        139.37        129.76         5.36 o                         
   3  16  -3          7.53          7.72         2.09 o                         
   5  16  -3         17.82         14.12         3.92 o                         
   7  16  -3         19.42         14.24         3.45 o                         
   9  16  -3        144.49        137.82        15.61 o                         
  11  16  -3         51.05         47.27         6.47 o                         
  13  16  -3         40.38         42.21         8.71 o                         
   2  17  -3          3.64         -0.04         1.79 o                         
   4  17  -3         74.17         71.50         5.05 o                         
   6  17  -3         21.06         26.54         4.01 o                         
   8  17  -3         60.38         69.40         5.72 o                         
  10  17  -3         52.43         60.57         7.09 o                         
  12  17  -3         74.70         63.17         7.70 o                         
  14  17  -3         28.97         31.82         6.63 o                         
   1  18  -3         15.59         13.69         3.51 o                         
   3  18  -3          9.92         -1.80         2.44 o                         
   5  18  -3         59.85         55.37         6.25 o                         
   7  18  -3         81.00         70.61         6.14 o                         
   9  18  -3         18.51          6.96         5.39 o                         
  11  18  -3         57.61         62.58         9.19 o                         
  13  18  -3         10.76         18.42         7.00 o                         
   2  19  -3          0.80         -2.74         2.74 o                         
   4  19  -3         23.76         34.76         4.76 o                         
   6  19  -3         69.87         64.98         6.81 o                         
   8  19  -3         22.90         21.22         5.08 o                         
  10  19  -3          4.31         13.77         7.80 o                         
  12  19  -3          9.39         -0.95         7.05 o                         
   1  20  -3         77.87         75.61         6.36 o                         
   3  20  -3         28.27         13.44         3.95 o                         
   5  20  -3         14.76         16.54         4.73 o                         
   7  20  -3         32.58         33.18         5.59 o                         
   9  20  -3         41.03         33.45         7.96 o                         
  11  20  -3          8.13         12.63         6.89 o                         
   2  21  -3          6.61          6.09         4.30 o                         
   4  21  -3         24.37         24.80         5.81 o                         
   6  21  -3         15.56         17.53         7.28 o                         
   8  21  -3         16.37          9.66         4.26 o                         
   1  22  -3         22.77          9.06         5.69 o                         
   3  22  -3         15.87         21.56         6.64 o                         
   5  22  -3          0.44         -1.09         4.69 o                         
   7  22  -3         16.20         23.39         6.31 o                         
   2  23  -3         64.47         56.24        18.49 o                         
   4  23  -3          2.39          8.01         5.66 o                         
   0   0  -2      17528.42      18598.39       200.27 o                         
   2   0  -2       2156.65       2381.71        21.25 o                         
   4   0  -2       6154.56       6438.36        70.87 o                         
   6   0  -2       3161.25       3548.78        42.46 o                         
   8   0  -2       1047.40        968.46        12.27 o                         
  10   0  -2       3815.92       3753.93        47.18 o                         
  12   0  -2         21.35         13.84         3.57 o                         
  14   0  -2         46.25         56.20         8.33 o                         
  16   0  -2         79.28         70.20         8.16 o                         
  18   0  -2         77.29         94.69        13.75 o                         
  20   0  -2        236.69        325.63        16.99 o                         
   1   1  -2       1865.99       1980.02        11.60 o                         
   3   1  -2      11476.19      11765.32        82.34 o                         
   5   1  -2       1250.52       1253.35        12.31 o                         
   7   1  -2       4070.95       4173.16        31.91 o                         
   9   1  -2        144.50        138.85         2.54 o                         
  11   1  -2       1983.73       1900.61        19.82 o                         
  13   1  -2        628.59        582.48         9.70 o                         
  15   1  -2        107.16        124.26        11.06 o                         
  17   1  -2        184.35        215.07         8.94 o                         
  19   1  -2         39.48         45.42         5.68 o                         
   0   2  -2      39702.61      38899.16       295.48 o                         
   2   2  -2       3540.16       3575.74        23.13 o                         
   4   2  -2      10242.70      10299.54        72.81 o                         
   6   2  -2       4097.46       4061.28        30.49 o                         
   8   2  -2       2905.67       3078.28        24.62 o                         
  10   2  -2        731.89        748.08        10.12 o                         
  12   2  -2       1052.58       1033.18        13.41 o                         
  14   2  -2       1109.57       1041.30        15.60 o                         
  16   2  -2         22.37         22.18         3.69 o                         
  18   2  -2         83.03         83.33         9.22 o                         
  20   2  -2         59.93         69.80         7.11 o                         
   1   3  -2      38579.20      38260.21       237.64 o                         
   3   3  -2       5716.89       5940.12        38.11 o                         
   5   3  -2         30.97         34.39         1.41 o                         
   7   3  -2       1104.19        958.19         9.48 o                         
   9   3  -2        695.67        670.98         7.87 o                         
  11   3  -2        698.44        687.10         9.96 o                         
  13   3  -2        574.96        567.51         9.61 o                         
  15   3  -2         54.20         51.94         3.75 o                         
  17   3  -2         60.66         71.86         6.35 o                         
  19   3  -2         48.10         58.19         6.26 o                         
   0   4  -2      92600.68      83635.90      1043.52 o                         
   2   4  -2       1966.79       2022.33        14.19 o                         
   4   4  -2       1325.93       1274.64        11.31 o                         
   6   4  -2       2033.50       2021.41        16.94 o                         
   8   4  -2        862.92        907.16        10.36 o                         
  10   4  -2       1539.71       1492.37        14.71 o                         
  12   4  -2       1086.77       1049.87        13.50 o                         
  14   4  -2        703.68        695.84        11.22 o                         
  16   4  -2          9.19          7.98         2.89 o                         
  18   4  -2         56.72         68.68         6.30 o                         
  20   4  -2         73.66         74.59         9.97 o                         
   1   5  -2       1412.62       1376.56        11.66 o                         
   3   5  -2       9888.38      10437.46        68.42 o                         
   5   5  -2        386.23        417.76         5.18 o                         
   7   5  -2       5458.09       5516.92        41.70 o                         
   9   5  -2        352.03        342.13         5.37 o                         
  11   5  -2        604.13        603.91         9.39 o                         
  13   5  -2        181.57        167.75         5.26 o                         
  15   5  -2        251.19        242.89        10.96 o                         
  17   5  -2        214.59        224.85        13.10 o                         
  19   5  -2         34.89         31.51         5.55 o                         
   0   6  -2       4225.66       4444.73        52.36 o                         
   2   6  -2       6206.20       6712.09        45.30 o                         
   4   6  -2       9983.19      10626.74        81.62 o                         
   6   6  -2       1453.62       1405.94        13.83 o                         
   8   6  -2        365.55        346.28         5.27 o                         
  10   6  -2        155.34        155.48         3.88 o                         
  12   6  -2        228.43        214.38         8.52 o                         
  14   6  -2        262.53        252.70         7.37 o                         
  16   6  -2         74.97         69.31         5.81 o                         
  18   6  -2        107.37        110.14         7.80 o                         
   1   7  -2       3248.59       3337.87        25.60 o                         
   3   7  -2       3901.30       3970.75        28.48 o                         
   5   7  -2        343.29        324.99         5.09 o                         
   7   7  -2       2037.81       1913.56        18.15 o                         
   9   7  -2       1174.25       1128.64        12.77 o                         
  11   7  -2       3410.71       3360.95        42.13 o                         
  13   7  -2        115.90        110.33         5.61 o                         
  15   7  -2         16.43         16.86         3.09 o                         
  17   7  -2         50.00         55.75         5.59 o                         
  19   7  -2         21.12         26.93         4.68 o                         
   0   8  -2       2318.32       2358.55        24.98 o                         
   2   8  -2        139.56        129.40         2.10 o                         
   4   8  -2       1916.69       1781.21        14.35 o                         
   6   8  -2        358.22        306.12         5.12 o                         
   8   8  -2        809.48        766.94         9.71 o                         
  10   8  -2       1868.15       1822.51        18.91 o                         
  12   8  -2        142.68        137.22         5.83 o                         
  14   8  -2        357.10        359.62        14.19 o                         
  16   8  -2         46.22         43.18         4.95 o                         
  18   8  -2         14.87         16.23         4.15 o                         
   1   9  -2       2435.06       2630.71        21.58 o                         
   3   9  -2       3357.17       3258.24        23.99 o                         
   5   9  -2        705.40        734.22         8.69 o                         
   7   9  -2       1823.97       1774.23        17.55 o                         
   9   9  -2       1836.78       1869.33        19.25 o                         
  11   9  -2        104.55        107.10         5.50 o                         
  13   9  -2        590.13        624.36        11.74 o                         
  15   9  -2        282.36        319.16        11.03 o                         
  17   9  -2        200.93        236.95         9.63 o                         
   0  10  -2       3823.18       3740.53        38.60 o                         
   2  10  -2        688.85        769.17         8.57 o                         
   4  10  -2       1129.83       1107.89        10.14 o                         
   6  10  -2        911.10        913.27        10.57 o                         
   8  10  -2       1204.70       1113.56        12.90 o                         
  10  10  -2        805.08        796.48        10.97 o                         
  12  10  -2         26.90         26.45         3.24 o                         
  14  10  -2        413.77        436.14        10.13 o                         
  16  10  -2         24.61         28.45         4.42 o                         
  18  10  -2         30.59         30.28         6.31 o                         
   1  11  -2       1270.50       1256.92        12.35 o                         
   3  11  -2        738.99        696.78         8.29 o                         
   5  11  -2         36.50         27.58         2.55 o                         
   7  11  -2       1030.34        996.96        11.87 o                         
   9  11  -2        107.51         89.83         4.07 o                         
  11  11  -2       1403.16       1398.13        20.99 o                         
  13  11  -2        318.26        304.29         8.29 o                         
  15  11  -2          4.53          3.94         3.78 o                         
  17  11  -2         14.31         22.76         6.81 o                         
   0  12  -2       3205.01       3191.73        34.71 o                         
   2  12  -2        366.15        377.13         5.84 o                         
   4  12  -2       2729.15       2785.25        26.18 o                         
   6  12  -2        706.73        715.10        10.84 o                         
   8  12  -2        222.41        217.30         7.07 o                         
  10  12  -2        149.94        128.63         6.40 o                         
  12  12  -2        162.82        163.27        10.00 o                         
  14  12  -2        137.82        141.58        14.25 o                         
  16  12  -2         20.52         20.22         6.39 o                         
   1  13  -2        288.47        304.57         6.17 o                         
   3  13  -2       3651.33       3693.67        33.35 o                         
   5  13  -2         19.54         14.51         3.97 o                         
   7  13  -2       1104.17       1005.08        16.45 o                         
   9  13  -2         26.58         16.26         3.23 o                         
  11  13  -2        404.70        397.21        13.09 o                         
  13  13  -2         18.73         16.39         4.27 o                         
  15  13  -2         80.43         86.85         8.39 o                         
  17  13  -2         94.30         83.81        15.33 o                         
   0  14  -2       2541.57       2528.07        35.07 o                         
   2  14  -2        626.63        605.73         9.40 o                         
   4  14  -2        729.23        719.74        11.84 o                         
   6  14  -2        183.23        176.63         8.06 o                         
   8  14  -2        309.52        296.66         8.65 o                         
  10  14  -2        553.68        596.81        12.94 o                         
  12  14  -2        128.48        118.59        13.63 o                         
  14  14  -2        152.96        141.54         9.98 o                         
  16  14  -2          7.06          8.21         6.55 o                         
   1  15  -2       2062.35       2025.32        21.21 o                         
   3  15  -2        785.62        807.54        11.43 o                         
   5  15  -2         43.19         32.15         3.69 o                         
   7  15  -2        109.49        117.66         6.28 o                         
   9  15  -2        302.44        325.06         9.48 o                         
  11  15  -2        145.29        129.58         9.26 o                         
  13  15  -2         59.83         66.03         7.09 o                         
  15  15  -2         11.64          8.11         7.52 o                         
   0  16  -2        872.88        844.40        21.59 o                         
   2  16  -2         13.27         10.81         2.23 o                         
   4  16  -2        482.83        454.17         9.63 o                         
   6  16  -2        393.22        363.25         9.68 o                         
   8  16  -2        149.56        132.47         7.18 o                         
  10  16  -2         82.14         83.76         7.43 o                         
  12  16  -2         18.45         10.05         4.40 o                         
  14  16  -2        173.53        203.51        11.72 o                         
   1  17  -2        338.46        366.79        10.03 o                         
   3  17  -2        122.59        120.26        10.71 o                         
   5  17  -2          5.28          1.95         3.06 o                         
   7  17  -2        689.40        679.35        23.59 o                         
   9  17  -2          7.78          7.24         3.21 o                         
  11  17  -2         93.92         94.04        13.38 o                         
  13  17  -2         60.05         60.76         8.96 o                         
   0  18  -2       1585.70       1645.23        34.38 o                         
   2  18  -2         67.25         66.18         7.50 o                         
   4  18  -2        122.61        122.06         7.23 o                         
   6  18  -2        130.56        124.58         8.60 o                         
   8  18  -2         62.60         73.08         6.91 o                         
  10  18  -2        153.26        154.95         9.43 o                         
  12  18  -2         90.92         89.77        10.42 o                         
   1  19  -2         49.79         53.22         5.75 o                         
   3  19  -2        276.34        298.51        12.96 o                         
   5  19  -2         74.62         62.27         6.54 o                         
   7  19  -2        292.35        313.28        17.52 o                         
   9  19  -2         14.06         18.27         4.60 o                         
  11  19  -2        141.75        170.28        14.01 o                         
   0  20  -2        150.98        145.08        11.61 o                         
   2  20  -2         91.68         91.26         9.59 o                         
   4  20  -2        445.64        487.48        14.68 o                         
   6  20  -2         66.03         71.00         8.31 o                         
   8  20  -2        143.80        155.07        10.34 o                         
  10  20  -2         77.91         90.05        10.93 o                         
   1  21  -2        133.36        154.02        12.19 o                         
   3  21  -2        254.99        301.93        24.26 o                         
   5  21  -2         46.38         50.14         7.86 o                         
   7  21  -2         28.58         23.10         6.31 o                         
   9  21  -2         23.07         18.72        12.07 o                         
   0  22  -2        432.88        483.33        26.78 o                         
   2  22  -2          0.88         -1.39         3.77 o                         
   4  22  -2         46.63         52.77        17.95 o                         
   6  22  -2         18.29         15.92         6.80 o                         
   8  22  -2          7.17         11.30         5.53 o                         
   1  23  -2         65.62         71.69         9.42 o                         
   3  23  -2        146.67        158.07        13.03 o                         
   5  23  -2         12.95          5.73         5.46 o                         
   0  24  -2         97.94        103.23        16.39 o                         
   2  24  -2          6.32         11.76         6.18 o                         
   2   1  -1      17996.42      18053.86       127.54 o                         
   4   1  -1        317.31        355.31         3.86 o                         
   6   1  -1       1657.75       1803.50        14.84 o                         
   8   1  -1       4769.46       5327.95        39.99 o                         
  10   1  -1        323.34        340.91         5.30 o                         
  12   1  -1        487.74        434.49         8.07 o                         
  14   1  -1         35.29         36.82         3.09 o                         
  16   1  -1         17.40          8.96         3.03 o                         
  18   1  -1         47.23         60.83         5.75 o                         
  20   1  -1         54.62         62.40         6.55 o                         
   1   2  -1       3718.28       3544.21        22.26 o                         
   3   2  -1       2362.20       2287.73        17.17 o                         
   5   2  -1         71.41         75.79         1.75 o                         
   7   2  -1       1730.22       1948.71        16.32 o                         
   9   2  -1        348.45        316.98         4.90 o                         
  11   2  -1       1264.15       1285.60        13.12 o                         
  13   2  -1        243.45        209.13         5.48 o                         
  15   2  -1         38.79         28.50         4.55 o                         
  17   2  -1          9.45         11.52         3.47 o                         
  19   2  -1          3.57         -0.78         2.97 o                         
   2   3  -1       5810.55       5913.28        36.95 o                         
   4   3  -1       3404.12       3494.17        25.86 o                         
   6   3  -1        125.29        129.93         2.57 o                         
   8   3  -1       3512.12       3845.17        29.86 o                         
  10   3  -1        131.80        121.38         3.52 o                         
  12   3  -1        826.65        786.04        10.86 o                         
  14   3  -1         84.52         70.14         5.09 o                         
  16   3  -1          6.66          5.05         2.67 o                         
  18   3  -1         12.01         10.23         3.66 o                         
  20   3  -1         27.04         22.91         5.52 o                         
   1   4  -1      17029.31      16693.27       108.83 o                         
   3   4  -1        544.99        530.12         5.62 o                         
   5   4  -1        169.04        147.82         2.66 o                         
   7   4  -1         59.17         68.77         2.27 o                         
   9   4  -1        494.64        507.35         6.89 o                         
  11   4  -1        162.06        156.03         3.85 o                         
  13   4  -1        142.13        143.90         4.94 o                         
  15   4  -1         70.05         67.55         5.41 o                         
  17   4  -1          6.93         12.24         3.68 o                         
  19   4  -1         11.83         10.17         4.05 o                         
   2   5  -1        117.48        112.49         2.51 o                         
   4   5  -1       2386.46       2409.62        20.37 o                         
   6   5  -1        791.21        809.19         8.82 o                         
   8   5  -1         84.80         84.15         2.79 o                         
  10   5  -1        540.16        543.84         7.96 o                         
  12   5  -1        520.75        513.20         9.55 o                         
  14   5  -1        140.62        138.21         6.13 o                         
  16   5  -1         33.13         31.23         4.12 o                         
  18   5  -1          1.98          2.07         3.31 o                         
  20   5  -1          7.84          9.82         8.51 o                         
   1   6  -1       2438.23       2472.63        17.72 o                         
   3   6  -1       1335.63       1317.32        11.31 o                         
   5   6  -1        240.68        293.79         4.41 o                         
   7   6  -1        875.87        874.36         9.85 o                         
   9   6  -1         91.58         87.49         4.20 o                         
  11   6  -1        673.79        667.10         9.43 o                         
  13   6  -1         60.49         77.27         5.55 o                         
  15   6  -1          8.71          5.97         2.69 o                         
  17   6  -1          1.03          1.02         3.59 o                         
  19   6  -1         29.96         38.02         6.55 o                         
   2   7  -1        652.39        675.26         6.25 o                         
   4   7  -1        356.19        346.85         4.82 o                         
   6   7  -1        894.61       1068.52        11.26 o                         
   8   7  -1        525.93        498.61         7.13 o                         
  10   7  -1        427.61        398.45         6.83 o                         
  12   7  -1          7.91          8.99         2.54 o                         
  14   7  -1         55.10         47.71         4.00 o                         
  16   7  -1          4.81          4.22         2.91 o                         
  18   7  -1          4.03          3.75         3.60 o                         
   1   8  -1       3021.71       3134.78        22.51 o                         
   3   8  -1       1218.34       1477.34        11.99 o                         
   5   8  -1        205.18        222.04         3.99 o                         
   7   8  -1        358.09        330.62         5.72 o                         
   9   8  -1        893.41        863.93        10.74 o                         
  11   8  -1        623.39        630.92         9.42 o                         
  13   8  -1        277.46        249.39         8.68 o                         
  15   8  -1         26.90         33.88         4.35 o                         
  17   8  -1          2.85          5.81         3.20 o                         
  19   8  -1         36.54         42.30         5.49 o                         
   2   9  -1        561.37        642.33         6.42 o                         
   4   9  -1        533.29        518.20         6.63 o                         
   6   9  -1         35.41         29.91         1.96 o                         
   8   9  -1        176.64        170.80         4.21 o                         
  10   9  -1        138.20        147.89         4.37 o                         
  12   9  -1         59.94         56.16         4.11 o                         
  14   9  -1         96.38         92.85         5.47 o                         
  16   9  -1         17.77         10.58         3.54 o                         
  18   9  -1          0.13          6.60         3.60 o                         
   1  10  -1        293.38        365.45         4.48 o                         
   3  10  -1        454.52        479.82         5.49 o                         
   5  10  -1        141.65        168.91         3.68 o                         
   7  10  -1        290.76        308.23         5.50 o                         
   9  10  -1       1001.43        968.14        13.23 o                         
  11  10  -1        465.68        466.12         8.15 o                         
  13  10  -1        137.16        135.44         5.93 o                         
  15  10  -1          1.22         -0.69         2.66 o                         
  17  10  -1         26.99         29.52         4.70 o                         
   2  11  -1        245.26        260.34         3.81 o                         
   4  11  -1         49.43         52.81         2.36 o                         
   6  11  -1        647.95        723.78        13.18 o                         
   8  11  -1         20.50         21.10         2.15 o                         
  10  11  -1        334.19        334.41         7.49 o                         
  12  11  -1         66.93         63.13         4.39 o                         
  14  11  -1         18.02         13.67         3.08 o                         
  16  11  -1          1.27         -1.27         2.95 o                         
  18  11  -1         11.77         19.01         4.44 o                         
   1  12  -1        337.99        350.28         7.01 o                         
   3  12  -1        372.42        335.58         5.03 o                         
   5  12  -1        135.64        152.64         3.71 o                         
   7  12  -1         66.42         58.42         3.04 o                         
   9  12  -1        468.10        462.60         7.89 o                         
  11  12  -1        243.70        247.97         6.11 o                         
  13  12  -1         11.35         11.59         2.83 o                         
  15  12  -1         28.99         32.82         5.32 o                         
  17  12  -1         15.51         24.42         6.94 o                         
   2  13  -1        140.11        152.42         3.61 o                         
   4  13  -1        155.21        138.36         4.27 o                         
   6  13  -1        216.91        193.83         5.28 o                         
   8  13  -1        250.56        231.68         6.18 o                         
  10  13  -1        100.59        105.26         5.11 o                         
  12  13  -1        199.34        210.59         9.25 o                         
  14  13  -1         25.13         24.87         7.36 o                         
  16  13  -1         16.30         14.23         6.25 o                         
   1  14  -1         49.53         43.70         2.44 o                         
   3  14  -1         52.63         49.23         2.96 o                         
   5  14  -1         61.04         63.33         3.86 o                         
   7  14  -1        110.28        100.37         5.75 o                         
   9  14  -1        195.61        191.73         7.12 o                         
  11  14  -1        197.45        190.90         7.74 o                         
  13  14  -1         16.63         27.31         4.84 o                         
  15  14  -1          7.18         10.64         5.22 o                         
   2  15  -1        237.42        240.89         6.06 o                         
   4  15  -1        116.19        111.04         5.53 o                         
   6  15  -1          0.24         -2.09         2.09 o                         
   8  15  -1        314.63        300.34        10.04 o                         
  10  15  -1        100.80        101.42         6.33 o                         
  12  15  -1          1.84         -1.28         3.06 o                         
  14  15  -1         20.04         25.94         6.87 o                         
  16  15  -1         12.41          9.07         6.50 o                         
   1  16  -1        128.94        130.56         6.27 o                         
   3  16  -1        115.46        130.39         6.18 o                         
   5  16  -1         25.03         21.32         3.81 o                         
   7  16  -1          5.72          4.72         3.74 o                         
   9  16  -1         28.27         32.59         4.24 o                         
  11  16  -1         11.14          5.74         3.29 o                         
  13  16  -1         12.37         24.32         6.49 o                         
  15  16  -1         11.01          8.11         8.17 o                         
   2  17  -1        283.09        286.47         8.43 o                         
   4  17  -1         30.99         23.11         4.14 o                         
   6  17  -1        271.71        266.66         9.90 o                         
   8  17  -1        190.53        183.27         9.02 o                         
  10  17  -1         20.92         17.42         4.34 o                         
  12  17  -1         46.94         38.36         7.40 o                         
  14  17  -1         21.51         36.67        10.84 o                         
   1  18  -1          1.79          0.37         3.13 o                         
   3  18  -1         34.44         37.29         4.30 o                         
   5  18  -1         52.67         45.46         5.51 o                         
   7  18  -1        116.64         99.99         8.24 o                         
   9  18  -1         26.89         16.53         4.36 o                         
  11  18  -1         34.09         32.47         5.47 o                         
  13  18  -1         20.59         10.78         6.11 o                         
   2  19  -1        230.23        229.10        11.58 o                         
   4  19  -1         84.92         94.12        11.06 o                         
   6  19  -1         26.68         25.68         4.85 o                         
   8  19  -1        114.89        116.12         8.51 o                         
  10  19  -1         13.09         16.12         4.48 o                         
  12  19  -1         10.99          5.79         9.06 o                         
   1  20  -1         19.69         22.42         8.85 o                         
   3  20  -1         55.46         64.05         8.14 o                         
   5  20  -1         59.79         70.43        13.38 o                         
   7  20  -1         10.87         11.10         5.04 o                         
   9  20  -1          1.10         -0.41         7.56 o                         
  11  20  -1          5.20         16.20         8.55 o                         
   2  21  -1         14.82         11.57         5.35 o                         
   4  21  -1         18.64         14.84         7.00 o                         
   6  21  -1         15.63         12.17         5.42 o                         
   8  21  -1         17.59          5.38         5.14 o                         
  10  21  -1         13.90         16.42         5.97 o                         
   1  22  -1         25.02         23.54         5.87 o                         
   3  22  -1          4.76          5.76         5.01 o                         
   5  22  -1          6.16          2.54         4.80 o                         
   7  22  -1         17.77         24.66         6.38 o                         
   9  22  -1         11.67          7.61         8.21 o                         
   2  23  -1          7.22          9.89         5.59 o                         
   4  23  -1         17.18         23.95         6.00 o                         
   6  23  -1         39.82         33.37         9.59 o                         
   1  24  -1          9.65         11.39         5.74 o                         
   3  24  -1          0.50         -1.47         6.09 o                         
   2   0   0       4760.68       4764.62        50.87 o                         
   4   0   0        860.65        780.12        10.47 o                         
   6   0   0       3072.50       2863.93        33.65 o                         
   8   0   0        869.59       1314.72        18.52 o                         
  10   0   0        645.90        635.35        11.91 o                         
  12   0   0       1651.90       1748.32        21.91 o                         
  14   0   0          3.71         -1.23         3.47 o                         
  16   0   0         24.03         21.37         5.34 o                         
  18   0   0        167.05        206.44        18.35 o                         
  20   0   0         49.81         28.73         7.43 o                         
   1   1   0      15666.16      14476.71       282.32 o                         
   3   1   0       9101.79       9137.50        63.55 o                         
   5   1   0       1440.40       1564.47        12.66 o                         
   7   1   0       8907.19       9296.50        66.38 o                         
   9   1   0        232.97        200.03         3.77 o                         
  11   1   0        795.78        775.15         9.13 o                         
  13   1   0         11.90         15.62         2.18 o                         
  15   1   0        348.97        308.18        12.34 o                         
  17   1   0         64.95         74.73         6.05 o                         
  19   1   0         29.17         37.21         5.31 o                         
   0   2   0       8601.24       7948.36        86.36 o                         
   2   2   0       3247.14       3404.56        26.21 o                         
   4   2   0      13594.48      13333.98        92.80 o                         
   6   2   0       9128.98       9315.58        66.10 o                         
   8   2   0       4890.69       5119.41        38.34 o                         
  10   2   0        764.53        709.02         8.32 o                         
  12   2   0          4.92          3.95         1.43 o                         
  14   2   0       1450.34       1368.58        31.74 o                         
  16   2   0         28.54         28.81         4.14 o                         
  18   2   0        124.81        144.13         8.47 o                         
  20   2   0         21.68         24.28         4.99 o                         
   1   3   0       4327.60       4439.14        29.26 o                         
   3   3   0      10751.51      11032.70        82.95 o                         
   5   3   0        694.37        826.60         8.33 o                         
   7   3   0       2772.49       2601.56        20.73 o                         
   9   3   0       1047.67       1051.15        10.59 o                         
  11   3   0       2134.48       2097.83        18.82 o                         
  13   3   0        292.84        272.55         7.98 o                         
  15   3   0         19.67          7.78         2.76 o                         
  17   3   0        100.70         77.31         6.30 o                         
  19   3   0          5.27          8.84         3.55 o                         
   0   4   0          9.17         28.40         1.72 o                         
   2   4   0       3415.75       3723.47        29.08 o                         
   4   4   0       8829.34       8713.12        66.48 o                         
   6   4   0        354.78        453.38         5.80 o                         
   8   4   0       1376.80       1427.99        21.51 o                         
  10   4   0       4369.40       4110.23        35.23 o                         
  12   4   0        350.14        343.62         6.53 o                         
  14   4   0        131.55        171.47         7.11 o                         
  16   4   0         35.33         34.77         4.44 o                         
  18   4   0          0.11          2.66         3.45 o                         
  20   4   0        277.80        378.99        12.50 o                         
   1   5   0          8.70          4.86         0.87 o                         
   3   5   0       8957.43       8761.63        66.75 o                         
   5   5   0        211.39        209.80         3.52 o                         
   7   5   0       3411.88       3296.59        27.94 o                         
   9   5   0        953.79        913.14        10.63 o                         
  11   5   0         58.11         57.27         3.12 o                         
  13   5   0       1139.41       1095.16        15.36 o                         
  15   5   0        366.44        373.11        12.12 o                         
  17   5   0        395.96        440.53        12.04 o                         
  19   5   0         53.72         62.70         6.10 o                         
   0   6   0        243.18        218.20         4.44 o                         
   2   6   0         81.20         61.01         1.91 o                         
   4   6   0      11329.29      11564.06        87.99 o                         
   6   6   0       1186.68       1034.60        10.75 o                         
   8   6   0        520.50        521.17         7.18 o                         
  10   6   0        374.10        366.90         6.39 o                         
  12   6   0       2276.52       2259.10        22.59 o                         
  14   6   0       1236.78       1267.61        20.70 o                         
  16   6   0          0.03          7.29         3.14 o                         
  18   6   0         99.72        116.30         7.83 o                         
  20   6   0          5.99          4.44         4.95 o                         
   1   7   0       6198.18       6291.85        42.21 o                         
   3   7   0        606.97        850.44         8.75 o                         
   5   7   0        865.77       1071.79        10.92 o                         
   7   7   0        871.38        771.60         9.13 o                         
   9   7   0        983.59        942.63        13.94 o                         
  11   7   0       3251.45       3284.05        30.04 o                         
  13   7   0        958.28        963.06        13.43 o                         
  15   7   0         16.28         11.25         3.40 o                         
  17   7   0         32.29         44.01         8.24 o                         
  19   7   0          1.28         -1.14         3.32 o                         
   0   8   0       6110.34       5823.27        64.62 o                         
   2   8   0         56.35         62.95         1.86 o                         
   4   8   0        310.12        230.62         3.98 o                         
   6   8   0       2465.00       2449.46        21.89 o                         
   8   8   0        159.33        130.17         3.52 o                         
  10   8   0       1051.95       1055.91        12.62 o                         
  12   8   0         17.39         18.17         2.39 o                         
  14   8   0        185.13        165.45         7.02 o                         
  16   8   0         26.38         27.88         4.13 o                         
  18   8   0         63.81         73.92         6.47 o                         
   1   9   0          2.21          2.08         0.88 o                         
   3   9   0      20438.90      21441.72       161.35 o                         
   5   9   0        201.68        218.43         4.15 o                         
   7   9   0        916.35        863.50        13.51 o                         
   9   9   0         13.11         14.27         2.45 o                         
  11   9   0        746.60        765.90        10.73 o                         
  13   9   0          4.96          4.12         2.29 o                         
  15   9   0         86.37         86.84         6.64 o                         
  17   9   0        275.52        323.70        10.67 o                         
  19   9   0          3.17          1.70         3.45 o                         
   0  10   0       5284.26       5370.16        60.87 o                         
   2  10   0       1176.69       1145.36        10.82 o                         
   4  10   0        621.84        551.28         7.18 o                         
   6  10   0       1274.88       1277.22        13.46 o                         
   8  10   0        100.52         86.87         3.55 o                         
  10  10   0        639.48        648.47         9.53 o                         
  12  10   0        747.42        777.40        11.33 o                         
  14  10   0         11.31         12.05         3.30 o                         
  16  10   0        104.54        113.88         7.30 o                         
  18  10   0         60.48         61.33         6.21 o                         
   1  11   0       1870.16       1854.71        14.83 o                         
   3  11   0         76.98         54.42         2.33 o                         
   5  11   0         40.75         36.40         2.25 o                         
   7  11   0       1014.17        902.89        10.98 o                         
   9  11   0       1482.84       1457.11        16.06 o                         
  11  11   0       2925.51       2959.81        28.46 o                         
  13  11   0         27.36         24.50         3.34 o                         
  15  11   0          3.20          5.73         3.15 o                         
  17  11   0          2.18          3.67         3.44 o                         
   0  12   0       5575.04       5720.10        56.35 o                         
   2  12   0         31.70         32.22         1.93 o                         
   4  12   0       1549.19       1503.16        15.23 o                         
   6  12   0        468.81        436.48         9.52 o                         
   8  12   0        111.54        115.74         4.08 o                         
  10  12   0        495.56        502.93         8.56 o                         
  12  12   0         25.90         34.76         3.18 o                         
  14  12   0        386.16        422.06        18.47 o                         
  16  12   0         11.94          8.55         3.57 o                         
  18  12   0         71.72         80.23         7.24 o                         
   1  13   0       1570.51       1652.87        13.99 o                         
   3  13   0        588.22        532.96         6.97 o                         
   5  13   0        200.42        183.43         4.37 o                         
   7  13   0       2364.88       2302.00        22.39 o                         
   9  13   0        127.43        118.90         4.43 o                         
  11  13   0         52.79         63.23         3.89 o                         
  13  13   0        106.44        111.88         6.00 o                         
  15  13   0        181.27        190.32        10.38 o                         
  17  13   0         98.53        120.37         9.31 o                         
   0  14   0       3881.90       3963.07        42.01 o                         
   2  14   0         14.94         21.53         2.04 o                         
   4  14   0        938.28        897.04        12.33 o                         
   6  14   0         92.86         88.28         4.34 o                         
   8  14   0        870.66        924.78        13.55 o                         
  10  14   0        476.50        486.92         9.72 o                         
  12  14   0        142.69        126.66         6.06 o                         
  14  14   0        105.51        102.15         7.93 o                         
  16  14   0          3.14         12.30         6.02 o                         
   1  15   0        966.54        928.21        16.11 o                         
   3  15   0       1006.32        943.32        19.68 o                         
   5  15   0        115.58         93.76         5.23 o                         
   7  15   0        744.39        827.35        14.26 o                         
   9  15   0          3.67         -0.76         2.29 o                         
  11  15   0        320.71        291.21        10.43 o                         
  13  15   0         81.71         63.90        12.08 o                         
  15  15   0          0.90          0.90         7.26 o                         
   0  16   0       1245.01       1386.78        22.26 o                         
   2  16   0        740.00        797.64        12.11 o                         
   4  16   0       1831.74       1870.74        32.37 o                         
   6  16   0        407.71        420.33        11.81 o                         
   8  16   0        768.71        766.09        16.95 o                         
  10  16   0        163.40        170.04         8.91 o                         
  12  16   0         15.41         16.07         4.10 o                         
  14  16   0        238.98        294.63        22.08 o                         
   1  17   0         23.18         29.22         5.33 o                         
   3  17   0       1402.33       1394.07        30.74 o                         
   5  17   0         58.60         55.02         5.45 o                         
   7  17   0        281.03        257.71         9.59 o                         
   9  17   0          0.63          1.83         3.23 o                         
  11  17   0        131.90        121.94         8.38 o                         
  13  17   0         57.36         64.19        13.19 o                         
  15  17   0         45.10         61.63        15.05 o                         
   0  18   0       3833.73       4087.28        93.69 o                         
   2  18   0          7.10          9.62         4.38 o                         
   4  18   0        338.96        318.90        12.94 o                         
   6  18   0         17.36         23.49         5.04 o                         
   8  18   0         46.91         32.23         6.18 o                         
  10  18   0         65.94         56.70        11.02 o                         
  12  18   0          0.85          0.68         9.89 o                         
   1  19   0        289.24        253.50        16.87 o                         
   3  19   0        241.21        253.88        16.60 o                         
   5  19   0          2.88          2.47         4.36 o                         
   7  19   0         64.81         67.62         8.34 o                         
   9  19   0         12.11          8.32         4.66 o                         
  11  19   0         18.06         22.63         5.72 o                         
   0  20   0         30.06         36.88         8.47 o                         
   2  20   0         11.32          7.19         4.71 o                         
   4  20   0         12.45         12.34         4.93 o                         
   6  20   0        356.60        364.20        15.31 o                         
   8  20   0         55.71         41.31         7.07 o                         
  10  20   0         56.31         62.28         8.20 o                         
  12  20   0         12.63          7.28         5.21 o                         
   1  21   0        151.70        168.11        24.18 o                         
   3  21   0         13.89          4.11         4.21 o                         
   5  21   0         28.12         28.39         6.56 o                         
   7  21   0         92.96         88.51         9.51 o                         
   9  21   0         76.44         97.02         9.99 o                         
   0  22   0        151.72        132.45        16.24 o                         
   2  22   0          9.27          8.65         4.86 o                         
   4  22   0          2.96          3.27         4.48 o                         
   6  22   0         17.60          9.01         5.14 o                         
   8  22   0          7.50         14.45         7.87 o                         
   1  23   0          0.03          9.99         5.29 o                         
   3  23   0         84.43        101.75        10.38 o                         
   5  23   0         29.16         45.87         8.00 o                         
   7  23   0         73.32         74.60        17.18 o                         
   0  24   0         18.72         17.13         9.31 o                         
   2  24   0         16.63         27.25         6.83 o                         
   4  24   0        147.52        179.72        18.88 o                         
   2   1   1      17988.97      17869.21       149.11 o                         
   4   1   1        317.08        336.48         4.33 o                         
   6   1   1       1653.75       1796.63        15.57 o                         
   8   1   1       4768.59       5342.10        42.64 o                         
  10   1   1        322.96        338.31         5.08 o                         
  12   1   1        487.49        431.28         8.32 o                         
  14   1   1         35.48         32.84         3.27 o                         
  16   1   1         17.31         15.00         3.10 o                         
  18   1   1         47.42         54.56         5.78 o                         
  20   1   1         54.40         53.15         6.31 o                         
   1   2   1       3720.03       3518.51        27.14 o                         
   3   2   1       2360.83       2270.84        18.40 o                         
   5   2   1         71.40         76.73         2.19 o                         
   7   2   1       1733.08       1951.93        17.53 o                         
   9   2   1        348.68        329.68         5.34 o                         
  11   2   1       1263.28       1304.54        14.25 o                         
  13   2   1        244.00        204.69         6.09 o                         
  15   2   1         38.79         28.99         4.03 o                         
  17   2   1          9.48         13.29         3.70 o                         
  19   2   1          3.59          2.65         3.34 o                         
   2   3   1       5814.87       5919.98        45.16 o                         
   4   3   1       3406.40       3471.82        27.86 o                         
   6   3   1        125.87        124.97         2.68 o                         
   8   3   1       3515.05       3846.87        32.21 o                         
  10   3   1        131.96        135.40         3.89 o                         
  12   3   1        826.24        769.32        12.43 o                         
  14   3   1         84.55         65.83         4.45 o                         
  16   3   1          6.70          2.91         2.99 o                         
  18   3   1         11.83          9.54         3.78 o                         
  20   3   1         27.13         36.24         5.27 o                         
   1   4   1      17029.65      16457.71       125.49 o                         
   3   4   1        544.12        525.76         5.65 o                         
   5   4   1        168.79        154.25         3.58 o                         
   7   4   1         59.51         72.87         2.86 o                         
   9   4   1        495.06        489.74         7.03 o                         
  11   4   1        161.79        152.43         4.24 o                         
  13   4   1        141.67        147.29         5.36 o                         
  15   4   1         69.66         55.61         5.10 o                         
  17   4   1          6.97          5.98         6.17 o                         
  19   4   1         11.86         13.71         4.26 o                         
   2   5   1        117.05        114.97         2.13 o                         
   4   5   1       2382.78       2437.33        20.46 o                         
   6   5   1        792.30        800.20         8.81 o                         
   8   5   1         84.62         82.18         2.85 o                         
  10   5   1        541.01        543.97         7.91 o                         
  12   5   1        520.92        516.63         9.32 o                         
  14   5   1        139.82        155.95         7.50 o                         
  16   5   1         32.87         34.31         4.51 o                         
  18   5   1          1.99          0.88         4.03 o                         
  20   5   1          7.80         17.50         4.92 o                         
   1   6   1       2437.65       2488.71        20.16 o                         
   3   6   1       1337.73       1329.01        12.16 o                         
   5   6   1        240.29        290.21         4.44 o                         
   7   6   1        873.51        882.59         9.89 o                         
   9   6   1         91.69         82.40         3.37 o                         
  11   6   1        675.08        657.18         9.34 o                         
  13   6   1         60.32         70.61         4.33 o                         
  15   6   1          8.71          3.71         2.80 o                         
  17   6   1          0.99          2.28         3.35 o                         
  19   6   1         29.91         32.80         5.81 o                         
   2   7   1        653.64        672.34         7.23 o                         
   4   7   1        356.74        342.98         4.91 o                         
   6   7   1        893.87       1081.64        11.30 o                         
   8   7   1        524.28        479.83         7.02 o                         
  10   7   1        427.14        400.63         6.84 o                         
  12   7   1          7.97          5.38         2.02 o                         
  14   7   1         55.35         48.86         4.06 o                         
  16   7   1          4.80          4.10         2.84 o                         
  18   7   1          4.12         10.50         3.90 o                         
   1   8   1       3019.20       3137.52        27.37 o                         
   3   8   1       1218.35       1483.56        13.90 o                         
   5   8   1        204.50        217.36         4.04 o                         
   7   8   1        358.31        336.07         5.55 o                         
   9   8   1        892.31        862.44        10.69 o                         
  11   8   1        622.56        636.25         9.42 o                         
  13   8   1        278.48        262.85         8.39 o                         
  15   8   1         27.20         22.80         3.81 o                         
  17   8   1          2.88         -0.46         3.34 o                         
  19   8   1         36.41         34.06         5.06 o                         
   2   9   1        560.27        641.52         7.45 o                         
   4   9   1        534.64        524.39         6.80 o                         
   6   9   1         35.49         27.01         1.94 o                         
   8   9   1        175.91        192.33         4.42 o                         
  10   9   1        137.72        149.18         5.17 o                         
  12   9   1         60.18         63.83         4.26 o                         
  14   9   1         96.92         93.35         6.14 o                         
  16   9   1         17.73         21.06         3.87 o                         
  18   9   1          0.14         -3.40         3.40 o                         
   1  10   1        293.15        362.07         4.77 o                         
   3  10   1        455.64        463.54         6.36 o                         
   5  10   1        141.72        167.08         3.78 o                         
   7  10   1        292.20        297.08         6.23 o                         
   9  10   1        998.88        965.56        11.94 o                         
  11  10   1        466.86        460.32         8.11 o                         
  13  10   1        136.87        128.42         6.73 o                         
  15  10   1          1.23          2.37         2.91 o                         
  17  10   1         26.60         31.14         4.82 o                         
   2  11   1        244.64        262.26         4.16 o                         
   4  11   1         49.40         53.42         2.60 o                         
   6  11   1        647.64        733.29         9.38 o                         
   8  11   1         20.53         20.73         2.29 o                         
  10  11   1        335.84        326.31         6.65 o                         
  12  11   1         66.89         66.60         4.47 o                         
  14  11   1         17.74         18.98         3.23 o                         
  16  11   1          1.22          1.91         3.03 o                         
  18  11   1         11.77         15.34         4.28 o                         
   1  12   1        338.15        344.31         4.94 o                         
   3  12   1        372.17        339.37         5.57 o                         
   5  12   1        134.47        148.63         3.89 o                         
   7  12   1         66.77         58.07         3.14 o                         
   9  12   1        469.06        438.83         7.71 o                         
  11  12   1        244.03        257.04         6.22 o                         
  13  12   1         11.15          6.03         2.54 o                         
  15  12   1         28.68         23.31         4.29 o                         
  17  12   1         15.56         11.55         4.06 o                         
   2  13   1        140.81        139.69         3.76 o                         
   4  13   1        155.11        130.62         3.66 o                         
   6  13   1        216.86        199.16         4.76 o                         
   8  13   1        251.61        239.86         5.58 o                         
  10  13   1        100.47         99.93         4.52 o                         
  12  13   1        198.89        193.64         6.35 o                         
  14  13   1         25.08         25.16         3.68 o                         
  16  13   1         16.47         17.65         4.94 o                         
   1  14   1         49.09         45.66         2.72 o                         
   3  14   1         52.65         54.87         3.34 o                         
   5  14   1         61.12         64.03         4.56 o                         
   7  14   1        111.11        108.38         4.74 o                         
   9  14   1        195.90        190.74         5.88 o                         
  11  14   1        196.42        200.40         6.39 o                         
  13  14   1         16.84         18.41         3.69 o                         
  15  14   1          7.25         15.16         5.38 o                         
   2  15   1        238.16        240.88         6.02 o                         
   4  15   1        115.33        110.68         5.32 o                         
   6  15   1          0.20         -1.84         1.84 o                         
   8  15   1        315.21        292.18         8.25 o                         
  10  15   1        100.00         96.74         8.71 o                         
  12  15   1          1.87          0.53         3.17 o                         
  14  15   1         20.43         17.32        12.15 o                         
  16  15   1         12.32          4.86         6.34 o                         
   1  16   1        129.72        127.16         6.86 o                         
   3  16   1        115.23        125.07         6.81 o                         
   5  16   1         24.72         27.05         3.73 o                         
   7  16   1          5.60          3.90         2.86 o                         
   9  16   1         28.17         36.57         4.15 o                         
  11  16   1         10.98         11.45         3.19 o                         
  13  16   1         12.35         15.95         4.89 o                         
   2  17   1        281.77        277.25         9.41 o                         
   4  17   1         30.93         22.35         4.04 o                         
   6  17   1        271.12        270.39        12.34 o                         
   8  17   1        190.07        181.37         9.63 o                         
  10  17   1         21.17         14.44         4.75 o                         
  12  17   1         47.14         42.57         9.56 o                         
   1  18   1          1.71          0.70         2.52 o                         
   3  18   1         34.31         30.03         5.74 o                         
   5  18   1         53.00         46.49         6.56 o                         
   7  18   1        115.95        119.73         9.78 o                         
   9  18   1         27.15         30.97         6.08 o                         
  11  18   1         34.49         21.39         6.10 o                         
  13  18   1         20.39         32.40         9.16 o                         
   2  19   1        231.09        220.82        10.88 o                         
   4  19   1         85.57         95.40         8.98 o                         
   6  19   1         26.69         22.19         5.70 o                         
   8  19   1        114.38        127.74        10.57 o                         
  10  19   1         13.15          9.22         4.94 o                         
  12  19   1         11.00         -1.40         7.11 o                         
   1  20   1         19.59         26.47         5.86 o                         
   3  20   1         55.61         63.24         7.80 o                         
   5  20   1         60.05         47.82         7.09 o                         
   7  20   1         10.78          8.03         4.84 o                         
   9  20   1          1.06         -4.03         4.03 o                         
  11  20   1          5.07          2.18         6.70 o                         
   2  21   1         14.75          5.18         5.08 o                         
   4  21   1         18.75         20.91         5.88 o                         
   6  21   1         15.84         11.13         4.88 o                         
   8  21   1         17.75         10.94         5.41 o                         
  10  21   1         13.70         22.87         9.86 o                         
   1  22   1         25.13         19.48         6.48 o                         
   3  22   1          4.70          4.15         4.86 o                         
   5  22   1          6.04          6.34         5.65 o                         
   7  22   1         17.89          8.57         5.21 o                         
   9  22   1         11.65          5.56         5.11 o                         
   2  23   1          7.13          3.29         5.35 o                         
   4  23   1         17.02         23.86         7.27 o                         
   6  23   1         39.72         45.35         7.86 o                         
   1  24   1          9.61          9.69         5.82 o                         
   3  24   1          0.51          3.83         5.22 o                         
   2   0   2       2172.00       2387.89        33.75 o                         
   4   0   2       6109.10       6348.86        85.99 o                         
   6   0   2       3269.63       3602.04        51.15 o                         
   8   0   2       1073.15        991.20        19.37 o                         
  10   0   2       3787.67       3783.55        57.03 o                         
  12   0   2         20.81         19.54         4.56 o                         
  14   0   2         51.65         60.18         5.65 o                         
  16   0   2         79.16         64.67         7.78 o                         
  18   0   2         80.70         87.95         9.82 o                         
  20   0   2        231.47        331.90        18.48 o                         
   1   1   2       1912.11       2002.24        17.85 o                         
   3   1   2      11442.68      11691.14        96.95 o                         
   5   1   2       1264.68       1266.12        14.62 o                         
   7   1   2       4135.68       4211.85        37.11 o                         
   9   1   2        152.92        142.12         3.85 o                         
  11   1   2       2005.93       1913.26        21.40 o                         
  13   1   2        612.31        586.19        10.53 o                         
  15   1   2        107.52        113.01         5.26 o                         
  17   1   2        181.48        185.63         8.66 o                         
  19   1   2         39.22         44.49         5.55 o                         
   0   2   2      40407.93      39392.48       511.57 o                         
   2   2   2       3493.94       3501.57        28.02 o                         
   4   2   2      10196.33      10240.65        78.37 o                         
   6   2   2       4065.88       3973.15        32.61 o                         
   8   2   2       2886.16       3039.06        26.29 o                         
  10   2   2        742.01        734.34        10.74 o                         
  12   2   2       1058.66       1035.80        14.32 o                         
  14   2   2       1091.76       1009.67        15.15 o                         
  16   2   2         22.81         21.07         3.73 o                         
  18   2   2         81.91         84.32         6.79 o                         
  20   2   2         62.74         57.90         6.51 o                         
   1   3   2      38648.34      38244.73       319.00 o                         
   3   3   2       5859.16       6072.28        46.52 o                         
   5   3   2         32.26         36.58         1.51 o                         
   7   3   2       1090.66        932.00         9.99 o                         
   9   3   2        682.82        659.47         8.34 o                         
  11   3   2        665.35        659.59        10.53 o                         
  13   3   2        577.69        582.92        10.48 o                         
  15   3   2         55.58         53.10        10.07 o                         
  17   3   2         60.75         70.14         5.93 o                         
  19   3   2         48.57         65.08         6.46 o                         
   0   4   2      91898.16      82438.16      1521.54 o                         
   2   4   2       1995.11       2059.45        17.13 o                         
   4   4   2       1425.07       1354.28        12.20 o                         
   6   4   2       2005.81       2023.97        18.07 o                         
   8   4   2        901.12        945.01        10.40 o                         
  10   4   2       1547.97       1488.01        15.48 o                         
  12   4   2       1082.34       1038.39        14.47 o                         
  14   4   2        726.59        739.82        17.44 o                         
  16   4   2          8.25          5.91         3.06 o                         
  18   4   2         55.86         68.20         6.20 o                         
  20   4   2         71.64         60.12        19.99 o                         
   1   5   2       1376.92       1345.59        14.12 o                         
   3   5   2       9707.77      10129.54        78.35 o                         
   5   5   2        376.12        421.20         6.29 o                         
   7   5   2       5450.92       5576.26        44.82 o                         
   9   5   2        359.12        347.40         5.82 o                         
  11   5   2        638.78        627.22        11.80 o                         
  13   5   2        194.86        174.87         5.82 o                         
  15   5   2        250.04        226.87         7.01 o                         
  17   5   2        215.54        227.99         8.84 o                         
  19   5   2         34.78         25.68         4.87 o                         
   0   6   2       4111.12       4270.69        86.12 o                         
   2   6   2       6210.09       6698.78        52.00 o                         
   4   6   2      10026.20      10665.83        81.63 o                         
   6   6   2       1440.76       1405.96        13.76 o                         
   8   6   2        342.40        318.64         5.48 o                         
  10   6   2        152.07        152.85         4.16 o                         
  12   6   2        225.50        205.86         6.03 o                         
  14   6   2        256.05        254.03         7.27 o                         
  16   6   2         74.40         69.70         5.73 o                         
  18   6   2        106.27        106.23         7.50 o                         
   1   7   2       3148.66       3226.31        31.94 o                         
   3   7   2       4015.34       4108.43        32.89 o                         
   5   7   2        341.98        317.51         4.92 o                         
   7   7   2       2007.93       1873.82        17.96 o                         
   9   7   2       1155.68       1111.87        12.66 o                         
  11   7   2       3374.93       3348.80        33.94 o                         
  13   7   2        122.93        125.43         5.79 o                         
  15   7   2         17.48         16.49         3.17 o                         
  17   7   2         53.81         58.04         5.79 o                         
  19   7   2         20.91         36.08         8.07 o                         
   0   8   2       2261.50       2295.32        33.57 o                         
   2   8   2        143.63        126.16         3.37 o                         
   4   8   2       1867.53       1751.17        16.35 o                         
   6   8   2        370.81        337.18         5.39 o                         
   8   8   2        803.55        769.57         9.69 o                         
  10   8   2       1863.02       1820.03        18.73 o                         
  12   8   2        142.14        137.64         5.30 o                         
  14   8   2        357.53        381.92         8.95 o                         
  16   8   2         46.83         44.50         5.74 o                         
  18   8   2         15.61          9.46         6.79 o                         
   1   9   2       2463.20       2647.99        32.24 o                         
   3   9   2       3300.25       3249.64        27.52 o                         
   5   9   2        701.10        743.61         8.87 o                         
   7   9   2       1788.72       1775.06        17.54 o                         
   9   9   2       1857.35       1864.41        18.88 o                         
  11   9   2        118.00        120.14         5.87 o                         
  13   9   2        588.74        644.21        12.97 o                         
  15   9   2        280.60        295.51         8.23 o                         
  17   9   2        198.72        230.39         9.31 o                         
   0  10   2       3880.87       3720.56        81.60 o                         
   2  10   2        683.21        796.03         8.72 o                         
   4  10   2       1079.44       1067.67        11.58 o                         
   6  10   2        920.38        907.21        10.70 o                         
   8  10   2       1194.48       1130.40        13.03 o                         
  10  10   2        810.81        820.93        16.73 o                         
  12  10   2         27.65         27.27         3.18 o                         
  14  10   2        413.91        460.82        10.09 o                         
  16  10   2         25.53         31.45         4.32 o                         
  18  10   2         32.01         34.16         5.08 o                         
   1  11   2       1269.33       1247.48        14.41 o                         
   3  11   2        772.26        733.87         8.71 o                         
   5  11   2         38.66         30.36         2.12 o                         
   7  11   2       1040.46       1033.47        12.10 o                         
   9  11   2        102.50         93.37         3.97 o                         
  11  11   2       1390.96       1384.28        18.00 o                         
  13  11   2        313.60        318.52         8.17 o                         
  15  11   2          4.59          0.32         2.43 o                         
  17  11   2         15.88         11.96         4.06 o                         
   0  12   2       3310.58       3298.85        47.75 o                         
   2  12   2        362.92        378.71         6.83 o                         
   4  12   2       2736.40       2778.30        27.96 o                         
   6  12   2        706.06        709.97         9.48 o                         
   8  12   2        219.13        223.95         5.32 o                         
  10  12   2        147.70        131.52         5.81 o                         
  12  12   2        164.12        168.00         6.00 o                         
  14  12   2        129.56        137.93         6.62 o                         
  16  12   2         21.13         30.56         4.63 o                         
   1  13   2        306.34        324.47        14.62 o                         
   3  13   2       3608.54       3705.26        35.78 o                         
   5  13   2         20.52         17.13         2.29 o                         
   7  13   2       1124.48       1046.61        15.72 o                         
   9  13   2         28.82         21.01         2.71 o                         
  11  13   2        422.60        410.97        10.08 o                         
  13  13   2         16.18          8.96         3.18 o                         
  15  13   2         80.10         87.57         6.72 o                         
  17  13   2         93.29         86.02         8.20 o                         
   0  14   2       2475.23       2558.58        42.23 o                         
   2  14   2        629.69        614.27        11.32 o                         
   4  14   2        748.11        736.58        12.57 o                         
   6  14   2        180.74        163.00         5.83 o                         
   8  14   2        323.63        310.18         7.29 o                         
  10  14   2        559.58        576.31        10.71 o                         
  12  14   2        128.57        124.43         6.87 o                         
  14  14   2        160.57        177.59         8.01 o                         
  16  14   2          6.54          7.50         4.84 o                         
   1  15   2       2068.01       2053.28        25.94 o                         
   3  15   2        808.59        791.31        16.04 o                         
   5  15   2         44.98         35.96         4.34 o                         
   7  15   2        113.43        119.33         7.48 o                         
   9  15   2        298.19        308.86         8.64 o                         
  11  15   2        139.52        147.02         7.87 o                         
  13  15   2         61.31         52.17         6.60 o                         
  15  15   2         12.61          7.75         7.49 o                         
   0  16   2        898.73        875.67        26.04 o                         
   2  16   2         12.52          5.82         2.49 o                         
   4  16   2        497.41        475.41        12.86 o                         
   6  16   2        386.35        366.78        11.59 o                         
   8  16   2        150.08        148.93        10.05 o                         
  10  16   2         78.33         78.47         6.49 o                         
  12  16   2         18.92          9.99         4.85 o                         
  14  16   2        172.06        208.69        15.32 o                         
   1  17   2        335.65        353.34        11.36 o                         
   3  17   2        131.33        116.06        12.55 o                         
   5  17   2          5.80         -2.62         2.63 o                         
   7  17   2        687.66        694.94        17.77 o                         
   9  17   2          7.15          7.19         3.35 o                         
  11  17   2         94.75         79.96         8.43 o                         
  13  17   2         60.23         69.66         8.31 o                         
   0  18   2       1567.40       1594.64        33.01 o                         
   2  18   2         69.21         73.10         6.17 o                         
   4  18   2        122.80        117.09         7.71 o                         
   6  18   2        136.21        132.69         8.93 o                         
   8  18   2         63.39         68.34         7.55 o                         
  10  18   2        151.60        160.06         8.90 o                         
  12  18   2         90.09         66.85        11.63 o                         
   1  19   2         44.85         45.37         4.81 o                         
   3  19   2        274.59        280.80        10.29 o                         
   5  19   2         73.61         64.34         6.17 o                         
   7  19   2        290.70        322.47        14.02 o                         
   9  19   2         14.76         18.32         5.08 o                         
  11  19   2        141.94        158.37        16.98 o                         
   0  20   2        163.69        159.78        16.48 o                         
   2  20   2         90.00         92.21         7.77 o                         
   4  20   2        438.79        515.14        17.91 o                         
   6  20   2         65.81         72.46         9.01 o                         
   8  20   2        141.02        124.48        10.69 o                         
  10  20   2         78.54         56.53         9.48 o                         
   1  21   2        135.53        135.94        11.69 o                         
   3  21   2        254.58        301.32        14.33 o                         
   5  21   2         46.27         48.96         7.70 o                         
   7  21   2         25.76         25.64         6.26 o                         
   9  21   2         23.27         16.28         5.91 o                         
   0  22   2        425.75        426.44        23.65 o                         
   2  22   2          0.72         -0.52         4.96 o                         
   4  22   2         43.51         40.93         7.49 o                         
   6  22   2         18.11         20.08         5.52 o                         
   8  22   2          6.78          7.76         5.36 o                         
   1  23   2         65.23         68.16         9.10 o                         
   3  23   2        140.25        161.52        12.59 o                         
   5  23   2         12.62         12.27         5.20 o                         
   0  24   2         98.98        126.82        16.86 o                         
   2  24   2          6.31         18.72         7.69 o                         
   2   1   3        523.05        469.18         6.14 o                         
   4   1   3       1918.57       1905.20        18.93 o                         
   6   1   3        171.28        167.19         4.33 o                         
   8   1   3        377.66        384.20        11.97 o                         
  10   1   3         55.79         60.22         3.95 o                         
  12   1   3        496.22        496.21         9.43 o                         
  14   1   3        142.80        110.84         5.72 o                         
  16   1   3         25.79         22.53         3.33 o                         
  18   1   3          6.33          1.93         3.71 o                         
   1   2   3      14925.34      15438.24       127.97 o                         
   3   2   3       1160.23       1228.05        12.55 o                         
   5   2   3        836.65        900.20        10.19 o                         
   7   2   3       2443.37       2465.76        27.39 o                         
   9   2   3        192.29        202.18         5.82 o                         
  11   2   3        720.09        684.16        10.90 o                         
  13   2   3        376.12        378.58         8.46 o                         
  15   2   3         41.07         30.50         3.64 o                         
  17   2   3          9.37         11.16         3.68 o                         
  19   2   3          8.28          9.19         3.93 o                         
   2   3   3       2963.59       3008.03        24.72 o                         
   4   3   3        506.61        490.73         6.30 o                         
   6   3   3        662.66        793.24         8.85 o                         
   8   3   3       1069.96       1143.93        11.87 o                         
  10   3   3        253.04        252.19         6.03 o                         
  12   3   3         16.42          9.50         2.32 o                         
  14   3   3         60.95         56.91         4.36 o                         
  16   3   3         45.56         43.22         4.27 o                         
  18   3   3         50.87         56.44         6.05 o                         
   1   4   3       1610.72       1640.53        15.70 o                         
   3   4   3        464.37        502.34         6.05 o                         
   5   4   3        426.66        426.31         7.85 o                         
   7   4   3        331.62        310.91         5.55 o                         
   9   4   3        301.48        328.39         6.66 o                         
  11   4   3        668.86        691.10        11.11 o                         
  13   4   3        274.63        260.50        10.89 o                         
  15   4   3         24.10         20.89         3.58 o                         
  17   4   3          0.03          1.80         3.24 o                         
  19   4   3          2.94         -0.69         3.11 o                         
   2   5   3       1649.54       1846.33        16.35 o                         
   4   5   3        132.69        136.38         3.51 o                         
   6   5   3        611.28        699.46         8.24 o                         
   8   5   3        585.56        596.93        11.11 o                         
  10   5   3        999.65       1005.30        13.70 o                         
  12   5   3        247.40        253.04         6.75 o                         
  14   5   3         18.11         14.41         3.86 o                         
  16   5   3          3.65         -0.46         2.39 o                         
  18   5   3          6.20          2.31         3.79 o                         
   1   6   3        452.42        529.76         8.34 o                         
   3   6   3        115.32        153.33         3.65 o                         
   5   6   3         96.87        109.09         2.72 o                         
   7   6   3        799.74        808.17         9.85 o                         
   9   6   3        250.73        233.14         6.08 o                         
  11   6   3          6.02         11.28         5.01 o                         
  13   6   3         20.56         14.67         2.76 o                         
  15   6   3         16.61         12.74         2.92 o                         
  17   6   3         38.68         34.16         6.71 o                         
  19   6   3         29.61         39.27         5.46 o                         
   2   7   3       1370.91       1557.34        14.33 o                         
   4   7   3        565.41        521.18         6.66 o                         
   6   7   3        161.00        183.50         3.86 o                         
   8   7   3        704.02        721.41         9.25 o                         
  10   7   3        978.54        903.11        12.91 o                         
  12   7   3        349.61        355.66         8.09 o                         
  14   7   3         59.27         65.71         4.66 o                         
  16   7   3          1.64         -1.99         2.44 o                         
  18   7   3         16.85         23.18         4.48 o                         
   1   8   3       2151.28       2183.64        26.21 o                         
   3   8   3        231.56        229.84         3.90 o                         
   5   8   3        565.70        564.03         7.38 o                         
   7   8   3         74.53         55.85         2.74 o                         
   9   8   3        612.74        626.48         8.85 o                         
  11   8   3        387.12        380.30         8.20 o                         
  13   8   3         78.92         75.97         4.84 o                         
  15   8   3         60.76         53.31         4.52 o                         
  17   8   3         68.35         70.81         6.35 o                         
   2   9   3        270.00        319.68         4.47 o                         
   4   9   3        161.50        137.44         3.25 o                         
   6   9   3         28.85         31.18         2.43 o                         
   8   9   3        305.22        296.59         5.75 o                         
  10   9   3        265.54        258.08        10.00 o                         
  12   9   3         30.60         27.63         3.23 o                         
  14   9   3          9.46         15.44         3.18 o                         
  16   9   3         20.09         18.26         3.55 o                         
  18   9   3          1.22         -2.56         4.73 o                         
   1  10   3        363.73        322.29         5.65 o                         
   3  10   3        529.32        556.20         7.05 o                         
   5  10   3         23.39         22.48         1.83 o                         
   7  10   3         34.55         26.51         2.19 o                         
   9  10   3          5.46          5.75         2.04 o                         
  11  10   3        155.97        145.14         5.74 o                         
  13  10   3         30.60         27.61         3.81 o                         
  15  10   3         36.35         44.32         6.18 o                         
  17  10   3          9.90         10.59         3.78 o                         
   2  11   3       1093.39       1127.52        16.15 o                         
   4  11   3        264.22        261.21         5.72 o                         
   6  11   3        137.34        135.47         4.51 o                         
   8  11   3        320.49        296.87         8.35 o                         
  10  11   3        343.87        338.47         7.96 o                         
  12  11   3        178.97        169.97         6.18 o                         
  14  11   3         89.18        106.45         6.34 o                         
  16  11   3          1.80         -1.99         2.53 o                         
   1  12   3         48.56         41.55         3.58 o                         
   3  12   3         51.00         47.95         3.76 o                         
   5  12   3         39.34         38.01         6.14 o                         
   7  12   3        359.17        343.19         7.24 o                         
   9  12   3         29.68         30.55         3.03 o                         
  11  12   3        117.03        120.66         6.53 o                         
  13  12   3         60.44         59.39         5.03 o                         
  15  12   3         14.61         12.11         3.80 o                         
  17  12   3          9.74          6.69         4.69 o                         
   2  13   3        203.47        175.70         6.29 o                         
   4  13   3         96.96         92.17         5.15 o                         
   6  13   3        406.59        404.46         9.24 o                         
   8  13   3        231.23        245.19         7.36 o                         
  10  13   3         35.37         35.15         4.61 o                         
  12  13   3         81.70         84.19         8.12 o                         
  14  13   3         13.83         12.12         4.15 o                         
  16  13   3         11.37          5.00         5.14 o                         
   1  14   3        576.77        614.54        11.76 o                         
   3  14   3        108.58        102.18         5.60 o                         
   5  14   3        374.40        360.14        20.24 o                         
   7  14   3         32.08         26.79         3.34 o                         
   9  14   3          5.41          1.66         2.57 o                         
  11  14   3        114.88         99.95         7.31 o                         
  13  14   3         54.56         49.37         5.81 o                         
  15  14   3          7.75          6.53         4.09 o                         
   2  15   3         62.85         63.48         4.62 o                         
   4  15   3        120.41        119.44         7.08 o                         
   6  15   3        109.64        115.06         6.03 o                         
   8  15   3          2.35          3.85         2.44 o                         
  10  15   3         36.39         31.90         4.77 o                         
  12  15   3        102.84         94.42         7.33 o                         
  14  15   3         12.90         13.64         4.46 o                         
   1  16   3        140.77        146.46         6.21 o                         
   3  16   3          7.34         10.15         4.49 o                         
   5  16   3         17.59         18.52         3.43 o                         
   7  16   3         19.57         19.11         3.25 o                         
   9  16   3        143.27        143.14         7.12 o                         
  11  16   3         50.91         50.12         5.69 o                         
  13  16   3         40.30         40.71         9.51 o                         
   2  17   3          3.50         -0.54         2.23 o                         
   4  17   3         74.64         78.90         5.34 o                         
   6  17   3         20.59         20.31         3.57 o                         
   8  17   3         60.22         60.44         6.01 o                         
  10  17   3         51.77         48.41         9.73 o                         
  12  17   3         74.06         73.11        17.66 o                         
  14  17   3         28.63         32.83         6.74 o                         
   1  18   3         16.04         16.24         3.39 o                         
   3  18   3         10.12          2.64         3.08 o                         
   5  18   3         58.69         55.21         5.76 o                         
   7  18   3         81.11         81.85        10.54 o                         
   9  18   3         18.37          7.56         4.04 o                         
  11  18   3         57.11         66.78         8.49 o                         
  13  18   3         10.79         11.41         9.60 o                         
   2  19   3          0.72         -3.12         3.12 o                         
   4  19   3         23.30         27.48         4.83 o                         
   6  19   3         68.74         66.20         8.79 o                         
   8  19   3         23.36         24.64         4.74 o                         
  10  19   3          4.28          2.47         4.41 o                         
  12  19   3          9.57         17.69         8.49 o                         
   1  20   3         76.95         76.17         6.15 o                         
   3  20   3         27.92         12.89         4.40 o                         
   5  20   3         14.43         23.50         4.88 o                         
   7  20   3         32.39         46.19         5.94 o                         
   9  20   3         41.73         43.42        10.78 o                         
  11  20   3          8.30         11.68         8.24 o                         
   2  21   3          6.38          2.84         4.05 o                         
   4  21   3         24.17         32.88         6.61 o                         
   6  21   3         15.83          8.11         5.38 o                         
   8  21   3         16.34         14.28        11.70 o                         
   1  22   3         23.25         20.54         5.84 o                         
   3  22   3         16.06         12.48         5.66 o                         
   5  22   3          0.38         -2.86         7.78 o                         
   7  22   3         16.07         10.02         5.86 o                         
   2  23   3         64.40         61.30         8.93 o                         
   4  23   3          2.48          9.51         7.07 o                         
   2   0   4       1748.83       1565.66        25.51 o                         
   4   0   4       2370.80       2476.10        29.58 o                         
   6   0   4        634.90        587.68        13.45 o                         
   8   0   4        692.86        678.08        15.46 o                         
  10   0   4        707.47        732.66        17.40 o                         
  12   0   4       2484.31       2460.30        43.85 o                         
  14   0   4       1263.95       1285.79        23.71 o                         
  16   0   4          3.40          0.09         3.18 o                         
  18   0   4         82.03         73.38         9.38 o                         
   1   1   4       1728.73       1715.19        22.48 o                         
   3   1   4       1278.43       1259.53        13.67 o                         
   5   1   4        348.76        413.71         5.90 o                         
   7   1   4       1871.14       1802.73        21.61 o                         
   9   1   4        287.75        289.62         6.92 o                         
  11   1   4        387.59        367.46        14.72 o                         
  13   1   4        651.69        655.96        11.98 o                         
  15   1   4        133.95        134.91         7.45 o                         
  17   1   4        106.03        104.51         5.96 o                         
  19   1   4         50.36         61.97         6.43 o                         
   0   2   4       2886.54       2892.57        42.12 o                         
   2   2   4       1097.46       1046.40        12.15 o                         
   4   2   4       4637.34       4671.69        42.03 o                         
   6   2   4       1449.03       1400.22        14.79 o                         
   8   2   4         87.68         79.47         4.17 o                         
  10   2   4        622.87        612.30        10.02 o                         
  12   2   4        297.01        301.25         7.42 o                         
  14   2   4        146.72        149.25         9.13 o                         
  16   2   4         55.94         53.90         4.72 o                         
  18   2   4         32.77         29.75         5.40 o                         
   1   3   4         98.85        110.32         3.72 o                         
   3   3   4      10398.97      10882.44        92.05 o                         
   5   3   4       1492.78       1561.51        15.00 o                         
   7   3   4        675.35        601.51         7.43 o                         
   9   3   4         12.13         11.93         2.01 o                         
  11   3   4        835.74        813.18        12.58 o                         
  13   3   4        175.76        183.59         6.24 o                         
  15   3   4          6.39          0.51         2.56 o                         
  17   3   4        113.53        134.32         7.22 o                         
  19   3   4          9.97          9.52         4.78 o                         
   0   4   4       1244.98       1261.12        17.06 o                         
   2   4   4       2935.35       3281.12        27.60 o                         
   4   4   4        885.54        827.58         9.18 o                         
   6   4   4        929.78        896.57         9.92 o                         
   8   4   4       1414.61       1397.08        16.54 o                         
  10   4   4       2543.08       2503.16        27.02 o                         
  12   4   4         75.31         78.46         4.65 o                         
  14   4   4        248.33        220.51         7.01 o                         
  16   4   4         46.69         42.77         4.40 o                         
  18   4   4         32.74         39.48         5.17 o                         
   1   5   4       3886.25       4052.18        32.47 o                         
   3   5   4       1252.23       1197.66        12.31 o                         
   5   5   4        296.71        278.13         4.61 o                         
   7   5   4       3287.81       3317.62        28.87 o                         
   9   5   4       1545.58       1572.91        18.57 o                         
  11   5   4       1689.47       1657.76        20.20 o                         
  13   5   4        174.66        163.32         6.23 o                         
  15   5   4        129.18        123.79         6.51 o                         
  17   5   4         96.77         93.38         6.18 o                         
  19   5   4          1.24         10.33         5.95 o                         
   0   6   4      27249.79      27767.96       293.49 o                         
   2   6   4       2266.85       2411.70        21.21 o                         
   4   6   4       2456.79       2525.83        22.47 o                         
   6   6   4        813.03        768.76         9.20 o                         
   8   6   4       1709.32       1714.29        19.70 o                         
  10   6   4        383.94        400.10         8.24 o                         
  12   6   4         92.52         79.95         4.77 o                         
  14   6   4        191.11        216.09         7.04 o                         
  16   6   4         22.89         21.06         3.78 o                         
  18   6   4         87.85         94.13         7.30 o                         
   1   7   4       6664.13       6866.02        54.11 o                         
   3   7   4       2483.92       2499.86        22.08 o                         
   5   7   4          5.29          4.55         1.81 o                         
   7   7   4       1785.85       1772.71        17.55 o                         
   9   7   4        341.61        335.45         8.19 o                         
  11   7   4        513.45        514.16         9.79 o                         
  13   7   4        122.44        116.52         5.86 o                         
  15   7   4         81.05         85.38         5.46 o                         
  17   7   4         29.94         38.36         4.52 o                         
   0   8   4       4081.21       3859.94        53.93 o                         
   2   8   4        295.35        293.04         4.83 o                         
   4   8   4       2015.28       1999.71        18.74 o                         
   6   8   4        752.42        747.29         9.32 o                         
   8   8   4       1133.25       1201.64        15.20 o                         
  10   8   4        654.96        600.38        10.40 o                         
  12   8   4         54.62         43.15         3.76 o                         
  14   8   4        194.03        200.42         7.35 o                         
  16   8   4         39.26         36.83         4.28 o                         
  18   8   4         22.16         24.06         7.49 o                         
   1   9   4        553.46        495.92        14.31 o                         
   3   9   4       1858.10       1841.06        17.44 o                         
   5   9   4        206.64        203.69         4.26 o                         
   7   9   4       1553.72       1554.94        16.21 o                         
   9   9   4        391.46        353.29         9.67 o                         
  11   9   4        441.22        411.96         8.87 o                         
  13   9   4         43.90         41.73         4.58 o                         
  15   9   4        180.35        184.46         7.33 o                         
  17   9   4         99.81         95.30         6.41 o                         
   0  10   4        919.00        970.87        28.76 o                         
   2  10   4       2012.32       2103.62        25.95 o                         
   4  10   4       2386.19       2334.88        28.08 o                         
   6  10   4        380.06        343.10         8.45 o                         
   8  10   4        631.02        598.95        11.62 o                         
  10  10   4        436.18        437.27         8.97 o                         
  12  10   4         29.64         30.74         3.44 o                         
  14  10   4        214.03        221.50         8.75 o                         
  16  10   4         12.06         11.64         4.64 o                         
   1  11   4       1029.27        997.03        15.52 o                         
   3  11   4       3534.93       3549.60        39.60 o                         
   5  11   4         98.44        101.23         6.20 o                         
   7  11   4        296.68        316.08         7.99 o                         
   9  11   4        256.38        245.16         7.84 o                         
  11  11   4        163.88        177.01         7.05 o                         
  13  11   4        282.48        280.48         9.18 o                         
  15  11   4         57.80         60.58         5.90 o                         
  17  11   4         16.43          8.11         4.67 o                         
   0  12   4       3306.12       3329.17        75.38 o                         
   2  12   4         18.31         12.03         2.79 o                         
   4  12   4        865.32        821.07        13.99 o                         
   6  12   4        155.09        163.45         6.17 o                         
   8  12   4        239.77        220.29         7.01 o                         
  10  12   4         59.10         54.59         5.80 o                         
  12  12   4         69.99         54.53         6.08 o                         
  14  12   4        122.60        137.79        16.54 o                         
  16  12   4         17.33         28.05         5.60 o                         
   1  13   4        477.54        468.29        10.25 o                         
   3  13   4         72.01         72.73         4.88 o                         
   5  13   4         22.38         26.77         3.38 o                         
   7  13   4        753.13        703.65        13.27 o                         
   9  13   4        301.26        314.62        10.79 o                         
  11  13   4        167.88        170.50         8.89 o                         
  13  13   4        167.68        182.03        15.42 o                         
  15  13   4         46.31         37.90         6.01 o                         
   0  14   4        444.76        468.83        15.03 o                         
   2  14   4        108.33        101.68         5.82 o                         
   4  14   4         26.80         14.54         2.79 o                         
   6  14   4        436.79        429.94        10.27 o                         
   8  14   4        184.98        177.80         6.70 o                         
  10  14   4        460.90        501.92        14.03 o                         
  12  14   4         49.37         50.89         6.06 o                         
  14  14   4        165.86        185.52        10.27 o                         
   1  15   4        235.01        222.04         7.46 o                         
   3  15   4        477.88        472.48        10.85 o                         
   5  15   4         89.98         73.00         5.19 o                         
   7  15   4        168.90        189.94         9.31 o                         
   9  15   4         23.31         27.65         7.75 o                         
  11  15   4        174.42        164.00         9.73 o                         
  13  15   4         64.52         68.32         7.56 o                         
  15  15   4         12.46         14.16         5.05 o                         
   0  16   4        412.82        425.44        12.26 o                         
   2  16   4         19.57         20.55         3.26 o                         
   4  16   4        494.85        491.43        13.24 o                         
   6  16   4        164.74        174.07        10.05 o                         
   8  16   4         36.77         25.66         4.14 o                         
  10  16   4        119.60        136.74        13.11 o                         
  12  16   4        171.56        182.36        10.53 o                         
  14  16   4          8.45          4.86         4.33 o                         
   1  17   4         71.38         69.98         5.47 o                         
   3  17   4        381.09        395.47        13.31 o                         
   5  17   4         14.03          9.04         3.09 o                         
   7  17   4        199.48        205.91        14.41 o                         
   9  17   4         72.85         73.80         7.03 o                         
  11  17   4        168.85        177.63        15.36 o                         
  13  17   4          2.83          3.93         5.27 o                         
   0  18   4        309.24        299.70        10.96 o                         
   2  18   4         50.14         51.13         5.03 o                         
   4  18   4        195.28        208.89         8.18 o                         
   6  18   4         13.11         10.72         3.44 o                         
   8  18   4         28.32         13.80         6.51 o                         
  10  18   4        184.12        199.48        13.09 o                         
  12  18   4         63.76         83.02        11.41 o                         
   1  19   4        262.45        273.27        14.40 o                         
   3  19   4         74.01         79.06         7.13 o                         
   5  19   4         35.77         41.75         5.64 o                         
   7  19   4        171.67        163.96         9.31 o                         
   9  19   4         12.14          7.93         5.37 o                         
  11  19   4         78.93         84.29         9.85 o                         
   0  20   4        505.76        565.84        19.54 o                         
   2  20   4         28.57         33.27         4.92 o                         
   4  20   4        219.78        250.50        10.60 o                         
   6  20   4        104.01         99.76         8.13 o                         
   8  20   4         60.29         59.02         8.48 o                         
  10  20   4         36.04         42.55         7.86 o                         
   1  21   4        111.41        123.54         8.06 o                         
   3  21   4        365.46        435.18        14.20 o                         
   5  21   4         31.34         42.17        10.95 o                         
   7  21   4         93.95        108.09         8.77 o                         
   0  22   4         92.64         88.81         9.98 o                         
   2  22   4         92.99        100.34         7.41 o                         
   4  22   4         97.03         83.77         9.86 o                         
   6  22   4         49.20         61.20         8.90 o                         
   1  23   4          3.59          8.92         7.94 o                         
   3  23   4         83.99         59.12        12.27 o                         
   2   1   5         67.09         87.46         3.14 o                         
   4   1   5        603.06        578.03         8.22 o                         
   6   1   5        221.60        233.31         5.95 o                         
   8   1   5         70.55         71.16         4.14 o                         
  10   1   5         78.88         90.84         6.24 o                         
  12   1   5        520.53        546.68        12.35 o                         
  14   1   5        217.01        223.67        11.39 o                         
  16   1   5         13.92         13.58         3.36 o                         
  18   1   5         30.63         29.15         4.02 o                         
   1   2   5        871.56        972.28        11.80 o                         
   3   2   5        681.36        720.45         9.50 o                         
   5   2   5         47.82         54.01         2.45 o                         
   7   2   5        752.44        749.84        12.00 o                         
   9   2   5        144.66        133.78         6.43 o                         
  11   2   5         21.65         23.89         3.11 o                         
  13   2   5         29.02         23.60         3.46 o                         
  15   2   5         17.88         13.53         3.86 o                         
  17   2   5          9.48          9.79         3.17 o                         
   2   3   5        582.16        636.40         9.40 o                         
   4   3   5        631.15        653.12         8.28 o                         
   6   3   5        190.84        203.21         4.48 o                         
   8   3   5         67.74         53.18         3.68 o                         
  10   3   5        719.58        738.96        11.85 o                         
  12   3   5        257.88        262.93         7.67 o                         
  14   3   5         69.79         69.87         5.09 o                         
  16   3   5         33.75         36.53         4.20 o                         
  18   3   5          5.48          6.09         3.28 o                         
   1   4   5       1104.17       1109.86        11.43 o                         
   3   4   5        469.55        508.02         6.99 o                         
   5   4   5        414.29        448.68         6.55 o                         
   7   4   5         71.55         63.80         3.55 o                         
   9   4   5        989.94        990.26        13.75 o                         
  11   4   5        365.28        333.18         7.88 o                         
  13   4   5         22.33         10.60         2.94 o                         
  15   4   5          6.58          7.93         3.08 o                         
  17   4   5         30.83         34.36         4.51 o                         
   2   5   5       1207.56       1276.71        13.20 o                         
   4   5   5         49.12         48.76         2.76 o                         
   6   5   5         92.05        107.19         3.20 o                         
   8   5   5        482.08        503.47         8.91 o                         
  10   5   5         96.72         90.66         4.81 o                         
  12   5   5         69.03         72.42         4.76 o                         
  14   5   5         54.18         42.87         4.22 o                         
  16   5   5         51.14         57.45         4.96 o                         
  18   5   5         12.47         18.43         3.86 o                         
   1   6   5       2048.35       2121.09        18.72 o                         
   3   6   5        124.08        136.12         3.29 o                         
   5   6   5        337.61        333.56         5.56 o                         
   7   6   5         63.23         64.83         3.62 o                         
   9   6   5         38.95         27.67         2.89 o                         
  11   6   5        205.24        215.36         6.49 o                         
  13   6   5          0.97         -0.75         2.36 o                         
  15   6   5         63.06         56.48         4.86 o                         
  17   6   5         49.58         57.28         5.20 o                         
   2   7   5        171.21        201.01         3.84 o                         
   4   7   5        457.69        472.99         7.75 o                         
   6   7   5        151.92        139.27         3.98 o                         
   8   7   5         82.82         77.25         5.55 o                         
  10   7   5          9.77          6.62         2.35 o                         
  12   7   5         90.64         83.86         5.10 o                         
  14   7   5         23.93         36.41         3.99 o                         
  16   7   5         33.73         40.30         4.48 o                         
  18   7   5         10.30          7.16         4.52 o                         
   1   8   5        301.86        292.36         9.76 o                         
   3   8   5        153.46        150.05         6.03 o                         
   5   8   5        220.45        220.01         5.67 o                         
   7   8   5        327.55        287.93         6.47 o                         
   9   8   5        507.08        491.11        13.08 o                         
  11   8   5        317.46        300.18         7.73 o                         
  13   8   5          0.28         -1.61         2.31 o                         
  15   8   5         48.55         54.24         6.21 o                         
  17   8   5          4.15          0.35         3.20 o                         
   2   9   5         71.88         69.62         4.48 o                         
   4   9   5        121.89        130.55         5.47 o                         
   6   9   5         37.12         32.32         2.83 o                         
   8   9   5        189.54        184.79         8.50 o                         
  10   9   5        115.86        104.43         5.27 o                         
  12   9   5         40.34         44.01         4.04 o                         
  14   9   5          0.73         -2.15         2.53 o                         
  16   9   5          2.80         -1.53         3.80 o                         
   1  10   5        517.91        500.42        10.48 o                         
   3  10   5        457.79        461.36        10.68 o                         
   5  10   5        290.52        259.50         7.36 o                         
   7  10   5          2.42          0.43         2.69 o                         
   9  10   5         26.02         18.61         4.22 o                         
  11  10   5          6.53          3.64         2.95 o                         
  13  10   5          9.60          8.72         3.65 o                         
  15  10   5         34.50         35.38         5.78 o                         
  17  10   5         11.07         20.56         9.30 o                         
   2  11   5         14.07         10.99         2.50 o                         
   4  11   5        337.67        318.05        11.69 o                         
   6  11   5        130.79        112.48         5.61 o                         
   8  11   5        174.81        166.50         7.88 o                         
  10  11   5         16.52          8.57         3.51 o                         
  12  11   5         31.81         17.55         4.62 o                         
  14  11   5         57.00         76.90         7.36 o                         
  16  11   5         19.62         23.08         5.39 o                         
   1  12   5        739.71        744.21        13.65 o                         
   3  12   5         79.12         68.52         4.82 o                         
   5  12   5         88.36         74.38         4.99 o                         
   7  12   5         99.53         90.89        10.32 o                         
   9  12   5         72.98         72.14         6.61 o                         
  11  12   5        136.78        146.90         9.27 o                         
  13  12   5         30.49         30.65         5.54 o                         
  15  12   5         17.78         13.54         4.84 o                         
   2  13   5        161.89        152.41         6.65 o                         
   4  13   5         84.03         81.77         5.46 o                         
   6  13   5         47.70         39.21         4.72 o                         
   8  13   5         78.71         84.41         7.17 o                         
  10  13   5        100.20         87.97         7.54 o                         
  12  13   5         39.58         46.74         9.57 o                         
  14  13   5         14.78         20.57         4.96 o                         
   1  14   5        140.14        139.56         6.49 o                         
   3  14   5         63.33         61.36         4.96 o                         
   5  14   5          3.91          4.69         3.80 o                         
   7  14   5         74.80         62.04         6.33 o                         
   9  14   5          0.78         -3.11         3.11 o                         
  11  14   5         25.65         25.61         5.16 o                         
  13  14   5         19.63         15.97         5.02 o                         
   2  15   5         55.78         56.18         4.89 o                         
   4  15   5        119.19        117.55         6.75 o                         
   6  15   5         12.60          8.44         2.90 o                         
   8  15   5         61.84         57.65         6.37 o                         
  10  15   5          3.43          4.96         3.68 o                         
  12  15   5        122.57        111.23         8.67 o                         
  14  15   5         69.04         76.39         7.76 o                         
   1  16   5          5.79          4.24         2.83 o                         
   3  16   5          7.38          3.98         2.93 o                         
   5  16   5         38.29         48.06         4.73 o                         
   7  16   5         49.89         42.48         5.93 o                         
   9  16   5         50.53         45.54         8.84 o                         
  11  16   5         11.50          8.36         6.81 o                         
  13  16   5         39.12         33.63         9.55 o                         
   2  17   5        144.03        150.27         7.94 o                         
   4  17   5         49.28         63.08         6.77 o                         
   6  17   5        100.92         99.32         7.53 o                         
   8  17   5          9.85         13.15         4.72 o                         
  10  17   5         11.86         13.59         4.85 o                         
  12  17   5         47.35         47.74         6.46 o                         
   1  18   5         32.81         28.87         3.62 o                         
   3  18   5          7.39          4.67         2.94 o                         
   5  18   5         73.71         65.40         5.76 o                         
   7  18   5         14.67         11.91         4.20 o                         
   9  18   5         14.48         13.06         4.66 o                         
  11  18   5         22.39         25.20         5.71 o                         
   2  19   5          8.84          2.87         2.75 o                         
   4  19   5          6.46          6.57         3.69 o                         
   6  19   5         24.03         18.07         4.84 o                         
   8  19   5         16.51         18.76         6.94 o                         
  10  19   5         22.24         33.69         7.65 o                         
   1  20   5         25.30         15.88         5.44 o                         
   3  20   5          3.11          6.98         4.79 o                         
   5  20   5         36.18         45.38         6.96 o                         
   7  20   5         24.80         32.70         7.62 o                         
   2  21   5         32.28         34.73         5.14 o                         
   4  21   5         10.59         12.77         5.77 o                         
   6  21   5         28.19         23.71         5.55 o                         
   1  22   5         30.54         27.61         4.97 o                         
   3  22   5          5.05          1.70         3.65 o                         
   0   0   6        746.06        714.58        22.26 o                         
   2   0   6       3560.53       3655.67        56.35 o                         
   4   0   6       1833.96       1822.47        25.24 o                         
   6   0   6        146.39        151.65         8.46 o                         
   8   0   6       1047.03       1055.56        22.59 o                         
  10   0   6       1346.55       1407.49        31.81 o                         
  12   0   6        146.36        139.25         9.92 o                         
  14   0   6        240.16        218.30        10.21 o                         
  16   0   6         96.49        103.22         8.57 o                         
  18   0   6         29.79         19.80         6.05 o                         
   1   1   6       1101.73       1142.55        14.29 o                         
   3   1   6       1262.33       1195.45        21.70 o                         
   5   1   6        188.88        210.85         4.27 o                         
   7   1   6       1236.56       1207.70        18.80 o                         
   9   1   6        427.22        443.64         9.74 o                         
  11   1   6        562.43        544.71        11.47 o                         
  13   1   6          3.48         -2.37         2.37 o                         
  15   1   6          6.65          6.53         2.86 o                         
  17   1   6         51.67         52.24         4.85 o                         
   0   2   6       5398.31       5615.51        65.96 o                         
   2   2   6        142.19        148.05         4.26 o                         
   4   2   6       1042.08       1015.27        12.00 o                         
   6   2   6       1238.90       1269.69        16.06 o                         
   8   2   6        144.49        143.65         5.05 o                         
  10   2   6        806.69        882.89        13.55 o                         
  12   2   6        296.58        306.47         9.36 o                         
  14   2   6        149.87        159.20         7.41 o                         
  16   2   6          5.64          4.13         3.24 o                         
  18   2   6         35.12         31.44         4.67 o                         
   1   3   6       1400.04       1408.00        14.58 o                         
   3   3   6        927.90        883.43        10.81 o                         
   5   3   6         25.71         23.17         1.99 o                         
   7   3   6        744.13        723.51        11.28 o                         
   9   3   6        322.22        336.24         7.71 o                         
  11   3   6        156.34        150.19         6.37 o                         
  13   3   6        521.98        544.57        12.20 o                         
  15   3   6        110.05        103.65         6.32 o                         
  17   3   6         77.91         86.75         6.30 o                         
   0   4   6       1118.70       1004.44        22.03 o                         
   2   4   6        317.30        300.36         6.63 o                         
   4   4   6        775.78        768.32         9.76 o                         
   6   4   6        514.70        491.99         8.78 o                         
   8   4   6       1384.67       1456.58        23.60 o                         
  10   4   6        312.64        291.20         7.45 o                         
  12   4   6        175.39        180.32         9.84 o                         
  14   4   6        255.50        238.45         7.77 o                         
  16   4   6         36.10         41.21         6.72 o                         
   1   5   6        411.42        397.41         5.92 o                         
   3   5   6        950.52        917.13        10.99 o                         
   5   5   6        291.60        305.76         5.59 o                         
   7   5   6        908.45        914.79        13.02 o                         
   9   5   6        150.19        145.49         7.19 o                         
  11   5   6        523.00        546.57        12.58 o                         
  13   5   6         93.49         84.03         5.42 o                         
  15   5   6         69.58         71.52         5.43 o                         
  17   5   6         27.45         29.33         4.42 o                         
   0   6   6        496.35        510.16        12.31 o                         
   2   6   6        156.58        131.89         3.69 o                         
   4   6   6       1799.42       1831.85        18.16 o                         
   6   6   6        227.49        232.40         5.79 o                         
   8   6   6        140.21        138.56         6.51 o                         
  10   6   6        413.71        380.86        11.63 o                         
  12   6   6         33.32         36.85         3.88 o                         
  14   6   6        143.69        156.79         7.09 o                         
  16   6   6         11.76          5.28         3.03 o                         
   1   7   6        163.61        168.88         4.42 o                         
   3   7   6       4081.42       4042.03        38.94 o                         
   5   7   6         92.85         84.89         6.40 o                         
   7   7   6        640.16        625.76        12.00 o                         
   9   7   6         53.12         54.48         4.01 o                         
  11   7   6        208.02        210.68         6.62 o                         
  13   7   6        165.87        171.47         7.23 o                         
  15   7   6         47.54         53.02         4.88 o                         
  17   7   6         22.36         24.42         5.46 o                         
   0   8   6        773.04        692.77        24.47 o                         
   2   8   6        360.89        406.57        11.34 o                         
   4   8   6        965.55       1016.35        15.97 o                         
   6   8   6        328.57        336.12        10.63 o                         
   8   8   6        133.56        120.23         6.00 o                         
  10   8   6        261.21        251.42         8.16 o                         
  12   8   6          0.87         -0.30         2.68 o                         
  14   8   6         82.37         86.68         6.59 o                         
  16   8   6          5.05         10.13         4.11 o                         
   1   9   6       3424.71       3469.70        39.76 o                         
   3   9   6        538.96        541.93        11.15 o                         
   5   9   6        114.52        103.63         5.22 o                         
   7   9   6        794.67        786.20        18.55 o                         
   9   9   6        288.17        271.02        10.52 o                         
  11   9   6        364.07        382.58        12.67 o                         
  13   9   6         21.52         15.26         4.43 o                         
  15   9   6          6.36          5.22         4.12 o                         
   0  10   6       2393.44       2456.86        59.95 o                         
   2  10   6         77.39         77.36         5.17 o                         
   4  10   6        227.63        199.66         6.81 o                         
   6  10   6        408.27        364.46        16.80 o                         
   8  10   6        169.06        151.03         9.12 o                         
  10  10   6        201.81        205.15         9.69 o                         
  12  10   6          5.54          1.51         3.81 o                         
  14  10   6         95.34        103.61         8.69 o                         
  16  10   6         11.83         20.19         9.72 o                         
   1  11   6        819.00        802.61        14.74 o                         
   3  11   6        599.51        663.68        13.02 o                         
   5  11   6         68.20         54.91         5.76 o                         
   7  11   6        615.13        606.23        15.62 o                         
   9  11   6         34.10         34.75         5.07 o                         
  11  11   6         62.65         48.67         6.39 o                         
  13  11   6         98.89        101.92         8.64 o                         
  15  11   6         13.30         17.52         5.13 o                         
   0  12   6        837.32        872.52        22.31 o                         
   2  12   6         68.03         62.94         8.01 o                         
   4  12   6        385.00        391.10        10.66 o                         
   6  12   6        155.21        146.04         9.01 o                         
   8  12   6         67.88         67.63         6.62 o                         
  10  12   6        183.57        186.87        10.28 o                         
  12  12   6        128.91        157.36        11.85 o                         
  14  12   6         48.76         60.90         7.07 o                         
   1  13   6         96.02         94.58         6.10 o                         
   3  13   6        338.75        366.32         9.88 o                         
   5  13   6        133.82        126.84         6.50 o                         
   7  13   6        346.60        347.78        18.29 o                         
   9  13   6        173.00        174.50         9.83 o                         
  11  13   6        285.38        317.74        13.47 o                         
  13  13   6          1.03         -3.70         3.70 o                         
   0  14   6        102.46        109.58         7.94 o                         
   2  14   6        160.73        149.83        10.06 o                         
   4  14   6        410.21        436.83        11.09 o                         
   6  14   6         43.07         39.95         5.80 o                         
   8  14   6        194.19        195.67        10.66 o                         
  10  14   6        157.85        177.95        12.11 o                         
  12  14   6         10.36          9.59         4.88 o                         
   1  15   6         39.85         40.10         4.17 o                         
   3  15   6        477.54        478.42        11.88 o                         
   5  15   6         49.59         50.15         5.02 o                         
   7  15   6         91.05         95.57        11.16 o                         
   9  15   6         49.14         52.91         6.83 o                         
  11  15   6         44.19         36.24         6.10 o                         
  13  15   6        148.23        187.43        11.68 o                         
   0  16   6        612.15        626.86        16.67 o                         
   2  16   6         45.18         46.22         5.10 o                         
   4  16   6        155.75        162.47         7.99 o                         
   6  16   6        220.32        239.80        16.14 o                         
   8  16   6         37.67         35.93         5.75 o                         
  10  16   6        168.18        173.17        13.87 o                         
  12  16   6          9.55          7.59         4.62 o                         
   1  17   6        158.77        197.22         7.33 o                         
   3  17   6        138.55        144.08         8.21 o                         
   5  17   6         38.51         36.79         5.05 o                         
   7  17   6        135.62        136.24         9.72 o                         
   9  17   6         23.32         23.89         5.45 o                         
  11  17   6         24.39         26.73         6.21 o                         
   0  18   6         94.10         93.74        15.72 o                         
   2  18   6         99.00         93.69         6.38 o                         
   4  18   6        192.46        222.88         9.12 o                         
   6  18   6         24.15         23.73         5.36 o                         
   8  18   6        119.43        134.23         9.98 o                         
  10  18   6         59.37         68.56         9.66 o                         
   1  19   6         11.01         10.57         3.20 o                         
   3  19   6        163.88        147.83         8.64 o                         
   5  19   6          8.30          7.15         3.73 o                         
   7  19   6        112.69        124.03         9.67 o                         
   0  20   6         96.48         90.32         8.76 o                         
   2  20   6         14.09         13.63         3.72 o                         
   4  20   6         95.79         91.48         8.37 o                         
   6  20   6         35.68         37.43         7.98 o                         
   1  21   6         46.90         47.66         5.86 o                         
   3  21   6         55.33         64.25         7.87 o                         
   2   1   7        201.16        193.17         7.86 o                         
   4   1   7        193.25        190.55         5.15 o                         
   6   1   7        155.47        161.65         7.89 o                         
   8   1   7        290.54        283.43         7.93 o                         
  10   1   7        568.19        603.99        11.29 o                         
  12   1   7         50.84         42.15         4.14 o                         
  14   1   7         74.74         73.04         6.10 o                         
  16   1   7         32.53         33.76         5.12 o                         
   1   2   7         56.56         55.52         2.86 o                         
   3   2   7        196.22        202.67         4.96 o                         
   5   2   7        102.68        101.96         4.62 o                         
   7   2   7         45.70         35.51         3.30 o                         
   9   2   7        329.22        334.86         8.13 o                         
  11   2   7         36.98         39.93         4.32 o                         
  13   2   7         59.46         57.09         5.20 o                         
  15   2   7         27.13         23.37         4.03 o                         
  17   2   7         41.23         44.12         5.79 o                         
   2   3   7        125.97        118.50         4.17 o                         
   4   3   7        102.58         98.64         3.79 o                         
   6   3   7         62.00         62.59         3.98 o                         
   8   3   7        212.65        213.86         6.32 o                         
  10   3   7        110.99        116.83         5.81 o                         
  12   3   7         30.09         31.14         3.73 o                         
  14   3   7         52.02         49.27         4.78 o                         
  16   3   7         24.40         26.52         4.29 o                         
   1   4   7         16.94         15.59         1.71 o                         
   3   4   7        154.11        144.49         4.18 o                         
   5   4   7        179.80        174.18         5.29 o                         
   7   4   7         85.70         76.09         4.44 o                         
   9   4   7        106.60         90.78         5.05 o                         
  11   4   7          3.20          2.87         2.57 o                         
  13   4   7         65.82         64.94         6.76 o                         
  15   4   7         49.51         45.73         4.76 o                         
   2   5   7        400.92        389.74         7.88 o                         
   4   5   7          1.38          2.44         1.49 o                         
   6   5   7         29.95         27.53         2.91 o                         
   8   5   7         19.85         18.72         2.73 o                         
  10   5   7         69.92         56.71         4.22 o                         
  12   5   7         69.02         64.83         5.70 o                         
  14   5   7         16.85         15.22         3.25 o                         
  16   5   7         12.66         11.76         3.66 o                         
   1   6   7          3.49         -0.93         1.37 o                         
   3   6   7        151.17        145.14         8.16 o                         
   5   6   7        157.40        149.36         5.93 o                         
   7   6   7          7.66          7.14         2.58 o                         
   9   6   7         51.10         42.45         4.33 o                         
  11   6   7         11.71         13.10         3.99 o                         
  13   6   7          8.40          6.63         3.20 o                         
  15   6   7          9.23          2.97         3.65 o                         
   2   7   7         14.22         16.70         2.99 o                         
   4   7   7        120.65        122.03         5.90 o                         
   6   7   7         21.62         18.08         2.98 o                         
   8   7   7         57.19         51.25         4.50 o                         
  10   7   7         18.49         13.91         3.83 o                         
  12   7   7         14.38          8.88         3.58 o                         
  14   7   7          9.13          2.23         3.89 o                         
  16   7   7          9.45         10.19         8.26 o                         
   1   8   7        713.75        733.67        13.79 o                         
   3   8   7       1135.64       1171.96        21.59 o                         
   5   8   7        194.74        179.27         8.83 o                         
   7   8   7        186.72        176.09         9.27 o                         
   9   8   7         34.29         36.74         5.45 o                         
  11   8   7        104.51        103.27         8.37 o                         
  13   8   7         26.19         24.44         5.45 o                         
  15   8   7          0.35          2.96         3.92 o                         
   2   9   7         50.64         48.55         4.49 o                         
   4   9   7         50.07         72.20         5.89 o                         
   6   9   7          2.80          6.93         3.18 o                         
   8   9   7         63.63         77.01         6.85 o                         
  10   9   7         30.17         28.85         5.38 o                         
  12   9   7         11.64         10.25         4.65 o                         
  14   9   7         14.53         18.00         6.77 o                         
   1  10   7        299.13        299.41        10.78 o                         
   3  10   7        199.54        181.34         7.12 o                         
   5  10   7         17.47         14.11         4.16 o                         
   7  10   7         18.67         16.45         4.47 o                         
   9  10   7         91.05         89.81        10.36 o                         
  11  10   7         77.81         94.19         8.71 o                         
  13  10   7         20.54         18.51         8.54 o                         
   2  11   7          5.88         -1.51         3.16 o                         
   4  11   7         70.43         66.22         5.12 o                         
   6  11   7          6.28         -2.87         3.40 o                         
   8  11   7          5.21          7.12         6.55 o                         
  10  11   7         71.61         90.34         8.12 o                         
  12  11   7         62.09         67.41         7.15 o                         
  14  11   7         26.85         23.67         7.00 o                         
   1  12   7          7.35          5.75         3.66 o                         
   3  12   7         16.92         18.24         3.57 o                         
   5  12   7        136.70        135.57         9.93 o                         
   7  12   7         37.08         31.59         5.09 o                         
   9  12   7         27.22         27.07         5.27 o                         
  11  12   7         35.26         41.59         6.35 o                         
  13  12   7         14.28          1.85         4.57 o                         
   2  13   7         43.29         29.48         4.16 o                         
   4  13   7         76.38         80.93         5.97 o                         
   6  13   7         38.09         31.35         7.33 o                         
   8  13   7         36.55         27.35         5.57 o                         
  10  13   7         14.84         21.15         5.27 o                         
  12  13   7          6.36          7.69         4.64 o                         
   1  14   7          7.48          4.33         2.77 o                         
   3  14   7         10.49         10.32         3.87 o                         
   5  14   7         47.53         58.24         6.71 o                         
   7  14   7         51.52         56.23         6.82 o                         
   9  14   7         32.49         25.88         5.43 o                         
  11  14   7          6.71          4.58         4.74 o                         
   2  15   7         29.00         25.16         4.31 o                         
   4  15   7          7.89          2.76         2.89 o                         
   6  15   7          3.75          1.26         4.25 o                         
   8  15   7         41.37         49.22         6.60 o                         
  10  15   7         29.15         25.49         5.78 o                         
   1  16   7         38.08         34.04         5.23 o                         
   3  16   7          4.04          6.93         4.65 o                         
   5  16   7         11.71          1.84         5.66 o                         
   7  16   7          4.13          9.35         4.72 o                         
   9  16   7         26.98         27.65         5.85 o                         
   2  17   7        177.60        198.58         8.53 o                         
   4  17   7         44.46         40.87         5.57 o                         
   6  17   7         49.61         58.26         6.97 o                         
   8  17   7         34.95         48.27         6.77 o                         
   1  18   7         43.53         53.75         4.81 o                         
   3  18   7         12.16          5.73         5.64 o                         
   5  18   7         28.03         37.27         6.35 o                         
   7  18   7          7.34         19.70         5.38 o                         
   2  19   7          0.86         -2.21         2.81 o                         
   4  19   7          5.40         -0.31         3.97 o                         
   6  19   7         48.29         64.32         9.17 o                         
   1  20   7          4.81          0.57         2.99 o                         
   3  20   7          4.84         -2.89         2.89 o                         
   0   0   8       2239.16       2266.08        39.79 o                         
   2   0   8        132.66        126.78         6.39 o                         
   4   0   8        636.20        672.24        17.72 o                         
   6   0   8         18.25         24.24         4.73 o                         
   8   0   8       1620.77       1739.05        38.00 o                         
  10   0   8        101.34        107.49         9.13 o                         
  12   0   8          2.07          0.55         3.59 o                         
  14   0   8         72.46         65.45         7.19 o                         
   1   1   8        996.44       1008.95        11.36 o                         
   3   1   8        449.50        446.91         8.12 o                         
   5   1   8         30.03         29.34         3.55 o                         
   7   1   8        610.11        628.26        12.47 o                         
   9   1   8         55.02         56.47         4.42 o                         
  11   1   8        273.94        282.15         8.32 o                         
  13   1   8         27.01         16.29         3.66 o                         
  15   1   8         21.11         14.37         3.54 o                         
   0   2   8        580.55        572.88        11.29 o                         
   2   2   8          5.87          6.28         1.77 o                         
   4   2   8        649.04        655.73        11.30 o                         
   6   2   8        447.75        460.56        11.99 o                         
   8   2   8         87.30         89.69         5.25 o                         
  10   2   8        544.77        550.61        11.33 o                         
  12   2   8         90.44         91.62         5.91 o                         
  14   2   8         64.88         64.90         5.32 o                         
   1   3   8          1.09         -1.24         1.45 o                         
   3   3   8        819.18        817.09        11.34 o                         
   5   3   8         78.59         76.07         4.55 o                         
   7   3   8        262.74        272.17         7.48 o                         
   9   3   8          8.39          5.52         2.69 o                         
  11   3   8        237.81        258.94         8.01 o                         
  13   3   8         77.98         77.77         7.11 o                         
  15   3   8         53.42         51.28         5.15 o                         
   0   4   8        710.04        713.02        15.07 o                         
   2   4   8        974.53       1039.75        14.88 o                         
   4   4   8        655.92        634.56        12.96 o                         
   6   4   8        252.77        245.86         8.03 o                         
   8   4   8         81.74         77.64         5.07 o                         
  10   4   8         40.77         42.87         4.16 o                         
  12   4   8          7.16          2.45         2.77 o                         
  14   4   8         25.13         25.37         4.27 o                         
   1   5   8        477.93        487.26         8.08 o                         
   3   5   8        806.43        847.49        13.05 o                         
   5   5   8         64.33         66.01         5.79 o                         
   7   5   8        248.35        238.95         9.55 o                         
   9   5   8        138.69        143.00         8.46 o                         
  11   5   8         40.78         44.03         5.00 o                         
  13   5   8         14.92         13.84         4.04 o                         
  15   5   8         34.47         36.17         5.52 o                         
   0   6   8        719.47        740.60        20.06 o                         
   2   6   8         24.34         27.87         3.76 o                         
   4   6   8         73.77         69.36         6.45 o                         
   6   6   8        221.87        203.95         9.28 o                         
   8   6   8         56.92         46.06         4.76 o                         
  10   6   8        126.32        130.59         7.86 o                         
  12   6   8        127.78        122.06        16.94 o                         
  14   6   8        158.49        160.46        10.91 o                         
   1   7   8         19.72         14.86         2.91 o                         
   3   7   8        152.52        146.59         8.37 o                         
   5   7   8        129.65        109.43         7.88 o                         
   7   7   8        366.97        362.36        12.49 o                         
   9   7   8         73.02         66.21         8.34 o                         
  11   7   8         27.27         21.83         5.06 o                         
  13   7   8        244.65        272.91        14.35 o                         
   0   8   8        270.67        261.55        12.05 o                         
   2   8   8         35.72         37.59         4.33 o                         
   4   8   8         95.84        102.83         7.90 o                         
   6   8   8        146.52        155.83         9.74 o                         
   8   8   8         61.19         67.89         6.88 o                         
  10   8   8        104.00        119.19         9.11 o                         
  12   8   8         13.31         11.87         4.88 o                         
  14   8   8         50.92         63.13         7.45 o                         
   1   9   8        169.54        170.96         8.24 o                         
   3   9   8         78.26         70.97         7.22 o                         
   5   9   8        270.43        251.97        10.98 o                         
   7   9   8        107.47        108.09         8.57 o                         
   9   9   8         25.86         15.80         4.77 o                         
  11   9   8        155.71        173.59        11.21 o                         
  13   9   8          4.20          7.54         4.41 o                         
   0  10   8         89.87         96.14        10.57 o                         
   2  10   8         35.92         26.27         3.91 o                         
   4  10   8        398.99        394.32        13.35 o                         
   6  10   8         62.52         61.55         6.76 o                         
   8  10   8         55.98         41.16         5.95 o                         
  10  10   8        213.96        256.53        11.81 o                         
  12  10   8         10.05         10.06         5.01 o                         
   1  11   8         37.52         31.72         3.95 o                         
   3  11   8        490.54        488.11        13.51 o                         
   5  11   8          9.05         -4.40         5.56 o                         
   7  11   8        161.15        161.92        10.55 o                         
   9  11   8         33.99         32.11         6.03 o                         
  11  11   8        141.02        141.17        10.48 o                         
   0  12   8        296.06        286.55        11.41 o                         
   2  12   8         38.61         38.18         4.87 o                         
   4  12   8        176.35        186.04        10.54 o                         
   6  12   8         88.01         95.12         8.48 o                         
   8  12   8         69.08         61.92        13.76 o                         
  10  12   8        118.13        124.77         9.86 o                         
  12  12   8         28.60         30.31         7.08 o                         
   1  13   8        597.41        628.15        13.23 o                         
   3  13   8        182.50        193.83         9.68 o                         
   5  13   8          6.78          1.52         4.18 o                         
   7  13   8        186.94        209.77        19.82 o                         
   9  13   8         12.20         11.77         4.80 o                         
  11  13   8         30.34         30.61         6.19 o                         
   0  14   8        795.42        938.16        21.77 o                         
   2  14   8         41.25         44.68         4.91 o                         
   4  14   8        211.75        225.55        19.18 o                         
   6  14   8        102.89        112.57         9.19 o                         
   8  14   8        117.58        156.19        11.61 o                         
  10  14   8          0.88         -0.10         4.60 o                         
   1  15   8         15.52         12.79         3.42 o                         
   3  15   8        268.45        258.98        11.75 o                         
   5  15   8         30.89         23.89         5.77 o                         
   7  15   8        129.17        150.04        14.18 o                         
   9  15   8          8.47          7.60         4.46 o                         
   0  16   8        136.01        164.08        10.89 o                         
   2  16   8         46.39         54.66         5.33 o                         
   4  16   8        114.04        100.66         9.18 o                         
   6  16   8         78.57         89.20         8.63 o                         
   8  16   8         23.76         40.86         6.66 o                         
   1  17   8         19.00         21.89         3.74 o                         
   3  17   8        108.81        118.85         8.58 o                         
   5  17   8         34.63         31.51         6.30 o                         
   7  17   8         38.72         35.88        11.46 o                         
   0  18   8         80.52         74.30         7.66 o                         
   2  18   8          6.39          8.32         3.40 o                         
   4  18   8         60.40         55.81         7.18 o                         
   1  19   8         35.69         31.04         5.17 o                         
   2   1   9         44.35         45.78         3.49 o                         
   4   1   9          2.76          0.70         2.03 o                         
   6   1   9         45.84         43.68         4.60 o                         
   8   1   9        161.17        161.07         6.78 o                         
  10   1   9         18.07         18.67         3.59 o                         
  12   1   9          1.14         -2.58         2.58 o                         
  14   1   9          4.32          2.48         3.18 o                         
   1   2   9         94.36         90.22         4.36 o                         
   3   2   9         71.45         75.82         5.56 o                         
   5   2   9         35.56         45.84         4.94 o                         
   7   2   9         30.87         28.26         3.53 o                         
   9   2   9        257.73        274.39         8.29 o                         
  11   2   9         16.94         19.06         3.53 o                         
  13   2   9          0.73         -2.81         2.81 o                         
   2   3   9         21.61         24.83         3.38 o                         
   4   3   9        120.58        120.61         6.89 o                         
   6   3   9         17.88         13.47         3.23 o                         
   8   3   9          8.53          5.52         3.40 o                         
  10   3   9         86.02         93.28         6.77 o                         
  12   3   9          3.36         -1.38         3.36 o                         
  14   3   9         21.65         16.70         5.04 o                         
   1   4   9         18.83         17.48         2.37 o                         
   3   4   9        222.43        239.68         8.24 o                         
   5   4   9         35.75         31.86         4.19 o                         
   7   4   9        149.70        139.17         7.76 o                         
   9   4   9         28.11         33.98         4.59 o                         
  11   4   9          0.55          4.65         3.69 o                         
  13   4   9          0.80          4.75         4.06 o                         
   2   5   9         19.32          9.16         3.19 o                         
   4   5   9        228.65        235.63        10.15 o                         
   6   5   9         30.80         31.69         5.17 o                         
   8   5   9         10.75         16.21         4.64 o                         
  10   5   9          9.51         10.33         4.61 o                         
  12   5   9         30.03         26.86         5.43 o                         
   1   6   9         33.29         27.97         3.61 o                         
   3   6   9        141.49        139.90         9.10 o                         
   5   6   9          3.19         12.19         4.09 o                         
   7   6   9         21.08         13.39         4.35 o                         
   9   6   9         44.07         36.22        12.74 o                         
  11   6   9         24.48         23.50         5.60 o                         
  13   6   9          9.83         14.85         7.49 o                         
   2   7   9          6.56          0.67         2.62 o                         
   4   7   9        110.21        109.42         8.46 o                         
   6   7   9          2.92         -1.81         2.78 o                         
   8   7   9         20.34         16.20         4.91 o                         
  10   7   9         17.09         11.36         4.68 o                         
  12   7   9         46.17         62.20         7.70 o                         
   1   8   9         12.44          8.37         2.89 o                         
   3   8   9         29.19         19.24         4.60 o                         
   5   8   9         21.46         30.88         5.36 o                         
   7   8   9          6.17          2.15         3.97 o                         
   9   8   9         11.72          7.38         4.90 o                         
  11   8   9         61.55         74.70         8.14 o                         
   2   9   9         32.06         31.86         4.72 o                         
   4   9   9         27.35         29.40         5.50 o                         
   6   9   9         30.13         30.55         5.60 o                         
   8   9   9         10.45          8.38         4.74 o                         
  10   9   9         10.62         13.99         4.71 o                         
  12   9   9         16.23         11.76         8.73 o                         
   1  10   9         17.21         12.09         3.23 o                         
   3  10   9         53.81         49.84         6.71 o                         
   5  10   9         53.91         45.94         6.57 o                         
   7  10   9         16.37         18.00         7.27 o                         
   9  10   9         35.57         14.40         5.22 o                         
  11  10   9          7.02          0.48         4.04 o                         
   2  11   9        151.26        133.54         8.51 o                         
   4  11   9         91.89         80.84        11.85 o                         
   6  11   9         11.86          5.74         3.79 o                         
   8  11   9          1.15          3.34         4.05 o                         
  10  11   9          9.33          5.47         4.81 o                         
   1  12   9         72.74         76.08         6.50 o                         
   3  12   9         93.66         96.32        16.28 o                         
   5  12   9         28.52         22.02         4.99 o                         
   7  12   9          8.29          2.88         4.21 o                         
   9  12   9          1.58         -0.46         4.39 o                         
   2  13   9          9.66          6.48         3.98 o                         
   4  13   9         64.07         74.78         7.98 o                         
   6  13   9          7.23          1.48         7.70 o                         
   8  13   9         17.40         27.20         6.01 o                         
   1  14   9         16.91         12.28         3.30 o                         
   3  14   9         18.84         26.52         5.25 o                         
   5  14   9         25.10         19.66         5.70 o                         
   7  14   9         39.61         51.74         7.24 o                         
   2  15   9         12.66         11.69         3.93 o                         
   4  15   9         13.01          1.63         6.30 o                         
   6  15   9         59.31         82.44         8.59 o                         
   1  16   9          1.77          2.38         3.63 o                         
   3  16   9          2.02         -3.56         3.56 o                         
   5  16   9          0.80          6.44         7.85 o                         
   2  17   9          1.23         -1.01         4.43 o                         
   0   0  10        187.84        198.57        11.50 o                         
   2   0  10        391.14        401.76        17.44 o                         
   4   0  10        131.83        119.63        15.00 o                         
   6   0  10         49.26         37.18         5.74 o                         
   8   0  10         11.53         12.79         4.32 o                         
  10   0  10         14.80          9.16         4.46 o                         
  12   0  10         13.91         -0.20         4.31 o                         
   1   1  10         18.66         21.82         2.73 o                         
   3   1  10        489.33        505.10        11.28 o                         
   5   1  10         23.22         17.06         5.97 o                         
   7   1  10         98.67         93.89         6.66 o                         
   9   1  10         25.79         16.20         4.06 o                         
  11   1  10          7.92          3.93         3.36 o                         
   0   2  10        181.51        172.70         7.75 o                         
   2   2  10          8.67          5.81         2.50 o                         
   4   2  10        266.45        285.25        18.53 o                         
   6   2  10         95.65         96.98         6.80 o                         
   8   2  10         44.81         46.17         5.88 o                         
  10   2  10         43.36         48.51         7.26 o                         
  12   2  10         12.19          7.96         3.89 o                         
   1   3  10        214.22        202.40         6.32 o                         
   3   3  10          3.95          4.24         2.82 o                         
   5   3  10         64.42         61.33         5.97 o                         
   7   3  10        245.37        267.94         9.55 o                         
   9   3  10         17.59         17.66         4.13 o                         
  11   3  10         89.66        104.54         7.61 o                         
   0   4  10        421.57        406.10        13.13 o                         
   2   4  10          1.52          2.55         3.07 o                         
   4   4  10         45.37         44.83         6.07 o                         
   6   4  10         96.95         76.51         9.01 o                         
   8   4  10        153.28        163.52        10.52 o                         
  10   4  10         89.93         88.41         8.37 o                         
  12   4  10          0.48         10.21         5.96 o                         
   1   5  10        255.34        260.43         8.47 o                         
   3   5  10         74.93         62.52         7.65 o                         
   5   5  10         54.34         58.05         6.92 o                         
   7   5  10         96.10        105.74         8.82 o                         
   9   5  10         54.85         57.30         7.00 o                         
  11   5  10         65.22         82.05         8.55 o                         
   0   6  10         22.88         31.90         5.33 o                         
   2   6  10         27.51         34.57         4.83 o                         
   4   6  10        188.38        196.18        16.46 o                         
   6   6  10          3.82          4.52         4.21 o                         
   8   6  10         36.81         34.90         6.07 o                         
  10   6  10        186.72        196.41        12.10 o                         
   1   7  10         26.70         24.45         4.05 o                         
   3   7  10        184.95        169.87         9.43 o                         
   5   7  10         22.47         30.08         5.66 o                         
   7   7  10         63.03         56.04         7.05 o                         
   9   7  10         15.99         17.11         5.38 o                         
  11   7  10         84.26        104.38        15.68 o                         
   0   8  10        221.15        254.53        11.14 o                         
   2   8  10         42.43         36.44         5.28 o                         
   4   8  10        119.04        139.97        17.19 o                         
   6   8  10         66.55         57.86         9.58 o                         
   8   8  10         27.72         31.98         6.05 o                         
  10   8  10         31.12         27.99         6.02 o                         
   1   9  10         57.42         54.99         5.24 o                         
   3   9  10        112.00        121.38         8.26 o                         
   5   9  10         15.59         12.36         4.83 o                         
   7   9  10         86.18        100.95         9.00 o                         
   9   9  10         17.74         15.99         4.87 o                         
   0  10  10        261.96        284.02        12.13 o                         
   2  10  10         21.15         19.12         6.10 o                         
   4  10  10         29.65         35.52         6.23 o                         
   6  10  10        115.55        109.48        17.79 o                         
   8  10  10         25.49         42.48         6.90 o                         
   1  11  10         44.25         45.83         5.25 o                         
   3  11  10         90.68         95.35         7.78 o                         
   5  11  10          1.82          1.08         4.34 o                         
   7  11  10         75.28         83.23         8.52 o                         
   0  12  10          7.22         12.05         5.05 o                         
   2  12  10          6.26          0.87         3.34 o                         
   4  12  10        119.73        122.29        10.00 o                         
   6  12  10          1.01         -1.27         3.84 o                         
   1  13  10         21.20         21.74         4.22 o                         
   3  13  10         94.61         89.40         7.76 o                         
   5  13  10         31.05         20.87         5.75 o                         
   0  14  10         52.70         57.97        23.39 o                         
   2  14  10         24.97         12.02         4.21 o                         
   4  14  10         36.36         28.17        10.80 o                         
   2   1  11         43.51         48.62         4.37 o                         
   4   1  11         66.91         74.33         6.60 o                         
   6   1  11          3.43          4.71         3.47 o                         
   8   1  11          3.23         -0.28         3.87 o                         
   1   2  11          4.11          3.64         2.90 o                         
   3   2  11         86.75         91.87         8.38 o                         
   5   2  11         57.14         53.18         6.76 o                         
   7   2  11         15.04         13.04         5.08 o                         
   9   2  11         26.92         20.61         5.81 o                         
   2   3  11         16.18         20.13         3.73 o                         
   4   3  11         41.55         39.73         8.70 o                         
   6   3  11         25.32         40.32         8.34 o                         
   8   3  11         32.74         37.09         6.03 o                         
   1   4  11         16.12         11.56         3.63 o                         
   3   4  11         23.50         23.68         4.54 o                         
   5   4  11         12.49          9.05         4.48 o                         
   7   4  11         23.77         21.99         5.26 o                         
   9   4  11          7.30          5.31         4.70 o                         
   2   5  11          0.74          1.34         2.86 o                         
   4   5  11          4.55          5.61         3.63 o                         
   6   5  11         27.06         21.17         5.12 o                         
   8   5  11         15.64         16.82         5.01 o                         
   1   6  11         13.63          8.30         3.34 o                         
   3   6  11          1.43         -2.94         2.94 o                         
   5   6  11         10.35          5.79         5.02 o                         
   7   6  11         39.99         46.15         8.94 o                         
   2   7  11         10.86         11.69         3.59 o                         
   4   7  11         28.39         22.90         4.52 o                         
   6   7  11          2.46          1.83         4.37 o                         
   8   7  11          7.19          1.00         6.26 o                         
   1   8  11          6.14          3.60         4.73 o                         
   3   8  11          1.26         -1.84         3.34 o                         
   5   8  11          8.25          8.28         5.10 o                         
   7   8  11         12.59         11.74         6.57 o                         
   2   9  11         15.45         11.46         3.70 o                         
   4   9  11          2.88         -0.70         3.48 o                         
   6   9  11          8.27          5.12         4.98 o                         
   1  10  11         13.85          7.26         7.41 o                         
   3  10  11         11.22          8.73         4.41 o                         
   5  10  11         15.79         13.06         7.08 o                         
   2  11  11         27.96         22.56         4.65 o                         
   0   0  12         20.32         24.28         9.15 o                         
   2   0  12          3.21          1.69         4.99 o                         
   4   0  12         25.18         22.72         6.51 o                         
   6   0  12         50.19         69.52        10.08 o                         
   1   1  12         11.87         13.12         5.80 o                         
   3   1  12         14.24         12.02         4.69 o                         
   5   1  12          1.77          4.00         4.69 o                         
   0   2  12         21.99         26.78         8.99 o                         
   2   2  12         35.85         35.28         7.05 o                         
   4   2  12         78.57         85.65         8.64 o                         
   1   3  12          7.44         15.75         7.09 o                         
   3   3  12         49.55         51.38         6.35 o                         
   5   3  12         19.36         13.27         5.54 o                         
   0   4  12         68.17         78.69        14.63 o                         
   2   4  12         54.88         61.11         9.31 o                         
   4   4  12         25.47         21.51        16.31 o                         
   1   5  12         18.67         18.54         5.46 o                         
   3   5  12         76.88         82.31         7.40 o                         
   0   6  12         70.76         62.23         9.66 o                         
   2   6  12          6.30          4.42         4.08 o                         
   1   7  12         93.16         90.22         8.09 o                         
                                                                                
